# Supplementary material for: Identification of a conserved gene family with an essential role in Leishmania parasite–insect vector adhesion
Source: Proc Natl Acad Sci U S A. 2026 Jul 20;123(30):e2603653123. doi: 10.1073/pnas.2603653123 (PMC13416946; doi:10.1073/pnas.2603653123)
Supplement: Supplementary file 2 — Dataset S01 (XLSX) [file pnas.2603653123.sd01.xlsx]

## Sheet: 2 replicates
Dataset S1. List of all proteins detected in the samples of adhered TurboID::KIAP3 and the parental cell lines, Related to Figures 1-4, S2 and S3, and Dataset S2. Identifications required precursor Qvalue <0.01 and protein Qvalue (Experiment) <0.01. The resulting protein level data were further filtered to require a minimum of two peptides per accepted protein. Data from two independent runs with…
						DIA Intensity
Protein.Group	Peptides	Min*(PG.Q.Value)	TIDK3_vs_C9T7_log2 fold change	TIDK3_vs_C9T7_p.val	TIDK3_vs_C9T7_p.adj	C9T7_E1	C9T7_E2	TIDK3_E1	TIDK3_E2
LmxM.34.1860::LmxMC9T7.34.2:495626-497762(+)	11	0	6.98	5.21e-05	0.00772			769.294	301.56
LmxM.04.0230::LmxMC9T7.04.1:64743-65532(+)	3	0	6.3	9.31e-06	0.00575			360.972	251.866
LmxM.08_29.0170::LmxMC9T7.08_29.1:1115407-1115821(+)	9	0	6	1.64e-05	0.00575			306.584	195.295
LmxM.33.3340::LmxMC9T7.33.3:953916-956376(+)	5	0	5.83	4.92e-05	0.00767			307.178	153.306
LmxM.06.0520::LmxMC9T7.06.1:174727-180424(+)	2	0	5.79	3.52e-05	0.00664			286.84	156.894
LmxM.05.0190::LmxMC9T7.05.2:24927-26043(+)	2	0	5.62	1.97e-05	0.00575			232.245	152.951
LmxM.34.2790::LmxMC9T7.34.2:874411-876193(-)	2	0.00306834	5.44	0.0133	0.21	71.2764		1008.86	508.553
LmxM.32.2940::LmxMC9T7.32.3:75669-78012(+)	73	0	5.4	9.61e-05	0.0101	654.955	303.866	19939.5	17794.6
LmxM.28.0900::LmxMC9T7.28.1:319687-320599(+)	3	0	5.21	2.94e-05	0.00664			174.604	113.994
LmxM.08_29.1050::LmxMC9T7.08_29.1:764978-767825(-)	3	0.00598335	5.19	0.000156	0.0132			213.491	90.7637
LmxM.32.2980::LmxMC9T7.32.3:98726-102350(+)	104	0	5.16	0.000364	0.0225	525.059	223.293	17284	8705.95
LmxM.16.1145::LmxMC9T7.16.1:436151-436490(-)	2	0.00306834	5.14	2.04e-05	0.00575			156.959	115.643
LmxM.34.4490::LmxMC9T7.34.4:515196-519645(+)	4	0.000633112	5.06	4.28e-05	0.00704			163.468	100.039
LmxM.08.0980::LmxMC9T7.08_29.3:43126-46258(-)	3	0	5.05	3.15e-05	0.00664			155.786	103.579
LmxM.30.2180::LmxMC9T7.30.4:385757-388343(+)	2	0	5.02	2.21e-05	0.00575			143.461	106.874
LmxM.05.0840::LmxMC9T7.05.2:275605-279577(+)	2	0.00353645	4.99	0.000205	0.0157			189.309	78.2946
LmxM.20.1530::LmxMC9T7.20.3:2412081-2414520(-)	2	0	4.99	0.197	0.697	4846.5		4526.88	4131.17
LmxM.30.2380::LmxMC9T7.30.4:288702-291144(+)	3	0	4.94	1.44e-05	0.00575			120.124	114.311
LmxM.14.0560::LmxMC9T7.14.1:207922-209392(-)	6	0	4.78	0.000677	0.0329	10.851		232.957	133.67
LmxM.32.2910::LmxMC9T7.32.3:49836-55626(+)	150	0	4.76	0.000207	0.0157	240.398	140.374	6830.99	3650.51
LmxM.30.2110::LmxMC9T7.30.4:430480-433720(+)	20	0	4.72	0.000135	0.0121			143.254	71.0701
LmxM.17.1030::LmxMC9T7.17.1:418188-420648(+)	48	0	4.6	0.000355	0.0225	194.071	121.635	5596.2	2496.57
LmxM.30.2190::LmxMC9T7.30.4:379460-381767(+)	33	0	4.52	0.00135	0.0519	68.9645	24.7306	1457.55	618.518
LmxM.26.1130::LmxMC9T7.26.1:338739-343962(+)	15	0	4.52	0.00729	0.154	23.9655		363.792	132.146
LmxM.08.0440::LmxMC9T7.08_29.2:168367-175594(+)	4	0	4.51	3.59e-05	0.00664			75.5983	101.071
LmxM.33.4270::LmxMC9T7.33.3:1284241-1284952(+)	2	0	4.42	0.000285	0.0201			123.227	54.3474
LmxM.32.3010::LmxMC9T7.32.3:123876-127002(+)	69	0	4.34	0.000623	0.0324	677.12	418.512	16871.5	6874.73
LmxM.32.3080::LmxMC9T7.32.3:177795-184200(+)	6	0.0009375	4.32	0.0401	0.38	95.9202		518.153	284.068
LmxM.30.2115::LmxMC9T7.30.4:425478-426513(+)	19	0	4.3	0.00152	0.0563	306.099	100.593	4846.05	2474.99
LmxM.13.1410::LmxMC9T7.13.1:372875-376628(-)	4	0	4.26	0.01	0.181	30.9627		263.172	164.458
LmxM.32.2990::LmxMC9T7.32.3:108354-109812(+)	3	0.000633112	4.25	0.0363	0.363	78.5954		481.013	225.454
LmxM.20.1190::LmxMC9T7.20.3:2271825-2273889(+)	66	0	4.23	0.000542	0.0297	184.822	82.744	2964.49	1811.6
LmxM.08.0070::LmxMC9T7.08_29.2:12256-14146(+)	2	0.000633112	4.19	0.000205	0.0157			97.751	50.1688
LmxM.36.0610::LmxMC9T7.20.1:131486-132407(+)	3	0	4.16	0.000121	0.0112			88.8891	52.748
LmxM.36.5740::LmxMC9T7.20.3:1261445-1263476(-)	2	0.00152532	4.07	6.79e-05	0.00838			54.3603	76.1978
LmxM.36.2120::LmxMC9T7.20.2:382518-387096(+)	9	0	4.03	0.0122	0.204		32.2665	168.926	195.568
LmxM.30.2800::LmxMC9T7.30.4:125182-125989(+)	4	0	4.01	0.000377	0.0225			90.9794	41.9185
LmxM.22.0630::LmxMC9T7.22.1:229240-232846(-)	16	0	4.01	0.022	0.286	41.5916		302.879	135.82
LmxM.08_29.1900::LmxMC9T7.08_29.1:351631-352975(+)	16	0	4	9.86e-05	0.0101	43.5528	33.4855	720.169	519.364
LmxM.32.3020::LmxMC9T7.32.3:132591-135516(+)	4	0	3.96	0.00654	0.145	20.0959		183.724	101.52
LmxM.32.2960::LmxMC9T7.32.3:82095-84531(+)	68	0	3.85	0.000658	0.0329	245.391	160.576	4206.18	1951.68
LmxM.07.0831::LmxMC9T7.07.1:383836-389800(+)	2	0.0020202	3.84	0.0365	0.363	63.556		222.905	223.094
LmxM.32.2930::LmxMC9T7.32.3:68587-73015(+)	103	0	3.83	0.000427	0.0243	484.287	356.842	8301.64	4187.94
LmxM.34.3170::LmxMC9T7.34.4:33472-39097(-)	3	0	3.7	6.52e-05	0.00838			45.9885	54.0227
LmxM.21.1160::LmxMC9T7.21.1:454707-458025(-)	2	0	3.69	0.0318	0.343	50.2382		199.93	161.177
LmxM.22.1410::LmxMC9T7.22.2:248898-249348(-)	6	0	3.68	9.37e-05	0.0101	13.0194	11.0819	173.266	136.289
LmxM.08_29.2050::LmxMC9T7.08_29.1:295720-297961(+)	23	0	3.66	0.000313	0.0211	161.952	121.653	2322.86	1350.22
LmxM.22.0280::LmxMC9T7.22.1:113877-116409(-)	3	0.000633112	3.63	7.54e-05	0.00893			51.837	43.1187
LmxM.15.0440a::LmxMC9T7.15.1:5398-7911(+), LmxM.15.0440b.aqueries=1subjects=2::LmxMC9T7.15.1:14203-16174(+), LmxM.15.0440bqueries=1subjects=2::LmxMC9T7.15.1:6739-8710(+)	92	0	3.59	0.000199	0.0157	1109.21	968.659	15609.8	9939.67
LmxM.32.2900::LmxMC9T7.32.3:29504-37247(+)	8	0	3.59	0.0129	0.207	15.6176		177.019	48.5895
LmxM.02.0470::LmxMC9T7.02.1:187070-197075(-)	4	0	3.56	0.000249	0.018			34.7036	58.3551
LmxM.34.3440::LmxMC9T7.34.4:131407-131761(-)	3	0	3.56	0.036	0.361		50.6676	162.755	165.031
LmxM.23.1050queries=2subjects=2::LmxMC9T7.23.2:248054-248228(-), LmxM.23.1061queries=2subjects=2::LmxMC9T7.23.2:252073-252247(-)	5	0	3.51	0.00653	0.145	167.982	54.4383	1838.3	647.214
LmxM.16.0190::LmxMC9T7.16.1:62331-63402(-)	2	0	3.51	0.0758	0.49		98.6463	289.558	169.609
LmxM.15.0560::LmxMC9T7.15.1:68636-70472(+)	2	0	3.5	0.065	0.459		80.0304	267.701	146.132
LmxM.30.1420::LmxMC9T7.30.3:311544-315015(-)	33	0	3.49	0.000365	0.0225	104.641	112.951	1645.82	909.406
LmxM.34.0800::LmxMC9T7.34.2:111941-114980(+)	2	0.00770812	3.45	7.84e-05	0.00893			40.7543	42.9288
LmxM.16.0020::LmxMC9T7.16.1:4054-4699(-)	2	0.00179695	3.45	0.000113	0.0111			36.9215	47.503
LmxM.28.1710::LmxMC9T7.28.1:641847-648999(-)	2	0.0020202	3.45	0.000152	0.0132			49.667	35.1355
LmxM.28.0750::LmxMC9T7.28.1:268008-268677(-)	2	0	3.44	0.0349	0.359	44.9139		131.944	153.083
LmxM.29.2710::LmxMC9T7.29.2:517803-520581(-)	7	0	3.43	0.0148	0.226		22.8103	138.122	73.2187
LmxM.20.0580::LmxMC9T7.20.3:1962276-1963572(+)	20	0	3.41	0.000858	0.0385	66.8245	45.8355	832.657	412.973
LmxM.33.3820::LmxMC9T7.33.3:1122720-1123590(+)	11	0	3.4	0.000118	0.0112	70.7797	78.8759	877.003	707.57
LmxM.20.1060::LmxMC9T7.20.3:2185563-2189517(+)	13	0	3.4	0.000581	0.0308	32.4726	40.5667	531.57	276.879
LmxM.26.2260::LmxMC9T7.26.2:243651-245874(+)	2	0.00622891	3.4	0.105	0.569	126.114		377.72	143.162
LmxM.30.1910::LmxMC9T7.30.4:520186-522676(+)	3	0.00306834	3.33	0.0898	0.537	106.621		196.211	210.856
LmxM.30.0400::LmxMC9T7.30.1:125683-130176(-)	17	0	3.29	0.000314	0.0211	83.6649	63.9537	876.328	584.076
LmxM.15.1280::LmxMC9T7.15.1:333372-339237(-)	2	0	3.28	0.0916	0.542		95.0397	267.043	127.732
LmxM.32.2920::LmxMC9T7.32.3:60894-62109(+)	8	0	3.27	0.154	0.641	226.709		364.273	220.172
LmxM.32.2890::LmxMC9T7.32.3:15977-24212(+)	82	0	3.25	0.00038	0.0225	123.727	123.393	1523.93	904.274
LmxM.20.1040::LmxMC9T7.20.3:2167959-2170638(+)	25	0	3.21	0.00105	0.045	74.5277	54.2747	843.456	413.351
LmxM.34.2030::LmxMC9T7.34.2:547071-551337(+)	10	0	3.18	0.13	0.62		154.631	240.734	201.93
LmxM.13.1080::LmxMC9T7.13.1:258331-262531(-)	9	0	3.17	0.156	0.642	205.42		315.665	202.013
LmxM.30.1230::LmxMC9T7.30.3:158517-161218(-)	2	0	3.14	0.000919	0.04	4.02367	6.63889	58.6853	35.2526
LmxM.13.1070::LmxMC9T7.13.1:250639-257455(-)	7	0	3.13	0.00379	0.102	7.39899	20.0806	140.524	80.9864
LmxM.12.1150::LmxMC9T7.12.1:431104-434911(+)	19	0	3.12	0.0392	0.374	68.9136	6.86784	197.402	180.159
LmxM.15.0630::LmxMC9T7.15.1:99749-102515(+)	27	0	3.11	0.000229	0.017	65.7562	58.8788	627.071	461.165
LmxM.15.0520::LmxMC9T7.15.1:47436-48555(+)	18	0	3.09	0.000876	0.0387	64.1517	44.6684	607.059	340.717
LmxM.13.0710::LmxMC9T7.13.1:122526-123849(-)	16	0	3.09	0.0012	0.0489	165.365	272.519	2431.25	1350.92
LmxM.19.0370::LmxMC9T7.19.1:142815-146247(+)	33	0	3.05	0.00114	0.0482	150.425	95.3826	1322.72	740.129
LmxM.36.6010::LmxMC9T7.20.3:1371275-1373336(-)	2	0	3.01	0.0454	0.396		39.409	94.4377	103.187
LmxM.36.4040::LmxMC9T7.20.3:609782-611075(+)	5	0	2.97	0.00673	0.147	7.70418	23.7286	141.667	78.7414
LmxM.33.0280::LmxMC9T7.33.1:94505-99167(+)	3	0.000633112	2.94	0.142	0.632		132.806	189.93	157.919
LmxM.20.0960::LmxMC9T7.20.3:2125403-2136353(+)	4	0	2.93	0.000646	0.0329	6.56583	10.9691	69.7063	59.6202
LmxM.28.0070::LmxMC9T7.28.1:17606-19172(+)	3	0	2.93	0.0658	0.462	48.209		136.293	79.0122
LmxM.08.0630::LmxMC9T7.08_29.2:250047-256677(+)	7	0	2.9	0.0985	0.559		74.7155	147.553	107.622
LmxM.28.2830::LmxMC9T7.28.2:313104-315978(-)	7	0	2.87	0.00956	0.178	13.8647		66.269	42.9689
LmxM.36.0490::LmxMC9T7.20.1:89741-90788(-)	2	0	2.86	0.157	0.642		140.831	197.238	144.108
LmxM.25.1080::LmxMC9T7.25.1:399555-400935(+)	29	0	2.81	0.00058	0.0308	677.622	611.224	5646.67	3611.05
LmxM.33.1520::LmxMC9T7.33.3:269587-270049(-)	12	0	2.81	0.000698	0.0334	150.404	169.474	1434.23	874.555
LmxM.34.4220::LmxMC9T7.34.4:417431-419213(+)	6	0	2.81	0.0956	0.557	64.3208		135.63	88.681
LmxM.14.0800::LmxMC9T7.14.2:65990-67328(-)	19	0	2.77	0.00213	0.0718	132.605	249.632	1580.44	974.121
LmxM.06.0830::LmxMC9T7.06.1:325339-329551(+)	27	0	2.76	0.00035	0.0225	197.636	192.471	1521.66	1145.74
LmxM.26.2420::LmxMC9T7.26.2:315047-316982(+)	4	0	2.72	0.00302	0.0919	46.4013	104.808	540.555	391.016
LmxM.25.1520::LmxMC9T7.25.1:583596-586425(-)	11	0	2.71	0.000389	0.0226	60.0541	65.3461	471.833	356.472
LmxM.20.0140::LmxMC9T7.20.3:1792457-1796105(-)	10	0	2.71	0.00324	0.0941	21.7118	37.1612	264.904	130.045
LmxM.33.1510::LmxMC9T7.33.3:265532-267227(-)	16	0	2.69	0.00175	0.0617	126.53	123.099	1149.75	567.573
LmxM.34.4210::LmxMC9T7.34.4:412127-414368(+)	3	0	2.69	0.00724	0.154	40.1505	14.4023	201.162	119.654
LmxM.20.1050::LmxMC9T7.20.3:2177438-2180531(+)	31	0	2.66	0.00501	0.124	67.2612	61.4548	668.916	245.944
LmxM.32.2905::LmxMC9T7.32.3:40404-45189(+)	71	0	2.64	0.00608	0.139	49.0487	38.7984	454.983	161.87
LmxM.28.0230::LmxMC9T7.28.1:70299-71334(+)	2	0	2.64	0.133	0.62	80.4195		86.6016	137.874
LmxM.01.0130::LmxMC9T7.01.1:23681-24878(-)	4	0	2.64	0.172	0.666	124.399		151.797	121.155
LmxM.24.1800::LmxMC9T7.24.2:3075-3396(-)	4	0	2.63	0.00125	0.0489	66.1501	110.199	609.848	457.286
LmxM.08_29.2100::LmxMC9T7.08_29.1:272994-274917(+)	43	0	2.62	0.000676	0.0329	247.746	233.007	1803.56	1201.58
LmxM.27.1960::LmxMC9T7.27.1:853695-854988(-)	12	0	2.62	0.00297	0.0916	10.0961	17.3516	111.305	59.7479
LmxM.28.0510::LmxMC9T7.28.1:174808-175966(-)	3	0.000633112	2.62	0.102	0.562		55.9483	114.097	70.8251
LmxM.17.0260::LmxMC9T7.17.1:57007-59461(-)	23	0	2.61	0.00872	0.172	37.0757	95.2854	512.618	255.853
LmxM.18.0070::LmxMC9T7.18.1:17956-20131(-)	16	0	2.6	0.00278	0.0867	36.0889	39.4735	341.04	154.519
LmxM.21.0960::LmxMC9T7.21.1:374969-379265(+)	2	0.00526316	2.59	0.0982	0.559		52.1784	108.257	67.0271
LmxM.30.2140::LmxMC9T7.30.4:410073-413184(+)	31	0	2.57	0.00516	0.125	28.1463	36.0151	302.897	118.413
LmxM.22.1050::LmxMC9T7.22.2:94954-97849(+)	16	0	2.56	0.00141	0.053	81.8288	95.0216	690.876	391.649
LmxM.22.1370::LmxMC9T7.22.2:238084-239875(-)	45	0	2.55	0.000761	0.0352	134.395	122.56	916.748	614.214
LmxM.26.1420::LmxMC9T7.26.1:455080-462307(+)	70	0	2.54	0.00053	0.0296	77.6713	74.2839	513.072	381.726
LmxM.26.2160::LmxMC9T7.26.2:193352-200102(+)	31	0	2.53	0.000713	0.0335	89.2482	83.4304	599.195	411.89
LmxM.36.2180::LmxMC9T7.20.2:405805-407377(+)	4	0	2.49	0.173	0.666	102.296		110.099	111.501
LmxM.16.0680::LmxMC9T7.16.1:230574-231918(-)	2	0.0020202	2.49	0.246	0.735		209.81	151.694	166.899
LmxM.08.0930::LmxMC9T7.08_29.3:24180-27663(-)	17	0	2.48	0.00971	0.179	13.8648	39.2853	164.409	103.38
LmxM.17.0450::LmxMC9T7.17.1:137206-141976(-)	3	0.00526316	2.46	0.132	0.62	60.5565		120.094	58.096
LmxM.29.0450::LmxMC9T7.29.1:145591-146941(-)	14	0	2.44	0.00084	0.0383	57.1475	77.441	404.292	320.888
LmxM.31.1840::LmxMC9T7.31.1:706571-707222(-)	2	0.00152532	2.44	0.00116	0.0482	103.055	111.098	733.692	459.526
LmxM.31.3200::LmxMC9T7.31.1:1254663-1258632(+)	5	0	2.44	0.16	0.646	77.5903		137.68	63.539
LmxM.25.1440::LmxMC9T7.25.1:543902-545429(-)	2	0	2.43	0.148	0.635	70.3597		120.883	64.8208
LmxM.23.1450::LmxMC9T7.23.2:465732-467205(+)	2	0	2.43	0.203	0.705		125.098	134.812	102.826
LmxM.24.0170::LmxMC9T7.24.1:32652-33381(+)	5	0	2.42	0.00139	0.0528	128.13	81.3217	616.878	484.013
LmxM.34.2320::LmxMC9T7.34.2:682954-686329(+)	9	0	2.41	0.00175	0.0617	49.7645	30.0831	236.052	179.375
LmxM.25.1260::LmxMC9T7.25.1:478624-485509(-)	41	0	2.41	0.00229	0.0748	74.238	91.1252	594.049	321.446
LmxM.21.0200::LmxMC9T7.21.1:57891-60771(+)	3	0	2.41	0.115	0.592		52.7875	81.203	70.0956
LmxM.33.0530::LmxMC9T7.33.2:14647-16654(+)	10	0	2.4	0.00262	0.0824	64.5951	79.2709	521.911	273.163
LmxM.08_29.1290::LmxMC9T7.08_29.1:653905-654262(-)	2	0	2.4	0.023	0.289	54.5907	15.3305	216.865	107.641
LmxM.06.0900::LmxMC9T7.06.1:357051-362427(+)	2	0	2.37	0.0646	0.459	29.383		50.12	59.6334
LmxM.16.1330::LmxMC9T7.16.1:513568-517702(-)	15	0	2.36	0.00257	0.0819	84.4811	48.8938	394.65	275.666
LmxM.26.1870::LmxMC9T7.26.2:50085-58905(+)	3	0.00526316	2.33	0.171	0.664		80.6018	77.9225	99.9287
LmxM.01.0740::LmxMC9T7.01.1:212325-214557(+)	3	0	2.33	0.194	0.694	94.3515		132.64	68.8707
LmxM.27.1290::LmxMC9T7.27.1:538766-539957(+)	2	0	2.32	0.285	0.764	226.172		184.132	116.763
LmxM.21.0853::LmxMC9T7.21.1:302412-308098(+)	38	0	2.29	0.0053	0.127	65.239	67.0832	489.79	213.933
LmxM.21.1450::LmxMC9T7.21.1:564081-567132(-)	2	0.00256996	2.29	0.263	0.752	168.382		170.551	90.0939
LmxM.27.1560::LmxMC9T7.27.1:632131-636991(+)	3	0	2.29	0.3	0.773	230.089		226.34	92.497
LmxM.33.0460::LmxMC9T7.33.1:153830-161042(+)	29	0	2.28	0.0035	0.0977	144.722	78.4889	612.652	436.744
LmxM.31.0150::LmxMC9T7.31.1:47675-50675(-)	2	0	2.26	0.0682	0.468	7.01323	50.5077	99.5742	81.345
LmxM.21.1370::LmxMC9T7.21.1:541068-544218(-)	2	0.00457235	2.26	0.0821	0.511	30.4399		67.0789	39.9658
LmxM.34.2770::LmxMC9T7.34.2:856397-860372(-)	3	0	2.25	0.13	0.62	46.2748		89.607	44.9101
LmxM.26.2370::LmxMC9T7.26.2:276860-288800(+)	2	0.00256996	2.24	0.0754	0.49	29.3051		44.6714	56.3212
LmxM.23.0610::LmxMC9T7.23.2:34934-37160(-)	4	0	2.24	0.138	0.623	37.6322		110.845	29.1178
LmxM.27.0100::LmxMC9T7.27.1:19990-21973(-)	5	0	2.23	0.0171	0.243		10.9924	40.8114	22.7997
LmxM.07.0950::LmxMC9T7.07.1:475681-483052(+)	9	0	2.2	0.0602	0.441	179.666	31.4925	460.481	257.708
LmxM.29.2340::LmxMC9T7.29.2:380319-383910(-)	33	0	2.18	0.00217	0.0722	49.8975	39.2105	250.788	159.815
LmxM.33.0600::LmxMC9T7.33.2:48960-51447(+)	3	0.00353645	2.17	0.21	0.709	90.6947		91.0363	77.4045
LmxM.08_29.1370::LmxMC9T7.08_29.1:562686-567327(-)	25	0	2.16	0.00633	0.142	60.0508	54.6551	383.153	171.327
LmxM.32.0290::LmxMC9T7.32.1:96494-98378(-)	2	0	2.16	0.341	0.808	264.814		235.249	85.9703
LmxM.34.2210::LmxMC9T7.34.2:635727-636006(+), LmxM.34.2220.aqueries=1subjects=2::LmxMC9T7.34.2:640693-640972(+), LmxM.34.2220queries=1subjects=2::LmxMC9T7.34.2:638744-639023(+), LmxM.34.2221.aqueries=1subjects=2::LmxMC9T7.34.2:640693-640972(+), LmxM.34.2221queries=1subjects=2::LmxMC9T7.34.2:638744-639023(+)	6	0	2.15	0.00122	0.0489	252.04	183.754	984.209	920.746
LmxM.06.0660::LmxMC9T7.06.1:232991-234896(+)	2	0.00622891	2.15	0.176	0.671	63.619		55.3236	86.2174
LmxM.31.2410::LmxMC9T7.31.1:937376-944957(-)	25	0	2.13	0.00166	0.0601	16.5232	17.4144	90.9714	60.6859
LmxM.31.3870::LmxMC9T7.31.1:1478663-1481816(+)	55	0	2.13	0.00774	0.16	801.655	383.011	3001.27	1954.57
LmxM.13.0520::LmxMC9T7.13.1:57403-58240(+)	5	0	2.13	0.0103	0.184	61.7128	98.4064	517.299	225.861
LmxM.06.0370::LmxMC9T7.06.1:123327-124467(+)	22	0	2.12	0.00124	0.0489	150.395	136.558	725.825	538.301
LmxM.12.0380::LmxMC9T7.12.1:160773-165171(+)	18	0	2.12	0.00323	0.0941	23.9853	15.5889	103.275	68.8125
LmxM.25.0420::LmxMC9T7.25.1:114406-119212(-)	12	0	2.12	0.00596	0.138	25.6683	45.9141	192.251	116.169
LmxM.22.1690c.aqueries=1subjects=2::LmxMC9T7_62:66246-68057(+), LmxM.22.1690cqueries=1subjects=2::LmxMC9T7.01.1:264215-266026(+)	2	0.00405186	2.12	0.159	0.644	55.6075		68.2636	59.2643
LmxM.19.0180::LmxMC9T7.19.1:40603-41827(-)	4	0	2.1	0.00323	0.0941	134.588	99.2904	636.869	388.174
LmxM.06.0360::LmxMC9T7.06.1:117333-118689(-)	4	0	2.1	0.00782	0.161	113.963	61.9655	483.041	269.908
LmxM.19.1130::LmxMC9T7.19.2:115973-133346(+)	16	0	2.07	0.00488	0.124	31.3259	21.6824	144.975	82.0957
LmxM.33.3200::LmxMC9T7.33.3:902681-905885(+)	3	0	2.07	0.208	0.707		76.3626	83.6865	61.8531
LmxM.36.3330::LmxMC9T7.20.3:379049-380276(-)	15	0	2.05	0.0023	0.0748	55.3599	84.2041	309.223	259.479
LmxM.32.1830::LmxMC9T7.32.2:423478-426352(+)	14	0	2.04	0.00357	0.0979	67.8298	47.7863	293.89	186.761
LmxM.15.0660::LmxMC9T7.15.1:121393-122842(+)	3	0.00598335	2.03	0.192	0.694				63.6587
LmxM.19.1430::LmxMC9T7_62:5492-6590(+)	7	0	2.01	0.00123	0.0489	49.1884	47.8539	219.428	175.132
LmxM.08_29.1180::LmxMC9T7.08_29.1:705207-712530(-)	18	0	2.01	0.00202	0.0689	138.564	192.278	733.601	591.151
LmxM.34.0810::LmxMC9T7.34.2:119093-123716(+)	21	0	2	0.00237	0.0763	42.3439	64.6766	200.279	220.298
LmxM.04.0920::LmxMC9T7.04.1:331861-333652(-)	6	0	2	0.00353	0.0977	46.5124	55.3761	262.934	156.799
LmxM.18.1320::LmxMC9T7.18.1:535527-539940(+)	6	0	2	0.00535	0.127	24.7474	22.798	131.883	68.249
LmxM.14.1190::LmxMC9T7.14.2:267151-268822(+)	2	0.0009375	2	0.304	0.773	151.938		97.4198	94.9214
LmxM.13.0910::LmxMC9T7.13.1:196967-199430(-)	4	0.00152532	1.98	0.0918	0.542	5.14613	35.3631	57.5581	49.0814
LmxM.14.1070::LmxMC9T7.14.2:190807-193933(+)	31	0	1.97	0.00158	0.0577	156.625	177.869	741.711	576.29
LmxM.24.1730::LmxMC9T7.24.1:653809-658057(-)	6	0	1.97	0.00178	0.0621	35.7695	48.6795	171.743	155.591
LmxM.32.2190::LmxMC9T7.32.2:595834-599206(+)	2	0.00550603	1.97	0.192	0.694				58.984
LmxM.32.0765::LmxMC9T7.32.1:281392-282655(+)	10	0	1.94	0.00572	0.134	55.4724	61.2606	308.464	162.433
LmxM.04.0530::LmxMC9T7.04.1:197677-198748(-)	3	0.00152532	1.94	0.25	0.737	87.7076		69.8272	70.628
LmxM.07.0840::LmxMC9T7.07.1:396444-400176(+)	15	0	1.93	0.00376	0.102	114.496	69.5174	365.638	315.793
LmxM.17.0733::LmxMC9T7.17.1:253046-254360(-)	5	0.000633112	1.93	0.00431	0.112	73.9986	53.8942	303.615	191.126
LmxM.07.0250::LmxMC9T7.07.1:91049-96764(-)	5	0	1.93	0.00806	0.162	24.9625	48.6179	156.845	112.412
LmxM.08_29.2800::LmxMC9T7.08_29.1:13891-14893(-)	7	0	1.93	0.015	0.226	46.5961	62.8557	323.995	131.458
LmxM.08_29.1700::LmxMC9T7.08_29.1:410865-414552(+)	4	0	1.9	0.00486	0.124	23.2335	23.471	115.848	65.2653
LmxM.10.0310::LmxMC9T7.10.1:135432-138549(+)	4	0	1.89	0.00672	0.147	65.4039	44.3606	260.711	152.347
LmxM.28.0580::LmxMC9T7.28.1:199973-204713(-)	5	0	1.89	0.0125	0.207	99.7182	42.9925	264.188	222.282
LmxM.31_340171::LmxMC9T7.31.1:339006-339381(+)	5	0	1.88	0.00814	0.162	138.203	83.1198	508.862	306.728
LmxM.28.2610::LmxMC9T7.28.2:239765-245033(+)	11	0	1.87	0.00943	0.178	147.835	112.106	666.003	330.784
LmxM.36.3790::LmxMC9T7.20.3:516131-519026(+)	2	0.00152532	1.86	0.273	0.754	92.0085		71.0316	65.5061
LmxM.16.0360::LmxMC9T7.16.1:120028-122077(-)	13	0	1.85	0.00315	0.0941	45.9948	47.8137	208.439	137.47
LmxM.27.0270::LmxMC9T7.27.1:63218-66539(-)	30	0	1.85	0.00351	0.0977	83.8374	98.6807	406.242	266.448
LmxM.36.3850::LmxMC9T7.20.3:538834-539512(+)	8	0	1.84	0.00738	0.155	50.3449	29.707	168.476	113.495
LmxM.10.0130::LmxMC9T7.10.1:51841-54046(+)	27	0	1.83	0.00504	0.124	115.083	105.301	508.855	299.18
LmxM.36.0970::LmxMC9T7.20.1:336543-337140(+)	6	0	1.82	0.00574	0.134	106.407	81.8236	255.733	426.626
LmxM.16.1090::LmxMC9T7.16.1:412812-419214(+)	7	0	1.81	0.00186	0.0641	59.6929	72.6715	229.054	231.379
LmxM.04.0250::LmxMC9T7.04.1:69767-74135(+)	3	0.000338181	1.81	0.236	0.729	55.7604		77.8529	33.6326
LmxM.36.0740::LmxMC9T7.20.1:194166-195789(+)	14	0	1.8	0.0218	0.286	60.9665	69.2168	370.186	138.196
LmxM.27.1690::LmxMC9T7.27.1:704787-706638(+)	4	0.00256996	1.79	0.184	0.684	39.5213		31.8291	56.7198
LmxM.15.0440c::LmxMC9T7.15.1:21247-23356(+)	54	0	1.78	0.00809	0.162	464.06	254.986	1342.84	1043.09
LmxM.36.4260::LmxMC9T7.20.3:709159-710455(+)	4	0	1.78	0.158	0.644	145.698	18.1408	258.543	121.203
LmxM.11.1290::LmxMC9T7_63:29256-35148(-)	9	0	1.76	0.0145	0.223	213.926	105.666	624.283	413.986
LmxM.36.0730::LmxMC9T7.20.1:176914-178448(+)	2	0	1.75	0.285	0.764	65.5308		94.1853	29.8952
LmxM.33.1230::LmxMC9T7.33.3:134395-139168(-)	9	0.00333519	1.74	0.0148	0.226	48.7317	108.917	258.145	229.808
LmxM.31.2730::LmxMC9T7.31.1:1064467-1067482(-)	33	0	1.73	0.00801	0.162	245.103	212.155	1017.99	562.097
LmxM.33.0620::LmxMC9T7.33.2:61150-68350(+)	2	0.00306834	1.73	0.143	0.633		29.233	32.7907	37.4682
LmxM.04.1000::LmxMC9T7.04.1:354078-357605(-)	6	0	1.71	0.00748	0.156	16.8083	23.9222	82.0268	52.1635
LmxM.11.0940::LmxMC9T7.11.1:370667-374906(+)	10	0	1.7	0.00329	0.0946	37.9	31.6976	129.126	98.8883
LmxM.06.1180::LmxMC9T7.06.1:442969-444337(+)	5	0	1.7	0.00948	0.178	41.1497	43.2583	188.058	99.448
LmxM.12.0130::LmxMC9T7.12.1:36987-38739(+)	6	0	1.68	0.00499	0.124	39.2869	42.7241	106.001	162.015
LmxM.09.0910queries=2subjects=3::LmxMC9T7.09.1:354912-355362(-), LmxM.09.0920.aqueries=2subjects=3::LmxMC9T7.09.1:358331-358781(-), LmxM.09.0920queries=2subjects=3::LmxMC9T7.09.1:356577-357027(-), LmxM.09.0930.aqueries=1subjects=3::LmxMC9T7.09.1:356577-357027(-), LmxM.09.0930.bqueries=1subjects=3::LmxMC9T7.09.1:358331-358781(-), LmxM.09.0930queries=1subjects=3::LmxMC9T7.09.1:354912-355362(-)	2	0.00526316	1.67	0.0519	0.419	21.9146	11.554	87.6475	29.3872
LmxM.08_29.2320::LmxMC9T7.08_29.1:169837-170956(+)	8	0	1.66	0.0103	0.184	140.792	78.1707	375.952	293.062
LmxM.36.0680::LmxMC9T7.20.1:154924-157795(+)	2	0	1.66	0.0628	0.451	31.2803	8.18461	56.8661	45.2584
LmxM.03.0840::LmxMC9T7.03.1:323008-325936(-)	2	0	1.66	0.216	0.715		43.4347	46.0335	36.2271
LmxM.30.1240::LmxMC9T7.30.3:164158-168022(-)	23	0	1.65	0.00905	0.176	59.766	47.1407	217.996	126.983
LmxM.04.0500::LmxMC9T7.04.1:174611-183593(-)	4	0	1.64	0.0365	0.363	15.2685	29.9259	100.701	43.8535
LmxM.33.1210::LmxMC9T7.33.3:125388-127092(-)	2	0	1.63	0.00387	0.102	36.0685	43.7668	138.855	108.755
LmxM.31.3160::LmxMC9T7.31.1:1241688-1244136(+)	3	0	1.63	0.0108	0.191	303.109	219.739	1044.12	608.108
LmxM.33.1380::LmxMC9T7.33.3:198389-202307(-)	9	0	1.63	0.0165	0.237	42.4668	22.1471	116.401	77.4366
LmxM.34.3980::LmxMC9T7.34.4:307768-310129(+)	16	0	1.62	0.00622	0.141	106.935	157.751	446.992	354.477
LmxM.20.0705::LmxMC9T7.20.3:2039091-2044002(+)	10	0	1.62	0.0222	0.286	75.0395	36.3275	201.698	127.165
LmxM.28.0910::LmxMC9T7.28.1:322687-327103(+)	9	0	1.61	0.00683	0.148	62.7699	47.1891	202.06	137.358
LmxM.17.0930::LmxMC9T7.17.1:355227-359547(+)	26	0	1.61	0.00959	0.178	135.412	117.001	510.21	290.457
LmxM.18.1240::LmxMC9T7.18.1:513194-515489(+)	17	0	1.61	0.00997	0.181	63.5736	91.4633	294.535	184.39
LmxM.36.2240::LmxMC9T7.20.2:425374-433222(+)	11	0	1.61	0.0146	0.224	56.1059	84.0388	282.278	156.563
LmxM.33.2190::LmxMC9T7.33.3:428812-433567(-)	13	0	1.6	0.00435	0.112	303.629	227.544	862.199	738.505
LmxM.27.0500::LmxMC9T7.27.1:168375-185637(+)	321	0	1.57	0.00509	0.124	893.889	946.745	3239.9	2294.62
LmxM.31.1810::LmxMC9T7.31.1:692789-694757(-)	2	0.00353645	1.55	0.00304	0.0919	27.8537	28.3617	85.879	78.552
LmxM.36.4550::LmxMC9T7.20.3:829459-832045(+)	3	0	1.55	0.459	0.882	228.056		79.4613	93.5223
LmxM.26.1820::LmxMC9T7.26.2:26984-34244(+)	3	0	1.54	0.00895	0.176	22.6361	29.2879	93.4752	60.3036
LmxM.24.1220::LmxMC9T7.24.1:435179-436802(+)	6	0	1.54	0.0119	0.202	174.01	267.97	773.957	512.668
LmxM.32.2220::LmxMC9T7.32.2:609043-611311(+)	11	0	1.54	0.0211	0.281	147.907	321.744	625.707	640.116
LmxM.27.1890::LmxMC9T7.27.1:818230-820807(-)	2	0	1.54	0.235	0.729		40.8852	37.3117	35.6226
LmxM.26.0840::LmxMC9T7.26.1:219307-222574(-)	13	0	1.53	0.00721	0.154	113.609	174.207	413.132	398.521
LmxM.24.0500::LmxMC9T7.24.1:180816-181533(+)	4	0	1.52	0.00385	0.102	101.387	122.252	309.813	330.645
LmxM.31.2260::LmxMC9T7.31.1:883906-884470(-)	10	0	1.51	0.00348	0.0977	160.89	178.518	492.694	471.427
LmxM.08_29.0867::LmxMC9T7.08_29.1:851028-852393(+)	3	0	1.51	0.0039	0.102	133.351	133.296	414.981	346.156
LmxM.25.2190::LmxMC9T7.25.1:810452-811586(+)	2	0	1.51	0.0219	0.286	66.7183	48.4532	230.491	114.267
LmxM.26.1220::LmxMC9T7.26.1:372599-374618(+)	2	0.00353645	1.5	0.134	0.62	51.0236	10.0765	80.2504	50.9163
LmxM.04.0970::LmxMC9T7.04.1:343888-345448(-)	2	0.00526316	1.5	0.325	0.796	66.967		53.6558	38.1492
LmxM.31.1230::LmxMC9T7.31.1:469447-470662(+)	11	0	1.47	0.025	0.302	66.8438	42.4696	204.164	107.443
LmxM.03.0090::LmxMC9T7.03.1:21997-23701(+)	3	0	1.47	0.0505	0.412	29.3498	82.5583	120.832	153.563
LmxM.18.0280::LmxMC9T7.18.1:124531-126649(-)	14	0	1.46	0.0154	0.23	146.462	122.317	493.396	275.121
LmxM.26.1750::LmxMC9T7.26.1:592792-594343(+)	9	0	1.46	0.0236	0.293	185.39	121.751	564.993	302.487
LmxM.08_29.1390::LmxMC9T7.08_29.1:552914-555257(-)	2	0	1.45	0.359	0.821	76.5178		57.4499	38.1033
LmxM.31.1635::LmxMC9T7.31.1:630654-631407(-)	5	0	1.44	0.00799	0.162	11.7241	14.4495	41.4595	30.0281
LmxM.20.0770::LmxMC9T7.20.3:2054728-2066695(+)	5	0	1.43	0.0109	0.191	57.5945	41.9943	158.216	110.892
LmxM.36.2010::LmxMC9T7.20.2:328508-329936(+)	5	0	1.42	0.0131	0.207	38.505	29.159	112.572	71.8028
LmxM.07.0230::LmxMC9T7.07.1:86891-87251(-)	5	0	1.41	0.0194	0.269	144.564	188.086	585.816	326.125
LmxM.26.1430::LmxMC9T7.26.1:465041-468512(+)	5	0	1.41	0.068	0.468	46.3517	21.2837	126.923	54.7855
LmxM.11.0740::LmxMC9T7.11.1:288771-290100(+)	3	0	1.41	0.168	0.659	10.5763	61.8047	72.4299	63.5835
LmxM.10.0320::LmxMC9T7.10.1:140020-145879(+)	15	0	1.4	0.0235	0.293	77.7648	68.8112	272.671	136.7
LmxM.36.6900::LmxMC9T7.20.3:1716669-1718796(-)	3	0	1.4	0.0385	0.373	37.5754	81.1034	180.338	117.416
LmxM.32.2150::LmxMC9T7.32.2:566664-569286(+)	16	0	1.38	0.00936	0.178	116.96	114.765	363.751	248.962
LmxM.17.1310::LmxMC9T7_60:33511-36616(+)	2	0	1.38	0.0157	0.233	93.2361	101.598	332.806	192.998
LmxM.21.0460::LmxMC9T7.21.1:129487-132292(+)	7	0	1.38	0.0709	0.475	101.207	63.3598	348.537	124.091
LmxM.32.3170::LmxMC9T7.32.3:206586-208176(+)	2	0	1.38	0.121	0.607	68.3653	18.2721	125.781	67.3343
LmxM.32.2560::LmxMC9T7.32.2:749426-755654(+)	12	0	1.36	0.0134	0.21	63.2229	61.2543	204.18	125.738
LmxM.22.0060::LmxMC9T7.22.1:17201-19520(-)	8	0	1.36	0.0294	0.332	139.608	148.008	535.323	254.657
LmxM.33.3570::LmxMC9T7.33.3:1027353-1030386(+)	2	0	1.36	0.0934	0.548	65.6964	18.7958	98.0439	82.5726
LmxM.32.2070::LmxMC9T7.32.2:527720-530699(+)	26	0	1.35	0.0129	0.207	202.664	221.902	679.587	432.051
LmxM.13.1470::LmxMC9T7.13.1:395986-412819(-)	21	0	1.35	0.015	0.226	84.5361	96.0003	294.945	179.668
LmxM.22.0890::LmxMC9T7.22.2:22776-23145(+)	7	0	1.33	0.0276	0.324	78.0086	103.968	310.308	164.986
LmxM.34.5130::LmxMC9T7.34.4:710907-712017(+)	3	0.00306834	1.32	0.016	0.235	73.4234	98.996	260.219	173.784
LmxM.15.0610::LmxMC9T7.15.1:90224-91778(+)	4	0	1.32	0.0295	0.332	93.5548	91.244	328.927	161.883
LmxM.07.0860::LmxMC9T7.07.1:414091-418519(+)	4	0	1.31	0.0109	0.191	57.3585	82.867	169.082	173.95
LmxM.08_29.0990::LmxMC9T7.08_29.1:794331-797316(-)	11	0	1.31	0.0317	0.343	35.0932	57.839	145.704	85.8911
LmxM.25.1310::LmxMC9T7.25.1:500039-500807(-)	6	0	1.3	0.0701	0.473	44.045	41.3451	177.655	62.3376
LmxM.36.0530::LmxMC9T7.20.1:102373-103270(-)	2	0	1.29	0.0427	0.387	63.718	39.7111	171.466	88.0278
LmxM.29.0360::LmxMC9T7.29.1:112903-114880(-)	2	0.0020202	1.29	0.462	0.883	76.5963		97.0406	18.1413
LmxM.27.0820::LmxMC9T7.27.1:323038-332908(+)	17	0	1.28	0.0162	0.236	159.999	147.549	472.058	296.209
LmxM.27.0490::LmxMC9T7.27.1:140145-147214(+)	43	0	1.28	0.0193	0.269	812.636	487.195	1627.4	1432.92
LmxM.11.1040::LmxMC9T7.11.1:422471-425240(+)	3	0.0020202	1.28	0.0226	0.287	124.557	75.428	272.718	203.363
LmxM.29.2560::LmxMC9T7.29.2:460722-463968(-)	3	0	1.28	0.0245	0.298	15.5098	26.1932	56.887	42.0118
LmxM.13.0920::LmxMC9T7.13.1:200748-205275(-)	7	0	1.28	0.036	0.361	44.6177	25.1508	103.633	64.1637
LmxM.06.0670::LmxMC9T7.06.1:237497-241496(+)	11	0	1.27	0.0127	0.207	93.4179	70.1486	221.637	172.643
LmxM.28.0970::LmxMC9T7.28.1:344174-344630(+)	2	0.00353645	1.27	0.0383	0.373	21.6022	37.7389	89.0769	53.2718
LmxM.10.1150::LmxMC9T7.10.2:285685-287128(-)	13	0	1.26	0.019	0.267	122.807	79.3689	269.154	208.356
LmxM.07.1140::LmxMC9T7.07.1:544483-545014(+)	5	0	1.26	0.0221	0.286	163.196	218.073	570.034	356.763
LmxM.16.0900::LmxMC9T7.16.1:320328-325299(-)	6	0	1.26	0.0299	0.333	87.0823	45.3016	158.44	143.403
LmxM.31.3690::LmxMC9T7.31.1:1436491-1439449(+)	6	0	1.26	0.0455	0.396	58.3717	108.505	249.131	146.236
LmxM.23.0900::LmxMC9T7.23.2:195043-203671(-)	5	0	1.25	0.0126	0.207	67.2083	95.3194	187.082	193.215
LmxM.32.0950::LmxMC9T7.32.2:47867-53078(+)	3	0.00457235	1.25	0.0448	0.396	26.8289	12.1318	43.8468	41.7911
LmxM.19.0300::LmxMC9T7.19.1:102620-103565(+)	9	0	1.24	0.0211	0.281	219.71	260.613	722.14	442.255
LmxM.31.2550::LmxMC9T7.31.1:993018-997851(-)	4	0	1.24	0.0573	0.431	90.2497	39.244	163.892	120.216
LmxM.31.1210::LmxMC9T7.31.1:462176-464582(+)	2	0	1.24	0.078	0.497	137.95	52.4119	243.146	166.785
LmxM.21.1566::LmxMC9T7.21.1:640019-641471(-)	8	0	1.23	0.0479	0.402	162.089	289.159	674.743	383.7
LmxM.25.1000::LmxMC9T7.25.1:366477-368754(+)	5	0	1.22	0.0339	0.357	123.081	213.978	456.809	314.254
LmxM.04.0870::LmxMC9T7.04.1:317390-321023(-)	9	0	1.22	0.0386	0.373	52.671	28.0017	104.721	76.053
LmxM.18.0650::LmxMC9T7.18.1:256373-260278(+)	2	0	1.21	0.0453	0.396	20.9176	43.8074	76.4395	63.945
LmxM.11.1270::LmxMC9T7_63:43843-49198(-)	2	0.00256996	1.21	0.152	0.64	208.8	57.0185	329.997	192.315
LmxM.14.0220::LmxMC9T7.14.1:56052-57768(+)	5	0	1.19	0.0447	0.396	98.8696	90.9912	313.312	150.084
LmxM.34.5050::LmxMC9T7.34.4:687510-689499(+)	4	0	1.18	0.00949	0.178	175.846	196.117	417.292	422.775
LmxM.32.2640::LmxMC9T7.32.2:782283-783573(+)	2	0	1.18	0.0297	0.332	112.394	91.4766	302.041	175.53
LmxM.19.0080::LmxMC9T7.19.1:8535-9834(-)	3	0	1.18	0.0326	0.349	72.5873	53.352	183.216	108.362
LmxM.02.0570::LmxMC9T7.02.1:237215-241493(-)	12	0	1.18	0.0661	0.462	66.2592	29.4895	120.024	83.391
LmxM.36.6070::LmxMC9T7.20.3:1396238-1397924(-)	4	0.0020202	1.17	0.0165	0.237	62.4111	64.4744	170.869	119.245
LmxM.17.1110::LmxMC9T7.17.1:450194-454487(+)	6	0	1.17	0.0443	0.396	74.0319	51.4062	189.166	102.196
LmxM.32.1530::LmxMC9T7.32.2:338628-339345(+)	4	0.00179695	1.16	0.011	0.192	224.139	235.61	558.944	472.5
LmxM.36.1150::LmxMC9T7.20.1:387910-390694(+)	4	0.000633112	1.16	0.0129	0.207	68.8552	64.9092	169.725	132.219
LmxM.36.6370::LmxMC9T7.20.3:1537899-1539573(-)	6	0	1.16	0.0284	0.33	39.3157	67.1494	115.146	113.719
LmxM.34.1420::LmxMC9T7.34.2:347632-349519(+)	4	0	1.16	0.0292	0.332	100.692	174.151	296.896	294.023
LmxM.19.1100::LmxMC9T7.19.2:104453-108389(+)	7	0	1.16	0.0346	0.359	63.0423	105.777	214.857	155.115
LmxM.23.1055::LmxMC9T7.23.2:263232-264495(-)	3	0.000633112	1.15	0.0179	0.252	23.9948	16.8712	42.6127	46.5476
LmxM.19.0580::LmxMC9T7.19.1:227909-237134(+)	13	0	1.14	0.0112	0.194	74.669	64.8264	157.018	150.306
LmxM.36.2370::LmxMC9T7.20.3:22967-25853(+)	2	0.000633112	1.14	0.0203	0.276	35.2287	39.6862	99.4179	68.0154
LmxM.16_411322::LmxMC9T7.16.1:407884-408874(+)	3	0	1.14	0.0814	0.509	74.4976	39.2117	168.091	84.3961
LmxM.25.1680::LmxMC9T7.25.1:653928-659739(-)	2	0	1.14	0.14	0.63	6.8183		19.5162	6.45403
LmxM.36.5870::LmxMC9T7.20.3:1313865-1316253(-)	20	0	1.13	0.0139	0.217	202.851	214.474	511.727	406.09
LmxM.15.0770::LmxMC9T7.15.1:175893-177864(-)	13	0	1.13	0.0145	0.223	132.28	164.765	342.509	303.002
LmxM.26.0210::LmxMC9T7.26.1:40699-41830(-)	3	0.000338181	1.13	0.0202	0.276	52.7421	48.9147	133.771	91.8459
LmxM.06.0770::LmxMC9T7.06.1:289941-295713(+)	3	0.00405186	1.13	0.0469	0.397	92.9992	88.4324	279.307	140.372
LmxM.10.1110::LmxMC9T7.10.2:272983-274558(-)	15	0	1.13	0.0896	0.537	164.977	414.545	681.658	483.702
LmxM.34.3410::LmxMC9T7.34.4:124266-126297(-)	3	0	1.13	0.143	0.633	98.2269	33.7837	176.23	90.6403
LmxM.25.1570::LmxMC9T7.25.1:613576-620446(-)	11	0	1.12	0.0196	0.27	63.327	63.1681	165.032	114.514
LmxM.11.0030::LmxMC9T7.11.1:422-1346(+)	2	0	1.12	0.0296	0.332	23.1989	28.4569	70.4504	44.1312
LmxM.36.1000::LmxMC9T7.20.1:340785-344676(+)	9	0	1.12	0.0483	0.404	88.9847	59.1831	207.997	119.118
LmxM.32.3000::LmxMC9T7.32.3:114669-117837(+)	7	0	1.12	0.0746	0.49	53.4477	48.055	170.155	71.2604
LmxM.13.1630::LmxMC9T7.13.1:485572-490519(-)	2	0	1.12	0.204	0.705	208.534	44.9999	204.729	217.655
LmxM.23.1220::LmxMC9T7.23.2:319426-321082(+)	30	0	1.11	0.0195	0.269	627.364	622.77	1615.53	1132.49
LmxM.29.1450::LmxMC9T7.29.2:20862-24501(+)	31	0	1.11	0.0391	0.374	177.386	114.156	379.092	249.896
LmxM.08.1140::LmxMC9T7.08_29.3:96094-98935(+)	2	0	1.11	0.0535	0.424	53.5804	26.0399	81.6827	79.4266
LmxM.17.0190::LmxMC9T7_76:6246-10482(+)	6	0	1.11	0.0608	0.443	77.7185	36.7984	129.458	103.509
LmxM.27.1350::LmxMC9T7.27.1:563379-564195(+)	2	0.00457235	1.11	0.128	0.618	19.715	62.8371	78.1408	74.1731
LmxM.23.0547::LmxMC9T7.23.1:204506-207230(+)	14	0	1.1	0.0156	0.233	307.686	276.793	697.387	559.468
LmxM.07.0430::LmxMC9T7.07.1:191947-192421(-)	3	0	1.1	0.0229	0.289	63.2942	75.5456	176.189	123.956
LmxM.27.1360::LmxMC9T7.27.1:566149-568210(+)	2	0	1.1	0.0341	0.357	63.0176	65.1234	179.693	104.706
LmxM.31.3250::LmxMC9T7.31.1:1291097-1294418(+)	4	0	1.1	0.0452	0.396	60.8495	60.3947	178.883	93.993
LmxM.16.0730::LmxMC9T7.16.1:245607-251301(-)	13	0	1.09	0.0213	0.282	131.005	105.284	288.328	216.635
LmxM.30.1840::LmxMC9T7.30.4:579549-583617(+)	5	0.0020202	1.09	0.0876	0.534	77.6272	43.6398	176.092	86.6567
LmxM.24.1960::LmxMC9T7.24.2:59456-62410(-)	2	0	1.09	0.154	0.641	108.842	32.9584	151.559	106.662
LmxM.19.0560::LmxMC9T7.19.1:208219-212371(+)	8	0	1.08	0.0129	0.207	81.4728	85.4799	181.221	171.338
LmxM.22.0970::LmxMC9T7.22.2:59890-65698(+)	6	0	1.08	0.0166	0.237	54.3058	60.6996	135.651	108.83
LmxM.15.1480::LmxMC9T7.15.1:406554-409347(-)	11	0	1.08	0.0209	0.281	118.583	112.309	290.287	206.271
LmxM.21.0873::LmxMC9T7.21.1:332833-335368(+)	8	0	1.08	0.0354	0.361	93.1821	65.0826	200.69	135.096
LmxM.30.1540::LmxMC9T7.30.4:706449-707703(+)	2	0	1.08	0.0467	0.396	270.66	172.222	574.305	364.544
LmxM.36.6130::LmxMC9T7.20.3:1417026-1418883(-)	3	0	1.08	0.275	0.756	163.921	27.4326	137.222	146.294
LmxM.33.2160::LmxMC9T7.33.3:414448-415924(-)	2	0	1.08	0.385	0.839	40.6678		28.1253	24.8331
LmxM.26.0980::LmxMC9T7.26.1:266241-270411(-)	4	0	1.07	0.0458	0.396	66.6546	41.3498	133.258	90.6241
LmxM.26.2120::LmxMC9T7.26.2:173247-185610(+)	5	0.0020202	1.06	0.0222	0.286	120.529	90.5883	239.605	198.739
LmxM.27.1440::LmxMC9T7.27.1:597108-597756(+)	8	0	1.06	0.0393	0.374	54.3704	78.9946	167.458	111.662
LmxM.34.2080::LmxMC9T7.34.2:577763-581441(+)	28	0	1.06	0.0388	0.374	120.761	148.903	361.297	217.461
LmxM.21.1510::LmxMC9T7.21.1:583829-588206(-)	3	0	1.06	0.0467	0.396	50.3596	27.4779	72.8555	83.1136
LmxM.26.1450::LmxMC9T7.26.1:480988-485140(+)	10	0	1.06	0.0465	0.396	148.847	85.2405	267.421	206.562
LmxM.24.1430::LmxMC9T7.24.1:510169-520038(+)	7	0	1.06	0.0627	0.451	143.173	74.8243	257.106	181.822
LmxM.34.2380::LmxMC9T7.34.2:708527-712691(+)	11	0	1.06	0.188	0.688	115.63	414.233	583.648	358.042
LmxM.07.0830::LmxMC9T7.07.1:370025-377219(+)	5	0.0009375	1.05	0.0165	0.237	109.06	130.619	239.551	255.635
LmxM.30.1500::LmxMC9T7.30.4:749773-753220(+)	8	0	1.04	0.0499	0.41	82.0292	102.344	251.357	141.188
LmxM.29.0610::LmxMC9T7.29.1:203371-204985(-)	2	0	1.03	0.0409	0.385	82.0426	51.0915	147.505	117.699
LmxM.13.1340::LmxMC9T7.13.1:344027-348065(-)	7	0	1.03	0.0452	0.396	107.29	72.1716	221.447	146.587
LmxM.31.0290::LmxMC9T7.31.1:102003-103035(-)	2	0	1.03	0.0564	0.429	45.5041	75.1071	148.028	96.6553
LmxM.29.1200::LmxMC9T7.29.1:399184-402205(+)	4	0	1.03	0.0661	0.462	40.0122	59.72	135.402	74.0161
LmxM.18.0130::LmxMC9T7.18.1:36490-38611(-)	2	0.000633112	1.03	0.135	0.62	126.515	44.1406	170.868	136.023
LmxM.34.1260::LmxMC9T7.34.2:300233-301319(+)	9	0	1.02	0.0224	0.286	584.137	444.709	1088.77	985.453
LmxM.25.2340::LmxMC9T7.25.1:848827-849997(+)	19	0	1.02	0.0257	0.307	611.222	494.801	1268.76	975.246
LmxM.27.0860::LmxMC9T7.27.1:342164-345272(+)	7	0	1.02	0.0265	0.314	147.399	141.897	347.428	245.88
LmxM.05.0450::LmxMC9T7.05.2:117809-118400(+)	4	0	1.02	0.0333	0.356	528.255	397.75	1095.86	784.966
LmxM.32.0210::LmxMC9T7.32.1:58215-60978(-)	7	0	1.02	0.0348	0.359	85.4173	73.767	200.729	129.613
LmxM.24.1435::LmxMC9T7.24.1:520727-523472(+)	2	0.000338181	1.01	0.1	0.562	137.269	331.9	428.711	429.488
LmxM.24.1360::LmxMC9T7.24.1:482223-484938(+)	2	0.00526316	1.01	0.194	0.694	83.1592	75.0272	304.968	82.7819
LmxM.22.1100::LmxMC9T7.22.2:110527-117355(+)	6	0	1	0.0341	0.357	44.7794	49.4051	115.868	76.4883
LmxM.31.0910::LmxMC9T7.31.1:331041-332223(+)	3	0	1	0.043	0.388	68.5652	94.8032	197.255	132.088
LmxM.29.2570::LmxMC9T7.29.2:473672-474902(-)	9	0	0.996	0.0425	0.387	133.603	112.79	310.474	193.043
LmxM.33.3000::LmxMC9T7.33.3:825105-826992(+)	2	0	0.991	0.0285	0.33	19.2003	17.6629	30.9842	43.2146
LmxM.16.0780::LmxMC9T7.16.1:269034-286011(-)	64	0	0.989	0.0252	0.303	297.387	280.258	659.896	497.391
LmxM.25.1350::LmxMC9T7.25.1:513593-521309(-)	12	0	0.988	0.024	0.297	78.3607	76.0217	174.89	134.079
LmxM.34.1730::LmxMC9T7.34.2:462003-463119(-)	2	0	0.986	0.203	0.705	166.641	49.7062	231.743	140.149
LmxM.29.0930::LmxMC9T7.29.1:300047-301784(+)	3	0	0.982	0.0491	0.407	379.665	309.498	870.475	526.605
LmxM.33.2480::LmxMC9T7.33.3:556378-559600(-)	8	0	0.975	0.0581	0.434	45.3875	31.9343	95.4804	58.647
LmxM.26.0620queries=2subjects=2::LmxMC9T7.26.1:151841-152144(-), LmxM.26.0640queries=2subjects=2::LmxMC9T7.26.1:156064-156367(-)	8	0	0.974	0.0351	0.359	273.59	400.375	694.693	608.568
LmxM.28.2760::LmxMC9T7.28.2:282822-285306(-)	6	0	0.972	0.109	0.581	86.1973	197.518	298.308	219.748
LmxM.11.0350::LmxMC9T7.11.1:106500-107262(+)	9	0	0.968	0.0662	0.462	1061.65	612.718	1868.7	1331.91
LmxM.36.0460::LmxMC9T7.20.1:81522-83376(-)	2	0	0.962	0.0648	0.459	99.2521	67.9196	205.582	124.417
LmxM.23.1510::LmxMC9T7.23.2:483286-485614(+)	13	0	0.958	0.0746	0.49	64.6713	93.7698	201.588	113.545
LmxM.34.3370::LmxMC9T7.34.4:113491-116746(-)	8	0	0.956	0.0685	0.468	49.5515	73.82	151.241	91.0693
LmxM.29.1090::LmxMC9T7.29.1:356370-359862(+)	8	0	0.954	0.0254	0.304	46.5014	58.2487	103.984	97.7123
LmxM.27.0970::LmxMC9T7.27.1:409922-415454(-), LmxM.27.0980::LmxMC9T7.27.1:420784-423319(-)	4	0	0.951	0.102	0.562	180.897	81.3578	215.19	255.533
LmxM.31.2760::LmxMC9T7.31.1:1076269-1078912(-)	5	0	0.948	0.128	0.618	104.086	41.194	117.435	135.971
LmxM.08_29.2500::LmxMC9T7.08_29.1:114015-115353(-)	13	0	0.945	0.0522	0.421	82.9649	97.767	221.881	135.404
LmxM.10.0960::LmxMC9T7.10.2:228525-231093(-)	2	0	0.942	0.136	0.621	36.5345	14.7318	52.2672	37.9983
LmxM.26.2380::LmxMC9T7.26.2:289802-304982(+)	17	0	0.941	0.071	0.475	198.251	146.859	434.997	246.813
LmxM.31.2310::LmxMC9T7.31.1:901408-905092(-)	2	0.000338181	0.94	0.0354	0.361	16.9716	16.6339	38.5965	26.929
LmxM.31.1900::LmxMC9T7.31.1:732747-734568(-)	2	0	0.934	0.0555	0.426	62.2936	38.577	83.5393	105.041
LmxM.01.0680::LmxMC9T7.01.1:187043-189461(+)	3	0	0.929	0.0414	0.385	118.529	78.8893	183.399	184.789
LmxM.36.6670::LmxMC9T7.20.3:1641412-1641853(-)	3	0	0.928	0.0985	0.559	107.58	58.5046	191.271	119.112
LmxM.13.0760::LmxMC9T7.13.1:136681-142825(-)	3	0.000633112	0.926	0.0294	0.332	128.407	162.764	288.38	261.644
LmxM.26.0750::LmxMC9T7.26.1:198004-203236(-)	7	0	0.926	0.0314	0.343	102.628	78.4825	161.769	179.844
LmxM.12.0350::LmxMC9T7.12.1:147753-149466(+)	9	0	0.926	0.0986	0.559	170.914	88.3839	285.02	191.421
LmxM.14.1360::LmxMC9T7.14.2:319610-321191(+)	4	0	0.925	0.0358	0.361	60.6772	81.9974	145.489	123.343
LmxM.17.0440::LmxMC9T7.17.1:128621-134564(-)	4	0	0.925	0.131	0.62	68.3432	113.393	245.13	113.984
LmxM.33.2360::LmxMC9T7.33.3:494707-496006(-)	14	0	0.924	0.0421	0.386	99.7572	79.0955	199.366	142.541
LmxM.05.1110::LmxMC9T7.05.2:371749-375487(+)	4	0	0.919	0.0585	0.435	211.7	136.79	374.48	276.353
LmxM.18.0840::LmxMC9T7.18.1:345823-351877(+)	11	0	0.918	0.0427	0.387	111.578	160.081	277.008	230.26
LmxM.13.0480::LmxMC9T7.13.1:41538-43815(+)	2	0	0.912	0.0535	0.424	82.9522	70.9004	181.8	114.572
LmxM.17.0870::LmxMC9T7.17.1:330854-332189(+)	15	0	0.912	0.113	0.588	1178.67	608.215	2031.26	1250.3
LmxM.20.0080::LmxMC9T7.20.3:1769741-1771469(-)	6	0.000633112	0.911	0.0686	0.468	121.199	75.7645	214.795	151.054
LmxM.18.1360::LmxMC9T7.18.1:577470-580356(+)	19	0	0.908	0.0477	0.402	97.4748	76.0099	193.107	135.038
LmxM.31.1360::LmxMC9T7.31.1:517863-521193(+)	17	0	0.905	0.102	0.562	41.013	72.217	131.173	79.1802
LmxM.32.1840::LmxMC9T7.32.2:434958-435612(+)	4	0.0020202	0.905	0.269	0.754	44.1527	16.0074	82.8866	29.8935
LmxM.21.0660::LmxMC9T7.21.1:187832-188816(-)	2	0.00526316	0.905	0.343	0.81	49.3604	54.1346	232.148	40.3742
LmxM.33.0640::LmxMC9T7.33.2:73864-76992(+)	4	0	0.903	0.0248	0.301	23.9417	22.5358	44.5834	42.2898
LmxM.27.1270::LmxMC9T7.27.1:533162-534890(+)	7	0	0.902	0.0588	0.437	90.516	108.73	235.603	145.916
LmxM.06.1110::LmxMC9T7.06.1:423860-427139(+)	4	0	0.901	0.0763	0.49	58.9809	57.4633	148.196	79.7573
LmxM.29.3110::LmxMC9T7.29.2:643089-644238(-)	7	0	0.897	0.0411	0.385	216.175	151.433	345.345	328.743
LmxM.27.2410::LmxMC9T7_61:53965-55084(-)	3	0	0.897	0.235	0.729	61.4833	38.4847	165.184	49.6711
LmxM.36.1380::LmxMC9T7.20.2:42085-43738(-)	7	0	0.895	0.029	0.331	109.513	97.8714	207.295	178.822
LmxM.21.1830::LmxMC9T7.21.1:716238-716973(+)	9	0	0.894	0.0551	0.425	197.38	207.823	476.869	297.179
LmxM.09.0980::LmxMC9T7.09.1:379803-383199(-)	17	0	0.891	0.093	0.547	40.2864	80.7118	107.042	104.479
LmxM.07.0480::LmxMC9T7.07.1:206740-221293(+)	10	0	0.887	0.0759	0.49	90.2031	60.5969	171.012	109.306
LmxM.29.1270::LmxMC9T7.29.1:427878-429993(+)	6	0	0.885	0.0858	0.526	34.3985	64.6837	93.9372	80.7367
LmxM.24.1060::LmxMC9T7.24.1:366937-368464(+)	2	0	0.883	0.0713	0.477	89.6309	94.1884	224.702	127.754
LmxM.27.0700::LmxMC9T7.27.1:278478-279837(+)	10	0	0.883	0.127	0.618	34.5168	60.8671	115.194	61.9877
LmxM.20.0800::LmxMC9T7.20.3:2073484-2074561(+)	2	0.00152532	0.881	0.0413	0.385	129.558	157.071	301.349	228.899
LmxM.13.0440::LmxMC9T7.13.1:25660-28933(-)	3	0	0.88	0.19	0.691	147.469	55.6892	212.86	130.685
LmxM.27.1950::LmxMC9T7.27.1:847880-852443(-)	4	0	0.877	0.0407	0.384	160.029	160.813	346.085	250.701
LmxM.13.0460::LmxMC9T7.13.1:36253-37747(+)	10	0	0.876	0.117	0.599	124.885	63.0823	198.197	133.825
LmxM.17.0370::LmxMC9T7.17.1:90552-92922(-)	3	0	0.869	0.324	0.796	92.8388	18.9289	71.9834	81.452
LmxM.32.1020::LmxMC9T7.32.2:87620-90536(+)	3	0	0.868	0.207	0.707	45.7442	141.997	147.638	146.6
LmxM.14.1130::LmxMC9T7.14.2:243240-246057(+)	4	0	0.863	0.133	0.62	29.7353	43.9659	95.1761	45.4465
LmxM.32.2130::LmxMC9T7.32.2:555096-557868(+)	8	0	0.861	0.0571	0.431	80.8907	109.012	144.756	200.988
LmxM.28.1650::LmxMC9T7.28.1:615029-617567(-)	9	0.000338181	0.859	0.0417	0.385	1321.76	1201.34	2642.43	1977.82
LmxM.17.1320::LmxMC9T7_60:40037-41798(+)	3	0.000633112	0.857	0.0882	0.535	49.469	55.0009	128.463	69.4586
LmxM.19.0690::LmxMC9T7.19.1:289664-292964(+)	2	0.00622891	0.854	0.177	0.674	56.8668	80.5174	195.238	76.6244
LmxM.36.4030::LmxMC9T7.20.3:603954-608643(+)	2	0.000633112	0.849	0.312	0.78	48.8222	177.45	246.599	114.057
LmxM.31.0970::LmxMC9T7.31.1:359899-365572(+)	6	0	0.846	0.0467	0.396	49.3458	66.1364	111.114	94.8378
LmxM.08.0960::LmxMC9T7.08_29.3:32152-33850(-)	9	0	0.845	0.0896	0.537	269.075	397.248	744.373	463.188
LmxM.02.0140::LmxMC9T7.02.1:56805-59487(-)	4	0	0.842	0.0505	0.412	75.3723	53.0628	118.54	108.442
LmxM.16.1210::LmxMC9T7.16.1:454243-457972(-)	4	0	0.841	0.0546	0.424	44.3902	45.3389	97.7996	66.0038
LmxM.17.1060::LmxMC9T7.17.1:431170-433543(+)	4	0	0.838	0.0325	0.349	105.21	98.5042	189.171	174.985
LmxM.29.3610::LmxMC9T7.29.2:825998-827165(+)	4	0	0.837	0.0402	0.381	133.514	121.3	254.456	203.031
LmxM.20.1270::LmxMC9T7.20.3:2313199-2313769(+)	6	0	0.837	0.0971	0.559	349.302	251.827	697.569	402.376
LmxM.08_29.2210::LmxMC9T7.08_29.1:217529-218993(+)	7	0	0.833	0.0424	0.387	110.347	141.833	232.204	213.801
LmxM.32.2410::LmxMC9T7.32.2:690049-692326(+)	4	0	0.832	0.0594	0.437	67.4157	63.8978	143.538	95.0376
LmxM.04.0240::LmxMC9T7.04.1:66787-67660(+)	6	0	0.818	0.153	0.64	1005.67	680.085	2122.66	1001.01
LmxM.10.0280::LmxMC9T7.10.1:118622-125681(+)	8	0	0.817	0.059	0.437	120.435	150.949	278.682	202.537
LmxM.04.0520::LmxMC9T7.04.1:192793-195970(-)	2	0	0.817	0.0886	0.536	63.9123	65.8612	151.835	86.0318
LmxM.34.0310::LmxMC9T7.34.1:81662-82946(+)	3	0	0.816	0.0756	0.49	52.2501	75.8419	130.746	93.9789
LmxM.05.0530::LmxMC9T7.05.2:143433-149586(+)	4	0.000338181	0.815	0.0662	0.462	45.8911	71.0309	98.4937	102.503
LmxM.25.0680::LmxMC9T7.25.1:221604-226770(-)	9	0	0.81	0.0918	0.542	81.7476	46.6991	101.589	115.426
LmxM.36.1440::LmxMC9T7.20.2:67208-84029(-)	18	0	0.808	0.109	0.579	715.18	388.157	1032.43	824.233
LmxM.36.5780::LmxMC9T7.20.3:1275639-1277034(-)	3	0	0.805	0.107	0.574	17.9108	33.7691	44.7479	41.2582
LmxM.31.0250::LmxMC9T7.31.1:79507-85866(-)	10	0	0.803	0.0628	0.451	191.09	159.112	362.69	255.3
LmxM.16.1240::LmxMC9T7.16.1:473704-480106(-)	2	0.00526316	0.801	0.117	0.599	34.5819	60.9815	96.4232	66.4007
LmxM.21.0270::LmxMC9T7.21.1:78067-81481(+)	2	0	0.797	0.27	0.754	67.2504	26.383	109.812	48.7803
LmxM.21.1220::LmxMC9T7.21.1:474553-478897(-)	14	0	0.793	0.108	0.577	172.486	107.167	288.249	192.438
LmxM.08_29.0190::LmxMC9T7.08_29.1:1108903-1111963(+)	4	0.000633112	0.791	0.0872	0.532	39.9486	52.296	98.8964	63.2116
LmxM.04.0550::LmxMC9T7.04.1:204220-208861(-)	5	0	0.79	0.186	0.687	133.12	72.6677	241.27	119.878
LmxM.36.4500::LmxMC9T7.20.3:809238-810042(+)	7	0	0.789	0.0457	0.396	171.259	138.683	264.048	268.568
LmxM.27.1800::LmxMC9T7.27.1:765682-770866(-)	5	0.000633112	0.788	0.115	0.592	88.6552	49.3571	131.663	99.1291
LmxM.29.1120::LmxMC9T7.29.1:372812-374432(+)	6	0	0.787	0.0758	0.49	55.7806	68.5115	130.612	87.1225
LmxM.10.1130::LmxMC9T7.10.2:276976-281563(-)	8	0	0.786	0.123	0.613	174.726	102.965	286.166	186.791
LmxM.21.0030::LmxMC9T7.21.1:280-976(+)	2	0.000633112	0.785	0.105	0.568	123.418	81.7048	215.142	139.24
LmxM.24.1550::LmxMC9T7.24.1:583354-586240(+)	2	0	0.784	0.134	0.62	250.183	275.582	646.255	316.355
LmxM.17.0490::LmxMC9T7.17.1:167529-171303(-)	5	0	0.782	0.135	0.62	183.374	107.267	307.756	189.089
LmxM.23.0120::LmxMC9T7.23.1:27286-36415(+)	2	0	0.782	0.241	0.731	53.453	18.4696	62.8249	46.4353
LmxM.34.0630::LmxMC9T7.34.2:43210-45004(+)	4	0	0.78	0.0843	0.521	73.9799	45.3043	99.8829	98.9084
LmxM.36.5340::LmxMC9T7.20.3:1133400-1135992(-)	36	0	0.78	0.0901	0.537	383.97	285.611	704.542	458.86
LmxM.26.2320::LmxMC9T7.26.2:262174-264391(+)	6	0	0.779	0.0582	0.434	230.143	215.641	446.836	326.925
LmxM.33.4340::LmxMC9T7.33.3:1299034-1299697(+)	4	0	0.779	0.0942	0.551	175.945	171.043	389.657	227.32
LmxM.31.0160::LmxMC9T7.31.1:51732-52917(-)	2	0	0.764	0.202	0.704	36.8435	94.123	98.6171	101.342
LmxM.33.2150::LmxMC9T7.33.3:408198-412608(-)	2	0.000633112	0.764	0.22	0.718	36.7697	99.5631	107.968	97.7859
LmxM.33.0470::LmxMC9T7.33.1:164841-166992(+)	3	0	0.763	0.0497	0.409	109.189	127.027	187.214	213.436
LmxM.27.0530::LmxMC9T7.27.1:216162-217947(+)	5	0	0.762	0.0432	0.389	53.7167	55.2282	95.528	89.3688
LmxM.16.0380::LmxMC9T7.16.1:126262-128716(-)	11	0	0.762	0.0692	0.471	204.459	218.58	430.017	298.719
LmxM.20.0780::LmxMC9T7.20.3:2067987-2070018(+)	5	0	0.761	0.137	0.623	118.387	61.0161	161.108	128.833
LmxM.05.0380::LmxMC9T7.05.2:84879-87148(+)	10	0	0.759	0.293	0.769	531.512	1847.61	1704.08	1651.11
LmxM.10.0900::LmxMC9T7.10.2:202913-207608(-)	2	0	0.749	0.11	0.581	37.3634	31.4677	75.5212	43.9915
LmxM.19.0110::LmxMC9T7.19.1:15960-16743(-)	4	0	0.748	0.162	0.648	190.224	97.0146	275.122	189.095
LmxM.34.4150::LmxMC9T7.34.4:384538-386476(+)	7	0.000633112	0.745	0.0595	0.437	87.6543	105.906	176.939	147.374
LmxM.28.2330::LmxMC9T7.28.2:137948-140024(+)	2	0	0.745	0.151	0.639	46.782	63.6001	127.017	65.8053
LmxM.25.1840::LmxMC9T7.25.1:713485-715432(-)	9	0	0.744	0.0543	0.424	149.8	146.192	274.316	223.79
LmxM.33.2710::LmxMC9T7.33.3:692575-693928(+)	3	0	0.742	0.127	0.618	35.1805	48.0422	90.2804	52.3744
LmxM.26.1370::LmxMC9T7.26.1:436471-439171(+)	3	0	0.742	0.205	0.705	24.5786	17.2525	52.3727	22.6518
LmxM.16.1180::LmxMC9T7.16.1:443909-445520(-)	4	0	0.741	0.0795	0.501	136.607	172.492	301.933	218.063
LmxM.22.1140::LmxMC9T7.22.2:141355-142657(+)	4	0	0.739	0.317	0.786	103.373	100.614	324.253	89.2925
LmxM.13.0570::LmxMC9T7.13.1:69901-70327(+)	10	0	0.731	0.0738	0.489	453.382	387.589	812.08	596.259
LmxM.33.1440::LmxMC9T7.33.3:234583-237214(-)	3	0	0.73	0.31	0.777	56.0288	28.2411	111.133	39.1737
LmxM.24.1040::LmxMC9T7.24.1:358156-360913(+)	4	0	0.729	0.0621	0.449	59.0426	60.4527	87.412	112.106
LmxM.26.2490::LmxMC9T7.26.2:333152-337838(+)	19	0	0.729	0.0965	0.557	234.464	255.746	511.501	321.991
LmxM.04.1170::LmxMC9T7.04.1:406948-407884(-)	2	0	0.726	0.113	0.588	105.389	95.0114	215.833	126.849
LmxM.30.2960::LmxMC9T7.30.4:84667-85993(+)	7	0	0.726	0.123	0.613	239.073	137.016	327.168	273.885
LmxM.09.0530::LmxMC9T7.09.1:211992-214950(+)	3	0	0.725	0.103	0.563	189.994	115.633	245.718	244.303
LmxM.04.0890::LmxMC9T7.04.1:323320-327127(-)	9	0	0.725	0.111	0.581	144.543	105.12	251.669	164.895
LmxM.30.1060::LmxMC9T7.30.3:85733-87953(-)	7	0	0.724	0.0581	0.434	93.9158	89.6982	166.817	137.715
LmxM.34.4470::LmxMC9T7.34.4:511051-511660(+)	7	0	0.723	0.0513	0.416	455.721	452.012	780.143	719.305
LmxM.17.0237::LmxMC9T7.17.1:9054-13047(-)	2	0	0.723	0.124	0.616	40.2279	26.786	66.9191	43.8868
LmxM.14.0790::LmxMC9T7.14.2:50629-63280(-)	9	0	0.721	0.0609	0.443	62.6056	56.2828	107.698	88.8567
LmxM.34.2490::LmxMC9T7.34.2:771833-776756(+)	8	0	0.719	0.0548	0.424	50.842	58.2056	89.1593	89.8888
LmxM.34.5060::LmxMC9T7.34.4:691471-693013(+)	4	0	0.715	0.103	0.563	41.9423	36.4976	80.7074	51.0898
LmxM.05.0640::LmxMC9T7.05.2:184393-190147(+)	4	0	0.71	0.0535	0.424	45.0883	44.7233	75.601	71.3527
LmxM.08_29.0970::LmxMC9T7.08_29.1:801943-807136(-)	14	0	0.71	0.076	0.49	103.224	141.257	191.077	204.289
LmxM.29.0250::LmxMC9T7.29.1:69901-73285(-)	7	0	0.707	0.138	0.623	98.8085	67.8495	169.997	105.062
LmxM.11.1020::LmxMC9T7.11.1:406746-410268(+)	2	0.00152532	0.707	0.332	0.8	93.0562	26.1505	85.8468	75.5482
LmxM.34.5040::LmxMC9T7.34.4:682764-684483(+)	18	0	0.706	0.0564	0.429	157.508	141.439	240.153	246.931
LmxM.36.0850::LmxMC9T7.20.1:264099-266745(+)	4	0	0.706	0.154	0.641	83.6373	43.9639	108.412	90.2275
LmxM.13.0810::LmxMC9T7.13.1:155415-163347(-)	21	0	0.705	0.0766	0.491	226.987	182.317	370.98	296.435
LmxM.08.1120::LmxMC9T7.08_29.3:89067-91653(+)	6	0.00179695	0.705	0.172	0.665	162.72	283.023	444.32	275.302
LmxM.08_29.1040::LmxMC9T7.08_29.1:769960-775657(-)	8	0	0.702	0.193	0.694	172.799	92.0351	262.71	160.191
LmxM.29.1890::LmxMC9T7.29.2:178138-178681(+)	2	0	0.7	0.317	0.786	122.985	84.3781	293.742	93.2289
LmxM.31.0260::LmxMC9T7.31.1:87366-91455(-)	9	0	0.699	0.115	0.592	284.84	379.824	657.5	433.463
LmxM.09.0890::LmxMC9T7.09.1:340611-348192(-)	5	0	0.698	0.0963	0.557	172.331	127.094	276.808	208.33
LmxM.19.1170::LmxMC9T7.19.2:152217-155214(+)	3	0	0.695	0.21	0.709	44.1171	21.4027	61.7731	40.0708
LmxM.21.0875::LmxMC9T7.21.1:336604-340414(+)	8	0	0.694	0.0882	0.535	108.449	106.493	208.519	144.925
LmxM.31.3480::LmxMC9T7.31.1:1390054-1391965(+)	2	0.00152532	0.693	0.252	0.739	37.9059	17.596	56.505	30.8344
LmxM.27.1550::LmxMC9T7.27.1:629141-629546(+)	2	0	0.691	0.0621	0.449	107.784	113.73	191.195	167.175
LmxM.17.0080queries=3subjects=10::LmxMC9T7_66:15709-17059(+), LmxM.17.0081queries=3subjects=10::LmxMC9T7_66:17922-19272(+), LmxM.17.0082.aqueries=3subjects=10::LmxMC9T7_66:24561-25911(+), LmxM.17.0082.bqueries=3subjects=10::LmxMC9T7_66:26773-28123(+), LmxM.17.0082.cqueries=3subjects=10::LmxMC9T7_66:31216-32566(+), LmxM.17.0082.dqueries=3subjects=10::LmxMC9T7_66:33427-34777(+), LmxM.17.0082.equeri…	58	0	0.691	0.0663	0.462	9882.25	8493.25	15716.3	13917.4
LmxM.30.1320::LmxMC9T7.30.3:209907-217608(-)	13	0	0.691	0.0723	0.481	183.213	185.273	337.102	262.464
LmxM.33.2220::LmxMC9T7.33.3:448692-450807(-)	5	0	0.691	0.103	0.562	148.347	106.474	233.527	176.361
LmxM.31.1580::LmxMC9T7.31.1:609774-611040(-)	7	0	0.689	0.11	0.581	458.602	454.406	929.005	582.822
LmxM.23.1280::LmxMC9T7.23.2:353343-357245(+)	2	0.0084572	0.689	0.155	0.642	47.4884	78.4617	120.696	80.2729
LmxM.20.1640::LmxMC9T7.20.3:2420410-2421052(-)	12	0	0.689	0.175	0.671	141.785	271.045	367.559	271.647
LmxM.17.0480::LmxMC9T7.17.1:163396-164998(-)	9	0	0.689	0.219	0.717	235.861	124.775	370.112	206.808
LmxM.22.1600::LmxMC9T7.22.2:318709-321136(+)	10	0	0.687	0.086	0.526	65.3375	81.8715	133.492	103.867
LmxM.33.4260::LmxMC9T7.33.3:1278689-1283114(+)	6	0	0.686	0.0822	0.511	131.938	97.944	191.003	175.028
LmxM.21.0400::LmxMC9T7.21.1:110742-112896(+)	2	0	0.685	0.37	0.826	10.6273	38.2151	41.0066	25.593
LmxM.33.1500::LmxMC9T7.33.3:260476-262888(-)	3	0.0020202	0.681	0.0847	0.522	133.798	134.149	251.623	183.338
LmxM.31.1390::LmxMC9T7.31.1:532881-535140(-)	7	0	0.681	0.216	0.715	202.09	128.501	367.43	181.587
LmxM.32.2450::LmxMC9T7.32.2:703015-707893(+)	3	0	0.678	0.1	0.562	107.44	158.181	199.253	218.199
LmxM.32.2140::LmxMC9T7.32.2:559923-562803(+)	2	0.00333519	0.676	0.0679	0.468	342.43	333.384	585.824	497.521
LmxM.18.0150::LmxMC9T7.18.1:45325-46735(-)	3	0	0.675	0.0669	0.464	49.5442	54.8737	87.7662	78.9126
LmxM.36.0770::LmxMC9T7.20.1:224261-225575(+)	5	0.0009375	0.675	0.0697	0.473	62.3404	57.5896	103.905	88.0895
LmxM.08.1180::LmxMC9T7.08_29.3:109549-110806(+)	3	0.00353645	0.675	0.137	0.623	138.88	80.9334	159.472	179.665
LmxM.25.1660::LmxMC9T7.25.1:648136-651022(-)	4	0	0.674	0.0898	0.537	75.963	77.2907	144.514	103.491
LmxM.19.0190::LmxMC9T7.19.1:43406-43898(-)	4	0	0.67	0.137	0.623	73.3934	51.9032	121.142	79.5878
LmxM.29.1230::LmxMC9T7.29.1:409827-411999(+)	4	0	0.67	0.221	0.719	67.6799	90.9127	184.206	84.5831
LmxM.10.0750::LmxMC9T7.10.2:150884-156725(-)	3	0	0.669	0.205	0.705	49.0675	23.6836	47.274	62.1444
LmxM.26.1280::LmxMC9T7.26.1:408258-411888(+)	2	0.0020202	0.669	0.682	0.955	10.4509	14.5804	98.7402	3.90029
LmxM.33.0520::LmxMC9T7.33.2:8304-13386(+)	3	0	0.666	0.118	0.601	163.701	126.257	275.595	188.745
LmxM.28.1190::LmxMC9T7.28.1:438962-440489(+)	4	0	0.666	0.343	0.81	94.0569	45.6143	170.4	63.4069
LmxM.08_29.2160::LmxMC9T7.08_29.1:240235-241573(+)	3	0.000633112	0.665	0.304	0.773	25.8411	68.1031	85.604	51.7065
LmxM.31.1760::LmxMC9T7.31.1:676688-678395(-)	5	0	0.663	0.157	0.642	108.626	86.2866	203.065	115.781
LmxM.33.0660::LmxMC9T7.33.2:80768-83981(+)	3	0.0009375	0.659	0.102	0.562	59.8705	43.1285	87.6398	73.5019
LmxM.36.4150::LmxMC9T7.20.3:655728-657693(+)	3	0	0.659	0.102	0.562	138.67	140.472	265.585	182.919
LmxM.33.1130::LmxMC9T7.33.3:86043-93392(-)	2	0	0.655	0.0747	0.49	103.929	102.242	176.512	149.19
LmxM.36.2840::LmxMC9T7.20.3:223426-226864(-)	7	0	0.655	0.126	0.618	143.56	190.69	314.96	215.628
LmxM.28.1630::LmxMC9T7.28.1:600742-602587(-)	3	0	0.655	0.208	0.707	58.6137	34.4808	93.2396	53.7799
LmxM.08.1170::LmxMC9T7.08_29.3:106773-108441(+)	3	0	0.648	0.0757	0.49	302.336	333.941	528.588	468.885
LmxM.34.2120::LmxMC9T7.34.2:602217-602835(+)	2	0.000338181	0.647	0.119	0.602	162.645	159.207	311.603	203.695
LmxM.23.1590::LmxMC9T7.23.1:209230-210628(+)	2	0	0.646	0.0982	0.559	61.6119	75.9933	121.118	94.715
LmxM.25.1560::LmxMC9T7.25.1:609003-611595(-)	4	0	0.646	0.106	0.571	113.672	79.9657	142.612	156.086
LmxM.19.0810::LmxMC9T7.19.1:332263-334888(+)	4	0	0.646	0.301	0.773	95.0021	51.6022	166.912	71.9151
LmxM.16.0980::LmxMC9T7.16.1:345541-349018(+)	10	0	0.644	0.181	0.682	46.4623	84.2634	85.3051	112.01
LmxM.36.3420::LmxMC9T7.20.3:400953-402039(-)	3	0.000338181	0.644	0.228	0.729	139.766	105.393	276.695	130.068
LmxM.08_29.2830::LmxMC9T7.08_29.1:5810-6443(-)	2	0.00306834	0.64	0.161	0.646	80.0249	48.7817	113.05	83.912
LmxM.08.0620::LmxMC9T7.08_29.2:238547-246527(+)	10	0	0.639	0.113	0.588	127.049	100.056	204.113	151.049
LmxM.28.1060::LmxMC9T7.28.1:378034-379261(+)	14	0	0.638	0.133	0.62	280.201	362.243	603.838	407.098
LmxM.16.0240::LmxMC9T7.16.1:76503-78810(-)	2	0.000633112	0.635	0.26	0.746	33.255	22.9633	28.6488	64.313
LmxM.33.0230::LmxMC9T7.33.1:77471-79631(+)	5	0.0020202	0.634	0.103	0.562	147.049	119.708	232.451	182.248
LmxM.17.0200::LmxMC9T7_66:7496-11615(+)	11	0	0.634	0.175	0.67	152.665	84.3135	162.748	190.545
LmxM.33.2290::LmxMC9T7.33.3:479147-480143(-)	9	0	0.633	0.0803	0.504	533.54	493.849	849.141	746.04
LmxM.07.0920::LmxMC9T7.07.1:454445-462053(+)	4	0	0.633	0.11	0.581	72.034	60.838	120.214	87.6475
LmxM.36.1810::LmxMC9T7.20.2:249819-252636(-)	3	0.00526316	0.632	0.0982	0.559	66.9664	57.4426	84.9609	108.809
LmxM.33.2980::LmxMC9T7.33.3:819030-820062(+)	3	0.00405186	0.632	0.153	0.64	33.778	21.1561	47.1265	36.4265
LmxM.30.1410::LmxMC9T7.30.3:298815-306060(-)	9	0	0.628	0.231	0.729	185.977	86.0221	209.764	182.175
LmxM.30.1250::LmxMC9T7.30.3:169453-172726(-)	6	0	0.625	0.0777	0.496	141.136	146.752	216.322	227.572
LmxM.18.1020::LmxMC9T7.18.1:416424-420054(+)	4	0.00306834	0.624	0.105	0.569	72.3056	68.8929	93.2212	126.971
LmxM.29.3130::LmxMC9T7.29.2:651807-654732(-)	12	0	0.623	0.0997	0.562	648.538	804.288	1213.07	1019.54
LmxM.26.2190::LmxMC9T7.26.2:223410-224622(+)	3	0	0.621	0.238	0.73	82.0627	83.2587	188.642	85.6456
LmxM.08_29.1240::LmxMC9T7.08_29.1:683270-685619(-)	19	0	0.62	0.15	0.636	445.484	616.437	973.283	666.444
LmxM.25.0380::LmxMC9T7.25.1:105285-107784(-)	4	0	0.618	0.172	0.665	51.0287	78.0937	117.474	79.8981
LmxM.24.0830::LmxMC9T7.24.1:298259-300695(+)	6	0	0.615	0.138	0.623	81.9266	54.8064	93.6838	112.348
LmxM.22.0700.aqueries=1subjects=2::LmxMC9T7.22.1:329951-334028(+)	4	0.00152532	0.615	0.144	0.635	49.8855	44.6313	90.6739	57.5702
LmxM.25.0760::LmxMC9T7.25.1:264884-265949(+)	3	0	0.615	0.156	0.642	104.305	63.0908	118.28	130.502
LmxM.29.1380::LmxMC9T7.29.1:469667-470870(+)	2	0.000633112	0.614	0.235	0.729	125.005	69.2751	182.296	111.329
LmxM.29.0350::LmxMC9T7.29.1:109485-111318(-)	15	0	0.611	0.0963	0.557	231.149	232.258	395.504	316.727
LmxM.14.0100::LmxMC9T7.14.1:22910-26009(+)	3	0.00256996	0.611	0.16	0.644	110.549	68.5969	147.209	120.241
LmxM.31.1690::LmxMC9T7.31.1:650011-651703(-)	2	0	0.61	0.132	0.62	94.3029	67.9297	138.273	107.974
LmxM.09.0740::LmxMC9T7.09.1:277907-284636(-)	10	0	0.604	0.195	0.694	208.498	137.501	324.838	203.951
LmxM.01.0210::LmxMC9T7.01.1:40309-42999(-)	2	0	0.602	0.153	0.641	43.8224	70.6355	84.7673	84.1528
LmxM.34.4550::LmxMC9T7.34.4:533463-537903(+)	3	0.00353645	0.601	0.332	0.801	111.609	40.7911	117.024	89.5566
LmxM.28.2010::LmxMC9T7.28.2:30371-32021(-)	3	0	0.6	0.114	0.59	55.8846	41.2666	72.8341	72.7375
LmxM.28.2500::LmxMC9T7.28.2:196694-197744(+)	6	0	0.6	0.242	0.733	287.452	553.645	733.743	498.49
LmxM.08.1150::LmxMC9T7.08_29.3:99863-103298(+)	2	0.0009375	0.598	0.28	0.76	31.365	21.976	59.1768	26.701
LmxM.34.3720::LmxMC9T7.34.4:226754-228077(-)	12	0	0.597	0.12	0.607	260.966	252.177	456.612	329.742
LmxM.09.0200::LmxMC9T7.09.1:80393-81875(+)	2	0	0.597	0.236	0.729	79.9938	40.2795	98.1363	75.1492
LmxM.36.6920::LmxMC9T7.20.3:1722636-1723443(-)	2	0.0020202	0.596	0.127	0.618	269.063	269.922	487.16	340.619
LmxM.34.2420::LmxMC9T7.34.2:735067-736324(+)	5	0	0.589	0.147	0.635	231.682	168.554	342.233	258.197
LmxM.16.0170::LmxMC9T7.16.1:43617-56934(-)	5	0	0.589	0.169	0.661	183.57	112.667	231.768	201.9
LmxM.26.0270::LmxMC9T7.26.1:55160-56978(-)	3	0	0.589	0.382	0.838	53.5596	25.6293	35.3334	87.8882
LmxM.11.0400::LmxMC9T7.11.1:125649-129537(+)	17	0	0.587	0.101	0.562	269.025	279.086	449.663	376.655
LmxM.27.2390::LmxMC9T7_61:59295-60792(-)	5	0	0.583	0.147	0.635	57.3114	85.2798	111.033	98.8269
LmxM.26.1190::LmxMC9T7.26.1:361680-366996(+)	11	0	0.575	0.0981	0.559	118.368	113.042	178.992	165.896
LmxM.31.3050::LmxMC9T7.31.1:1193658-1196748(+)	12	0	0.575	0.142	0.632	106.512	132.625	206.002	152.197
LmxM.24.1170::LmxMC9T7.24.1:422357-425879(+)	3	0	0.575	0.326	0.796	87.4477	38.0866	109.504	67.521
LmxM.18.1080::LmxMC9T7.18.1:450044-451043(+)	6	0	0.574	0.296	0.772	84.988	37.0717	94.9094	73.5383
LmxM.08_29.2430::LmxMC9T7.08_29.1:139204-141577(-)	8	0	0.572	0.197	0.697	82.1598	120.522	182.005	120.186
LmxM.21.0120::LmxMC9T7.21.1:19379-24260(+)	4	0	0.571	0.241	0.732	127.658	77.2721	188.204	115.695
LmxM.11.1170::LmxMC9T7.11.1:464803-467083(+)	11	0	0.57	0.194	0.694	86.0887	138.818	185.87	141.598
LmxM.10.1225::LmxMC9T7.10.2:310143-310545(-)	4	0	0.568	0.147	0.635	152.104	132.006	250.328	176.233
LmxM.28.0080::LmxMC9T7.28.1:19781-25970(+)	2	0	0.567	0.162	0.648	112.23	77.6297	154.939	123.378
LmxM.16.0280::LmxMC9T7.16.1:89511-98133(-)	4	0.000633112	0.566	0.539	0.911	190.854	38.4235	177.551	90.4566
LmxM.34.0610::LmxMC9T7.34.2:33160-40678(+)	3	0.000633112	0.561	0.114	0.59	25.5954	21.24	34.0972	34.7043
LmxM.26.0740::LmxMC9T7.26.1:194266-196798(-)	3	0	0.56	0.353	0.817	180.498	66.5287	172.258	151.446
LmxM.30.1750::LmxMC9T7.30.4:649161-650385(+)	11	0	0.557	0.134	0.62	175.157	157.188	280.134	212.851
LmxM.28.2060::LmxMC9T7.28.2:42063-42477(-)	2	0.00179695	0.557	0.606	0.931	40.5924	328.682	169.655	170.325
LmxM.23.0570::LmxMC9T7.23.2:17265-20517(-)	3	0	0.555	0.149	0.635	51.7167	40.4892	76.5259	59.0402
LmxM.31.1990::LmxMC9T7.31.1:774695-775022(-)	2	0	0.554	0.336	0.804	230.141	210.681	516.361	202.411
LmxM.36.0750::LmxMC9T7.20.1:212284-216142(+)	2	0.000633112	0.552	0.125	0.618	84.6665	101.844	145.702	127.216
LmxM.09.0750::LmxMC9T7.09.1:286109-289109(-)	6	0	0.552	0.169	0.661	118.118	84.2487	166.615	128.363
LmxM.09.1250::LmxMC9T7.09.1:487424-487979(-)	3	0	0.552	0.21	0.709	63.1635	106.164	134.014	107.525
LmxM.09.0760::LmxMC9T7.09.1:290103-306486(-)	6	0	0.55	0.165	0.651	92.0742	118.555	179.388	130.477
LmxM.28.0450::LmxMC9T7.28.1:143191-146080(-)	7	0	0.549	0.128	0.618	78.7772	66.4498	115.218	97.2783
LmxM.34.4000::LmxMC9T7.34.4:321607-325885(+)	6	0	0.544	0.217	0.715	52.1802	30.4222	63.2885	53.3198
LmxM.10.0820::LmxMC9T7.10.2:181348-182917(-)	2	0	0.544	0.357	0.821	45.3191	42.7159	104.78	39.2814
LmxM.12.0290::LmxMC9T7.12.1:108448-113233(+)	5	0	0.54	0.254	0.739	248.864	130.242	284.255	241.073
LmxM.29.3090::LmxMC9T7.29.2:637162-638161(-)	9	0	0.538	0.182	0.682	120.158	106.488	202.799	132.996
LmxM.25.0440::LmxMC9T7.25.1:124457-126569(-)	3	0	0.538	0.282	0.763	3.82415		8.06465
LmxM.34.2400::LmxMC9T7.34.2:721225-726595(+)	10	0	0.536	0.135	0.62	212.024	178.008	304.801	260.221
LmxM.13.0950::LmxMC9T7.13.1:210825-212277(-)	3	0	0.536	0.149	0.635	53.7449	52.7674	89.8506	66.332
LmxM.30.2920::LmxMC9T7.30.4:96545-97850(+)	4	0	0.531	0.197	0.697	109.603	86.0304	171.95	114.491
LmxM.32.0780::LmxMC9T7.32.1:296315-301385(+)	7	0	0.529	0.17	0.663	86.1454	79.673	143.604	99.528
LmxM.14.0450::LmxMC9T7.14.1:162054-163023(+)	4	0	0.529	0.269	0.754	180.755	356.317	388.887	345.028
LmxM.08.0090::LmxMC9T7.08_29.2:18992-22394(+)	3	0	0.529	0.395	0.85	201.327	69.666	173.11	168.594
LmxM.30.2370::LmxMC9T7.30.4:296190-297573(+)	3	0	0.528	0.234	0.729	139.016	105.251	225.284	134.953
LmxM.19.1150::LmxMC9T7.19.2:138540-146514(+)	10	0	0.527	0.128	0.618	69.1507	74.1801	110.744	96.1863
LmxM.08_29.2250::LmxMC9T7.08_29.1:201298-203413(+)	5	0	0.526	0.172	0.665	159.391	164.762	281.111	193.676
LmxM.36.4730::LmxMC9T7.20.3:904481-908921(+)	3	0	0.525	0.248	0.736	52.8071	31.2166	68.6756	49.7028
LmxM.29.2640::LmxMC9T7.29.2:499079-501569(-)	4	0	0.523	0.208	0.707	64.8442	60.9116	115.102	70.8069
LmxM.34.4330::LmxMC9T7.34.4:463043-464915(+)	3	0	0.522	0.154	0.641	150.714	201.554	249.231	251.337
LmxM.19.0520::LmxMC9T7.19.1:193214-194924(+)	13	0	0.521	0.129	0.619	258.62	267.496	403.356	353.278
LmxM.36.1430::LmxMC9T7.20.2:65647-66274(-)	5	0	0.521	0.144	0.635	126.127	147.052	178.359	214.009
LmxM.30.3030::LmxMC9T7.30.4:50411-55682(+)	8	0	0.518	0.163	0.649	71.8458	56.9925	102.338	82.0335
LmxM.05.0480::LmxMC9T7.05.2:124203-125925(+)	3	0	0.518	0.209	0.709	130.054	94.5304	190.444	132.404
LmxM.36.6910::LmxMC9T7.20.3:1720137-1721751(-)	28	0	0.516	0.195	0.694	254.601	202.852	391.041	270.189
LmxM.29.0710::LmxMC9T7.29.1:222448-224089(-)	2	0.0020202	0.516	0.245	0.734	59.4768	69.4988	122.135	69.2441
LmxM.31.3110::LmxMC9T7.31.1:1221102-1223991(+)	2	0.0020202	0.516	0.301	0.773	166.618	104.255	252.599	140.696
LmxM.08_29.0750::LmxMC9T7.08_29.1:900620-902660(+)	2	0.000633112	0.514	0.139	0.624	34.1682	34.3178	53.4676	44.733
LmxM.06.0550::LmxMC9T7.06.1:186805-191989(+)	3	0	0.514	0.247	0.736	15.6019	26.9351	32.7844	26.1461
LmxM.18.0570::LmxMC9T7.18.1:216562-219757(+)	3	0.00256996	0.513	0.163	0.648	126.719	96.4557	168.543	147.623
LmxM.10.0700::LmxMC9T7.10.2:133567-136441(-)	3	0	0.512	0.157	0.642	58.1883	48.478	68.356	83.8856
LmxM.19.0450::LmxMC9T7.19.1:170731-173581(+)	4	0.000338181	0.511	0.219	0.717	41.2903	48.252	80.6106	50.2205
LmxM.33.2180::LmxMC9T7.33.3:419798-424436(-)	3	0	0.511	0.436	0.869	16.2198	51.1089	40.3022	41.7829
LmxM.05.0940::LmxMC9T7.05.2:314769-318588(+)	3	0	0.51	0.523	0.904	22.1108	96.3566	68.3415	63.1959
LmxM.14.0440::LmxMC9T7.14.1:157840-159493(+)	2	0.00306834	0.508	0.148	0.635	281.445	340.743	420.391	461.069
LmxM.09.0240::LmxMC9T7.09.1:92169-95019(+)	3	0	0.506	0.351	0.816	74.1777	39.6947	57.056	104.071
LmxM.28.1770::LmxMC9T7.28.1:672818-674021(-)	10	0	0.505	0.498	0.898	254.263	71.3499	242.359	150.698
LmxM.13.0940::LmxMC9T7.13.1:207736-209914(-)	3	0	0.504	0.231	0.729	83.3262	52.915	106.485	83.2502
LmxM.15.0670::LmxMC9T7.15.1:125389-128488(+)	4	0	0.502	0.188	0.688	46.9851	64.6668	86.1961	70.7375
LmxM.03.0800::LmxMC9T7.03.1:296027-303362(-)	4	0	0.502	0.24	0.731	107.577	66.1106	134.166	106.327
LmxM.31.0340::LmxMC9T7.31.1:122050-124741(-)	3	0	0.502	0.267	0.752	108.96	80.2223	172.999	101.277
LmxM.36.2690::LmxMC9T7.20.3:161596-162616(-)	5	0	0.501	0.292	0.769	46.6677	23.4761	47.7059	46.0042
LmxM.33.0670::LmxMC9T7.33.2:85992-92265(+)	7	0.000633112	0.5	0.283	0.764	190.34	115.044	258.718	169.186
LmxM.33.1170::LmxMC9T7.33.3:108493-110494(-)	5	0	0.499	0.484	0.889	20.9379	63.0054	71.1931	36.9892
LmxM.29.0260::LmxMC9T7.29.1:74910-77163(-)	4	0	0.498	0.135	0.62	56.7676	56.7799	80.7754	79.5996
LmxM.29.3360::LmxMC9T7.29.2:728904-731082(+)	7	0	0.498	0.168	0.659	182.933	180.723	295.524	223.056
LmxM.33.1000::LmxMC9T7.33.3:34518-38616(+)	6	0	0.498	0.265	0.752	104.857	64.758	139.687	96.9413
LmxM.09.1510::LmxMC9T7.09.1:551256-556185(-)	10	0	0.498	0.29	0.766	133.418	79.1182	179.561	117.276
LmxM.28.1640::LmxMC9T7.28.1:608314-612439(-)	2	0	0.495	0.27	0.754	63.1257	115.959	117.502	123.755
LmxM.08_29.2570::LmxMC9T7.08_29.1:87485-88991(-)	14	0	0.494	0.21	0.709	164.149	196.286	307.276	207.982
LmxM.33.3940::LmxMC9T7.33.3:1167040-1174927(+)	10	0	0.493	0.163	0.648	254.819	225.204	373.472	304.148
LmxM.33.1030::LmxMC9T7.33.3:47577-48744(+)	4	0	0.493	0.231	0.729	82.5746	60.0624	119.357	82.2529
LmxM.20.1500::LmxMC9T7.20.3:2395312-2398237(-)	3	0	0.491	0.148	0.635	517.284	491.078	755.695	664.425
LmxM.36.3090::LmxMC9T7.20.3:301417-303895(-)	4	0	0.491	0.195	0.694	131.437	114.613	204.522	145.492
LmxM.32.0310::LmxMC9T7.32.1:113243-115250(-)	7	0.00152532	0.491	0.208	0.707	97.3204	88.5043	159.457	106.68
LmxM.19.0660::LmxMC9T7.19.1:274864-276169(+)	10	0	0.49	0.183	0.684	216.696	297.215	364.767	348.105
LmxM.08_29.1980::LmxMC9T7.08_29.1:324875-330683(+)	24	0	0.49	0.246	0.735	227.121	160.456	327.401	219.506
LmxM.08_29.0420::LmxMC9T7.08_29.1:1034348-1035563(+)	4	0	0.49	0.283	0.764	137.255	87.3359	192.218	122.994
LmxM.33.2520::LmxMC9T7.33.3:582631-589928(-)	5	0	0.489	0.501	0.898	40.6956	99.995	145.002	55.3117
LmxM.02.0520::LmxMC9T7.02.1:209709-215967(-)	2	0.0020202	0.485	0.475	0.885	56.8981	17.2062	47.5682	40.2996
LmxM.33.1410::LmxMC9T7.33.3:225105-225588(-), LmxM.33.1415::LmxMC9T7.33.3:225105-226113(-)	7	0	0.482	0.233	0.729	170.97	132.282	255.709	172.483
LmxM.25.1070::LmxMC9T7.25.1:395002-397579(+)	2	0.00256996	0.481	0.148	0.635	112.508	107.27	156.553	150.171
LmxM.08_29.1250::LmxMC9T7.08_29.1:675953-681428(-)	3	0.000633112	0.48	0.257	0.742	104.581	62.0122	105.779	119.248
LmxM.17.0720::LmxMC9T7.17.1:294175-296554(-)	2	0	0.478	0.163	0.648	51.0729	47.9368	75.0479	63.2997
LmxM.32.2530::LmxMC9T7.32.2:734891-738770(+)	5	0	0.478	0.375	0.831	77.064	176.438	184.026	143.324
LmxM.07.0580::LmxMC9T7.07.1:257556-261642(+)	4	0	0.477	0.184	0.684	60.5037	72.8184	82.8364	103.076
LmxM.33.1350::LmxMC9T7.33.3:183916-185656(-)	6	0	0.477	0.337	0.805	32.1349	23.7204	54.2704	27.2191
LmxM.34.0900::LmxMC9T7.34.2:148562-149270(+)	2	0	0.476	0.269	0.754	121.405	134.61	234.415	134.882
LmxM.09.0390::LmxMC9T7.09.1:149562-155403(+)	3	0	0.475	0.184	0.684	86.5288	111.244	128.083	145.224
LmxM.29.0800::LmxMC9T7.29.1:246956-248489(+)	10	0	0.472	0.164	0.65	352.486	407.499	544.72	507.267
LmxM.09.0960::LmxMC9T7.09.1:366314-368432(-)	5	0.000633112	0.47	0.336	0.805	53.7678	31.4827	73.2286	44.3388
LmxM.14.0080::LmxMC9T7.14.1:19136-20000(+)	3	0.000633112	0.469	0.522	0.904	77.7891	45.9254	152.602	44.8238
LmxM.29.2740::LmxMC9T7.29.2:531798-533007(-)	13	0	0.468	0.235	0.729	303.697	471.531	524.047	522.931
LmxM.26.2650::LmxMC9T7.26.2:390570-392319(+)	5	0	0.468	0.266	0.752	150.818	108.467	218.358	143.393
LmxM.17.0670::LmxMC9T7.17.1:276572-282080(-)	2	0	0.468	0.423	0.861	73.5367	172.561	199.015	122.045
LmxM.12.0360::LmxMC9T7.12.1:151221-152319(+)	2	0	0.467	0.638	0.945	40.9247	7.52392	15.5524	37.8484
LmxM.30.1720::LmxMC9T7.30.4:662333-665930(+)	4	0.0020202	0.466	0.237	0.729	80.9634	62.6584	117.662	82.2892
LmxM.08.0890::LmxMC9T7.08_29.3:2679-3810(-)	2	0	0.466	0.442	0.874	35.5578	81.2143	101.622	54.2086
LmxM.20.0870::LmxMC9T7.20.3:2093848-2096170(+)	3	0.00256996	0.463	0.192	0.694	71.5584	92.2256	117.599	106.642
LmxM.36.1730::LmxMC9T7.20.2:221446-224332(-)	3	0	0.463	0.37	0.826	323.323	157.97	377.156	257.345
LmxM.33.1100::LmxMC9T7.33.3:78271-79945(-)	2	0	0.462	0.197	0.697	108.647	85.0734	143.178	122.512
LmxM.26.1300::LmxMC9T7.26.1:415138-418732(+)	5	0	0.462	0.24	0.731	77.3129	117.26	140.989	122.056
LmxM.33.0820.aqueries=1subjects=2::LmxMC9T7.33.2:167424-168159(+), LmxM.33.0820queries=1subjects=2::LmxMC9T7.33.2:161508-162243(+), LmxM.33.0840.aqueries=1subjects=2::LmxMC9T7.33.2:167424-168159(+), LmxM.33.0840queries=1subjects=2::LmxMC9T7.33.2:161508-162243(+)	15	0	0.462	0.254	0.739	154.208	242.415	289.58	244.873
LmxM.36.1400::LmxMC9T7.20.2:54655-55987(-)	6	0	0.46	0.28	0.76	295.01	448.292	597.515	418.537
LmxM.29.3260::LmxMC9T7.29.2:701269-702505(+)	5	0	0.459	0.186	0.687	125.622	116.262	185.305	148.898
LmxM.04.0830::LmxMC9T7.04.1:302876-307119(-)	11	0	0.459	0.192	0.694	124.359	108.199	177.925	142.9
LmxM.31.2670::LmxMC9T7.31.1:1047809-1050329(-)	10	0	0.459	0.229	0.729	139.161	102.169	185.618	144.791
LmxM.29.0480::LmxMC9T7.29.1:153822-155232(-)	2	0	0.459	0.287	0.764	42.8457	56.9009	86.7601	53.0752
LmxM.29.1810::LmxMC9T7.29.2:136032-152742(+)	14	0	0.458	0.268	0.752	65.929	98.4417	94.5232	129.478
LmxM.33.3960::LmxMC9T7.33.3:1189578-1193688(+)	3	0	0.458	0.389	0.843	94.3996	49.1386	123.247	71.0572
LmxM.21.1250::LmxMC9T7.21.1:492428-493403(-)	17	0	0.457	0.265	0.752	175.983	108.093	200.309	178.935
LmxM.32.1200::LmxMC9T7.32.2:165019-166990(+)	2	0	0.457	0.397	0.85	56.3519	24.2808	45.4505	56.6898
LmxM.08_29.0040::LmxMC9T7.08_29.1:1160380-1161244(+)	2	0.00526316	0.456	0.254	0.739	205.308	154.595	293.864	203.3
LmxM.12.0570::LmxMC9T7.12.1:295993-301576(+)	4	0	0.455	0.376	0.832	147.389	138.04	292.694	130.699
LmxM.14.1220::LmxMC9T7.14.2:274053-276861(+)	10	0	0.454	0.244	0.734	152.439	226.888	275.834	235.137
LmxM.28.1400::LmxMC9T7.28.1:510508-512149(+)	3	0.00179695	0.453	0.45	0.879	210.432	129.684	354.987	144.085
LmxM.27.1850::LmxMC9T7.27.1:804137-806480(-)	7	0	0.452	0.211	0.709	123.466	97.7031	166.95	135.263
LmxM.23.0660::LmxMC9T7.23.2:68476-71137(-)	2	0	0.45	0.238	0.73	84.4825	124.805	135.095	145.542
LmxM.15.0340::LmxMC9T7.05.1:126559-128029(+)	2	0.0020202	0.449	0.187	0.687	123.638	102	155.904	150.827
LmxM.23.0020::LmxMC9T7.23.1:5211-6513(+)	12	0	0.449	0.211	0.709	183.783	184.748	292.85	216.195
LmxM.36.1860::LmxMC9T7.20.2:271506-272802(-)	4	0	0.449	0.297	0.772	136.371	82.1241	164.488	126.856
LmxM.08_29.2020::LmxMC9T7.08_29.1:310175-312623(+)	2	0	0.448	0.339	0.808	64.3679	69.7808	128.555	65.0488
LmxM.36.6410::LmxMC9T7.20.3:1549265-1550864(-)	5	0	0.445	0.217	0.715	123.728	101.046	171.214	135.303
LmxM.24.0400::LmxMC9T7.24.1:132292-134275(+)	2	0	0.444	0.251	0.737	73.2168	57.6126	105.206	74.2304
LmxM.27.2480::LmxMC9T7_61:40202-41744(-)	4	0.000338181	0.444	0.349	0.815	176.496	89.5167	186.13	156.987
LmxM.06.0850::LmxMC9T7.06.1:332934-343509(+)	3	0	0.444	0.505	0.901	184.317	71.6768	223.444	109.445
LmxM.33.1155::LmxMC9T7.33.3:99045-99660(-)	2	0.0020202	0.44	0.254	0.739	100.273	88.3895	156.367	104.376
LmxM.08_29.1100::LmxMC9T7.08_29.1:748447-749530(-)	7	0	0.44	0.257	0.742	287.132	271.731	469.039	306.262
LmxM.26.1360::LmxMC9T7.26.1:433721-435494(+)	5	0	0.44	0.26	0.746	58.956	44.3881	82.1405	58.6343
LmxM.21.1660::LmxMC9T7.21.1:681234-682158(-)	5	0	0.439	0.287	0.764	281.783	212.686	411.75	267.48
LmxM.33.2280::LmxMC9T7.33.3:474990-477258(-)	2	0.00152532	0.439	0.459	0.882	155.717	114.913	293.851	111.936
LmxM.19.0270::LmxMC9T7.19.1:86976-89856(+)	2	0	0.438	0.25	0.737	62.0865	85.1591	111.588	86.9912
LmxM.32.1460partial::LmxMC9T7.32.2:285267-285790(+)	3	0	0.438	0.359	0.821	83.7496	64.4749	138.5	71.5421
LmxM.28.2470::LmxMC9T7.28.2:189931-190810(+)	3	0	0.437	0.457	0.882	230.057	108.094	295.715	154.093
LmxM.24.0990::LmxMC9T7.24.1:345208-347186(+)	3	0	0.436	0.333	0.801	51.8438	31.8063	67.2261	44.8967
LmxM.29.0830::LmxMC9T7.29.1:262297-262738(+)	2	0	0.436	0.434	0.867	13.1667	24.5647	17.3217	34.1765
LmxM.08_29.0710::LmxMC9T7.08_29.1:913505-916073(+)	3	0.000633112	0.436	0.444	0.874	138.518	55.4375	134.845	104.2
LmxM.21.0845::LmxMC9T7.21.1:296499-297135(+)	5	0	0.435	0.266	0.752	132.419	122.111	213.905	138.242
LmxM.22.0180::LmxMC9T7.22.1:72677-73457(-)	9	0	0.435	0.378	0.832	108.388	106.159	211.478	99.4303
LmxM.11.0820::LmxMC9T7.11.1:307129-308557(+)	19	0	0.434	0.254	0.739	214.165	228.067	364.711	244.457
LmxM.18.1090::LmxMC9T7.18.1:454150-456046(+)	6	0	0.432	0.273	0.754	185.943	161.617	290.615	188.235
LmxM.34.0780::LmxMC9T7.34.2:104814-107187(+)	7	0	0.431	0.328	0.797	87.5445	54.1859	112.027	76.9979
LmxM.18.0300::LmxMC9T7.18.1:130900-132067(-)	2	0	0.43	0.235	0.729	216.855	300.113	352	335.732
LmxM.31.1220::LmxMC9T7.31.1:465762-468156(+)	2	0	0.43	0.272	0.754	33.8288	22.4856	33.937	40.707
LmxM.14.0130::LmxMC9T7.14.1:31310-32369(+)	6	0	0.43	0.354	0.818	188.254	214.419	377.367	194.184
LmxM.08_29.0270::LmxMC9T7.08_29.1:1081894-1082623(+)	12	0	0.427	0.195	0.694	150.71	166.211	220.733	205.036
LmxM.15.0260::LmxMC9T7.05.1:98343-99786(+)	3	0	0.427	0.215	0.715	186.022	235.849	284.58	278.697
LmxM.36.5070::LmxMC9T7.20.3:1025386-1026568(-)	3	0.00306834	0.427	0.231	0.729	117.265	86.6076	133.927	137.039
LmxM.33.1390::LmxMC9T7.33.3:205592-219983(-)	2	0	0.427	0.46	0.882	79.3395	33.1648	85.9968	55.3332
LmxM.24.1870::LmxMC9T7.24.2:18393-22266(-)	6	0	0.426	0.341	0.808	59.2769	32.9053	66.3336	53.103
LmxM.30.2890::LmxMC9T7.30.4:104237-107960(+)	5	0	0.426	0.461	0.882	108.829	46.0482	119.692	75.551
LmxM.16.1410::LmxMC9T7.16.1:556671-558240(-)	2	0	0.424	0.493	0.894	97.9529	113.329	240.808	83.0302
LmxM.36.1390::LmxMC9T7.20.2:44546-47909(-)	5	0	0.423	0.291	0.767	79.0327	105.808	148.35	101.278
LmxM.32.2590::LmxMC9T7.32.2:763337-766502(+)	2	0.0020202	0.422	0.361	0.821	51.7838	58.1149	102.311	52.7665
LmxM.33.0550::LmxMC9T7.33.2:22950-24831(+)	8	0	0.421	0.33	0.799	436.197	306.72	618.348	387.871
LmxM.05.1210::LmxMC9T7.05.2:402592-403783(-)	3	0	0.419	0.245	0.734	114.428	156.513	170.669	187.638
LmxM.05.0710::LmxMC9T7.05.2:227349-231567(+)	3	0	0.418	0.364	0.821	63.0215	33.9075	69.954	54.5141
LmxM.24.1950::LmxMC9T7.24.2:56410-58786(-)	3	0.00256996	0.417	0.465	0.883	102.225	52.597	138.391	69.2819
LmxM.23.1690::LmxMC9T7.23.2:441432-442290(+)	5	0	0.414	0.243	0.734	217.513	207.095	328.129	243.602
LmxM.32.1710::LmxMC9T7.32.2:395974-397897(+)	5	0	0.413	0.291	0.767	89.5283	105.692	159.933	104.941
LmxM.36.6270::LmxMC9T7.20.3:1467084-1468122(-)	4	0	0.412	0.279	0.76	89.5851	99.0932	153.216	102.584
LmxM.36.3280::LmxMC9T7.20.3:363459-366969(-)	5	0	0.409	0.24	0.731	68.3862	58.864	94.3769	75.1566
LmxM.36.2790::LmxMC9T7.20.3:199761-207825(-)	5	0	0.409	0.33	0.799	186.957	116.142	224.116	170.736
LmxM.13.0250::LmxMC9T7_59:77697-79299(-)	2	0	0.408	0.334	0.802	129.557	91.6451	179.822	116.236
LmxM.36.3560::LmxMC9T7.20.3:448134-450027(-)	2	0	0.408	0.386	0.84	44.3443	51.4867	89.3821	45.0007
LmxM.20.0980::LmxMC9T7.20.3:2141354-2143433(+)	2	0	0.408	0.644	0.945	13.5309		16.5655	5.49868
LmxM.21.1680::LmxMC9T7.21.1:690152-691859(-)	3	0.00697855	0.407	0.287	0.764	83.6168	57.4974	101.351	83.4384
LmxM.33.2610::LmxMC9T7.33.3:657526-658978(+)	20	0	0.406	0.294	0.771	519.354	383.311	692.214	504.592
LmxM.14.0650::LmxMC9T7.14.1:240574-241432(-)	2	0	0.406	0.302	0.773	274.924	264.592	449.85	283.793
LmxM.30.1220::LmxMC9T7.30.3:155524-157933(-)	5	0	0.406	0.639	0.945	664.204	490.239	1694.44	337.469
LmxM.03.0780::LmxMC9T7.03.1:283059-292212(-)	2	0.000633112	0.405	0.278	0.76	35.3189	24.2575	36.9134	40.7122
LmxM.06.0440::LmxMC9T7.06.1:146391-149373(+)	8	0	0.404	0.251	0.737	242.094	294.473	316.464	394.425
LmxM.03.0350::LmxMC9T7.03.1:96032-100388(+)	7	0	0.404	0.34	0.808	163.44	103.683	202.777	146.226
LmxM.18.0890::LmxMC9T7.18.1:373923-374595(+)	4	0	0.404	0.525	0.904	163.149	69.2474	202.008	97.9786
LmxM.28.2070::LmxMC9T7.28.2:43316-44465(-)	5	0	0.403	0.281	0.763	204.092	167.303	289.44	206.324
LmxM.36.1490::LmxMC9T7.20.2:97635-101238(-)	9	0	0.403	0.285	0.764	203.223	188.346	315.079	212.294
LmxM.36.4390::LmxMC9T7.20.3:778489-781081(+)	2	0.00574413	0.403	0.454	0.881	125.161	77.14	89.9846	187.472
LmxM.33.1280::LmxMC9T7.33.3:157227-158268(-)	5	0	0.402	0.253	0.739	176.822	135.708	192.086	218.022
LmxM.24.2250::LmxMC9T7.24.2:144988-146284(-)	3	0	0.401	0.273	0.754	86.0884	88.7174	138.133	96.4517
LmxM.31.1260::LmxMC9T7.31.1:478422-479859(+)	10	0	0.401	0.452	0.881	195.192	140.176	326.701	146.055
LmxM.28.1040::LmxMC9T7.28.1:367215-369741(+)	5	0	0.399	0.245	0.734	96.7698	85.9916	134.523	107.627
LmxM.24.1120::LmxMC9T7.24.1:396134-398903(+)	4	0	0.399	0.279	0.76	74.2837	107.744	119.154	116.784
LmxM.33.2030::LmxMC9T7.33.3:343623-347361(-)	5	0	0.399	0.342	0.808	151.517	126.708	236.979	140.761
LmxM.31.1440::LmxMC9T7.31.1:553663-554107(-)	3	0	0.398	0.228	0.729	51.0361	49.6286	72.0038	61.0871
LmxM.13.1400::LmxMC9T7.13.1:367058-369366(-)	2	0	0.397	0.322	0.793	430.863	268.092	417.643	479.856
LmxM.14.1060::LmxMC9T7.14.2:175352-188159(+)	10	0	0.397	0.419	0.86	64.3687	30.2326	56.0429	60.2138
LmxM.02.0530::LmxMC9T7.02.1:221867-224459(-)	3	0.00152532	0.396	0.238	0.73	113.2	138.249	160.95	168.242
LmxM.33.1360::LmxMC9T7.33.3:186510-194682(-)	18	0	0.396	0.315	0.786	266.689	176.62	320.345	254.751
LmxM.08_29.0530::LmxMC9T7.08_29.1:977555-986483(+)	6	0	0.396	0.327	0.796	70.6764	43.1596	76.5393	69.0384
LmxM.16.0770::LmxMC9T7.16.1:264116-265868(-)	3	0	0.395	0.266	0.752	46.8486	62.127	76.1839	66.0905
LmxM.31.3230::LmxMC9T7.31.1:1279021-1280299(+)	6	0	0.394	0.234	0.729	195.684	201.869	284.943	239.339
LmxM.31.2430::LmxMC9T7.31.1:949924-951166(-)	2	0.0020202	0.394	0.342	0.808	81.2896	47.6417	84.6167	79.0756
LmxM.31.3650::LmxMC9T7.31.1:1421153-1422242(+)	13	0	0.393	0.284	0.764	306.938	218.388	365.013	316.769
LmxM.30.0930::LmxMC9T7.30.3:11117-12971(-)	18	0	0.393	0.358	0.821	300.224	198.121	391.998	261.6
LmxM.33.3490::LmxMC9T7.33.3:1004135-1005413(+)	2	0	0.392	0.278	0.76	243.241	207.603	343.911	252.842
LmxM.33.1540::LmxMC9T7.33.3:272667-275928(-)	5	0	0.392	0.356	0.821	106.961	65.3224	126.571	95.0018
LmxM.20.0260::LmxMC9T7.20.3:1830321-1844790(-)	15	0	0.392	0.367	0.823	120.482	70.986	139.906	105.232
LmxM.21.1580::LmxMC9T7.21.1:659481-661467(-)	4	0	0.392	0.646	0.945	146.376	46.0073	188.887	61.3843
LmxM.14.0660::LmxMC9T7.14.1:243019-243874(-)	5	0	0.391	0.701	0.96	253.492	83.9113	433.975	84.3146
LmxM.28.2990::LmxMC9T7.28.2:372861-373569(-)	3	0	0.389	0.246	0.735	54.5155	67.399	79.8771	78.8621
LmxM.28.0590::LmxMC9T7.28.1:208797-210369(-)	7	0	0.389	0.303	0.773	79.3643	53.8303	92.0038	79.6514
LmxM.36.4930::LmxMC9T7.20.3:975943-977071(-)	3	0.00306834	0.388	0.352	0.817	85.9053	110.85	162.955	100.123
LmxM.20.0700::LmxMC9T7.20.3:2022431-2025377(+)	6	0	0.388	0.706	0.963	11.665	85.6613	39.5595	43.253
LmxM.30.1800::LmxMC9T7.30.4:604274-606017(+), LmxM.30.1800a::LmxMC9T7.30.4:618248-619991(+)	2	0	0.388	0.711	0.963	339.539	93.4957	513.408	105.876
LmxM.26.0140::LmxMC9T7.26.1:17487-18201(-)	7	0	0.387	0.265	0.752	164.942	153.433	238.088	181.69
LmxM.36.6960::LmxMC9T7.20.3:1732245-1733346(-)	5	0	0.387	0.299	0.773	146.619	181.946	251.681	181.17
LmxM.16.0700::LmxMC9T7.16.1:235504-238042(-)	3	0	0.387	0.345	0.811	103.223	73.6808	93.351	139.232
LmxM.27.2300::LmxMC9T7.27.1:998843-1000952(-)	11	0	0.386	0.312	0.78	118.542	87.4195	154.948	114.252
LmxM.31.3680::LmxMC9T7.31.1:1432075-1433191(+)	6	0	0.386	0.326	0.796	102.9	104.431	171.138	107.166
LmxM.25.0450::LmxMC9T7.25.1:127721-128867(-)	4	0	0.386	0.34	0.808	132.858	84.8223	155.918	123.361
LmxM.32.2260::LmxMC9T7.32.2:619443-623745(+)	4	0	0.384	0.295	0.772	285.222	216.844	367.444	286.469
LmxM.36.1900::LmxMC9T7.20.2:283776-288744(-)	3	0	0.382	0.358	0.821	40.6288	63.1309	56.2399	77.4184
LmxM.29.2730::LmxMC9T7.29.2:527633-530480(-)	2	0	0.381	0.288	0.764	103.728	99.4099	156.299	111.834
LmxM.17.1130::LmxMC9T7.17.1:458359-461866(+)	4	0.00152532	0.38	0.256	0.742	32.6571	40.1716	48.3576	45.9507
LmxM.23.0480::LmxMC9T7.23.1:175449-179721(+)	15	0	0.38	0.384	0.839	81.3551	44.135	77.9223	78.0712
LmxM.36.4560::LmxMC9T7.20.3:841238-842996(+)	7	0	0.38	0.455	0.881	45.2221	100.971	93.1456	83.0426
LmxM.16.0660::LmxMC9T7.16.1:223490-225377(-)	6	0	0.378	0.299	0.773	218.333	172.897	289.645	219.967
LmxM.27.2360::LmxMC9T7_61:63008-64166(-)	5	0	0.378	0.3	0.773	112.637	80.6776	133.517	114.993
LmxM.32.0570::LmxMC9T7.32.1:219542-221282(-)	3	0	0.377	0.31	0.778	22.0183	32.0467	36.5809	32.5251
LmxM.34.0220::LmxMC9T7.34.1:57388-58180(+)	2	0	0.377	0.352	0.817	52.9192	48.7245	84.8882	51.1997
LmxM.33.0950::LmxMC9T7.33.2:200542-203248(+)	2	0	0.377	0.456	0.881	138.132	63.5534	134.198	110.288
LmxM.34.4940::LmxMC9T7.34.4:633784-634414(+)	3	0	0.375	0.257	0.742	170.641	148.265	220.196	193.274
LmxM.19.1590::LmxMC9T7_62:46684-48481(+)	4	0	0.375	0.492	0.894	121.504	50.4195	91.6101	112.395
LmxM.23.1140::LmxMC9T7.23.2:290472-294501(-)	2	0.00353645	0.374	0.396	0.85	168.365	149.66	279.23	151.522
LmxM.08.0510::LmxMC9T7.08_29.2:190562-193079(+)	5	0	0.373	0.249	0.737	52.4664	52.2071	72.4111	63.4044
LmxM.21.0910::LmxMC9T7.21.1:364408-365221(+)	7	0	0.371	0.473	0.885	94.0081	77.4795	165.316	73.6652
LmxM.17.0420::LmxMC9T7.17.1:119300-120971(-)	3	0	0.37	0.258	0.743	135.903	117.221	170.144	156.359
LmxM.17.0780::LmxMC9T7.17.1:232699-232990(-)	3	0	0.37	0.313	0.78	74.361	70.8257	113.05	77.8183
LmxM.30.1390::LmxMC9T7.30.3:274982-277301(-)	7	0	0.369	0.279	0.76	311.538	348.441	478.245	378.667
LmxM.25.1610::LmxMC9T7.25.1:635850-636831(-)	6	0	0.367	0.452	0.881	131.227	276.837	230.912	261.619
LmxM.30.2950::LmxMC9T7.30.4:88780-89758(+)	2	0.000633112	0.366	0.378	0.832	137.376	95.0224	120.071	180.665
LmxM.30.1180::LmxMC9T7.30.3:129077-129551(-)	2	0	0.366	0.472	0.885	110.374	72.4615	163.336	81.3232
LmxM.22.1010::LmxMC9T7.22.2:80827-82594(+)	7	0	0.364	0.623	0.938	307.959	172.414	550.628	159.753
LmxM.36.4690::LmxMC9T7.20.3:889881-892833(+)	2	0	0.36	0.325	0.796	59.5142	57.0811	62.0223	90.2365
LmxM.25.0200::LmxMC9T7.25.1:49982-54113(-)	4	0	0.36	0.372	0.829	113.828	72.2867	130.925	103.465
LmxM.10.1160::LmxMC9T7.10.2:289428-290079(-)	3	0	0.36	0.407	0.853	153.112	98.4222	194.142	127.826
LmxM.31.0985::LmxMC9T7.31.1:383469-384699(+)	2	0.000338181	0.358	0.356	0.821	81.6992	80.6273	131.162	82.5451
LmxM.30.1210::LmxMC9T7.30.3:135536-150404(-)	20	0	0.357	0.268	0.752	499.464	563.817	701.641	658.373
LmxM.29.1530::LmxMC9T7.29.2:37985-41144(+)	2	0.00697855	0.357	0.453	0.881	211.658	104.72	207.769	174.9
LmxM.13.0580::LmxMC9T7.13.1:73105-78637(+)	4	0	0.356	0.307	0.773	23.9412	27.509	28.7106	37.5629
LmxM.31.1650::LmxMC9T7.31.1:635063-637826(-)	5	0	0.355	0.382	0.838	94.3021	65.7785	121.533	83.4431
LmxM.36.5030::LmxMC9T7.20.3:1014594-1015761(-)	5	0	0.354	0.319	0.79	213.664	207.5	318.441	227.502
LmxM.03.0710::LmxMC9T7.03.1:267478-268225(-)	2	0	0.354	0.364	0.821	261.284	164.906	253.92	277.13
LmxM.25.1460::LmxMC9T7.25.1:559374-561696(-)	5	0	0.353	0.323	0.794	67.7492	90.3113	90.7816	109.989
LmxM.33.0070::LmxMC9T7.33.1:19883-20855(+)	3	0	0.352	0.287	0.764	63.5395	53.32	78.7001	70.1243
LmxM.24.0640::LmxMC9T7.24.1:224707-226441(+)	6	0	0.352	0.308	0.774	141.623	106.926	152.287	161.884
LmxM.28.1320::LmxMC9T7.28.1:481815-483285(+)	4	0	0.352	0.446	0.876	156.99	95.69	198.746	123.079
LmxM.15.1320::LmxMC9T7.15.1:356414-360773(-)	6	0	0.351	0.304	0.773	42.2183	55.3145	62.695	60.5684
LmxM.12.0630::LmxMC9T7.12.1:324890-326384(+)	5	0	0.35	0.364	0.821	95.7285	112.149	163.488	106.702
LmxM.36.6380::LmxMC9T7.20.3:1540349-1542575(-)	2	0	0.35	0.509	0.903	196.475	113.772	267.365	135.775
LmxM.33.0410::LmxMC9T7.33.1:139756-141019(+)	10	0	0.35	0.517	0.904	113.122	64.0068	153.277	76.7082
LmxM.27.1730::LmxMC9T7.27.1:716721-718023(+)	9	0	0.349	0.294	0.771	305.278	252.521	376.059	332.649
LmxM.20.0280::LmxMC9T7.20.3:1848827-1850189(+)	4	0	0.349	0.418	0.86	94.3497	71.52	136.692	80.0808
LmxM.22.0140::LmxMC9T7.22.1:53972-55343(-)	2	0	0.349	0.46	0.882	39.2538	66.5581	83.1151	50.986
LmxM.29.2960::LmxMC9T7.29.2:591876-592554(-)	3	0	0.347	0.308	0.774	178.347	203.901	215.514	273.161
LmxM.09.0700::LmxMC9T7.09.1:267826-269371(-)	7	0	0.347	0.539	0.911	79.8036	41.4575	103.635	51.6258
LmxM.26.1020::LmxMC9T7.26.1:283528-295885(+)	5	0	0.346	0.471	0.885	137.446	79.4003	170.383	103.537
LmxM.36.1310::LmxMC9T7.20.2:19892-20666(+)	2	0	0.346	0.476	0.885	71.6097	36.6824	77.785	54.5659
LmxM.12.1210::LmxMC9T7.12.1:464093-467084(+)	6	0	0.344	0.298	0.773	190.457	153.943	220.816	213.89
LmxM.30.0980::LmxMC9T7.30.3:38765-41078(-)	8	0	0.344	0.316	0.786	154.912	117.205	175.903	166.299
LmxM.13.0500::LmxMC9T7.13.1:48726-55197(+)	16	0	0.344	0.406	0.853	210.685	125.512	226.902	187.717
LmxM.27.1710::LmxMC9T7.27.1:711703-713065(+)	14	0	0.342	0.29	0.766	90.6951	86.9802	104.259	121.514
LmxM.29.0810::LmxMC9T7.29.1:255460-256213(+)	5	0	0.341	0.289	0.764	104.444	90.4646	122.59	123.591
LmxM.33.2080::LmxMC9T7.33.3:377674-383548(-)	2	0.00306834	0.341	0.732	0.966		11.5964	18.6047
LmxM.25.1640::LmxMC9T7.25.1:643327-644650(-)	9	0	0.34	0.384	0.839	124.451	89.6495	158.752	112.527
LmxM.33.2479::LmxMC9T7.33.3:553665-554835(-)	2	0	0.34	0.43	0.863	86.812	49.4247	92.3852	74.3945
LmxM.26.0650::LmxMC9T7.26.1:157328-161702(-)	8	0	0.339	0.379	0.834	158.158	106.931	185.54	145.843
LmxM.08.0280::LmxMC9T7.08_29.2:95435-96716(+)	7	0	0.339	0.436	0.869	139.65	99.2339	192.142	115.334
LmxM.33.3420::LmxMC9T7.33.3:980124-981693(+)	5	0	0.339	0.492	0.894	152.466	78.1579	168.482	113.129
LmxM.16.1065::LmxMC9T7.16.1:396792-397137(+)	4	0	0.338	0.409	0.854	109.548	65.526	115.606	99.1632
LmxM.08_29.0320::LmxMC9T7.08_29.1:1066801-1067977(+)	12	0	0.337	0.339	0.808	246.292	319.771	393.286	319.694
LmxM.20.0410::LmxMC9T7.20.3:1914333-1918365(+)	7	0	0.337	0.388	0.843	128.384	85.5207	116.858	149.916
LmxM.25.1445::LmxMC9T7.25.1:556113-556887(-)	3	0	0.336	0.723	0.965	289.109	85.2732	392.173	100.182
LmxM.27.1840::LmxMC9T7.27.1:796729-801880(-)	8	0	0.335	0.286	0.764	77.2057	73.7698	97.4138	93.0754
LmxM.10.0940::LmxMC9T7.10.2:218831-222827(-)	6	0	0.335	0.51	0.903	72.7273	152.773	111.79	158.142
LmxM.36.6000::LmxMC9T7.20.3:1366799-1369799(-)	3	0.00256996	0.335	0.879	0.985	70.148		111.546
LmxM.31.1930::LmxMC9T7.31.1:747109-749464(-)	3	0	0.334	0.4	0.85	53.0752	42.4042	74.6835	47.8692
LmxM.31.0520::LmxMC9T7.31.1:185508-185961(+)	4	0	0.332	0.448	0.877	279.447	484.811	538.28	399.065
LmxM.08_29.2680::LmxMC9T7.08_29.1:43469-46721(-)	12	0	0.332	0.453	0.881	115.301	64.5356	124.666	94.6347
LmxM.28.0010::LmxMC9T7.28.1:4812-6465(+)	3	0	0.332	0.475	0.885	183.418	105.978	219	140.691
LmxM.28.1130::LmxMC9T7.28.1:413356-414925(+)	3	0.00306834	0.331	0.743	0.967	118.567	42.6391	206.522	38.7566
LmxM.23_177418::LmxMC9T7.23.1:180318-180921(+)	4	0	0.33	0.334	0.803	103.944	118.364	158.375	122.791
LmxM.30.1740::LmxMC9T7.30.4:653797-655051(+)	2	0	0.33	0.355	0.819	33.2636	45.1846	53.1974	44.6342
LmxM.27.1940::LmxMC9T7.27.1:843878-846758(-)	2	0.00152532	0.33	0.573	0.919	28.8405	31.45	62.5792	22.8909
LmxM.32.2460::LmxMC9T7.32.2:708588-711747(+)	20	0	0.326	0.297	0.773	237.162	236.659	305.476	288.624
LmxM.28.1090::LmxMC9T7.28.1:393642-396276(+)	2	0	0.326	0.35	0.815	53.3509	45.1433	70.476	53.7028
LmxM.26.1630queries=2subjects=2::LmxMC9T7.26.1:559824-560088(+), LmxM.26.1640queries=2subjects=2::LmxMC9T7.26.1:560758-561022(+)	5	0	0.326	0.42	0.86	159.229	120.191	216.732	138.78
LmxM.13.0220::LmxMC9T7_59:69329-69965(-)	3	0.000633112	0.325	0.422	0.861	163.913	125.099	224.74	143.09
LmxM.16.1220::LmxMC9T7.16.1:459112-465742(-)	4	0	0.324	0.4	0.85	98.1676	62.0277	95.9045	99.4297
LmxM.09.1100::LmxMC9T7.09.1:435848-436697(-)	2	0	0.324	0.427	0.861	81.1601	129.153	146.616	112.041
LmxM.33.0250::LmxMC9T7.33.1:85872-87126(+)	7	0	0.324	0.425	0.861	120.675	98.7831	174.991	106.781
LmxM.15.0250::LmxMC9T7.05.1:90928-96724(+)	4	0	0.323	0.359	0.821	57.6082	41.2742	62.6844	59.3876
LmxM.31.2700::LmxMC9T7.31.1:1056815-1060202(-)	5	0	0.323	0.442	0.873	153.274	107.607	201.585	128.06
LmxM.16.1260::LmxMC9T7.16.1:484280-489884(-)	2	0	0.322	0.328	0.796	66.2644	56.3119	82.2982	70.8916
LmxM.34.3510::LmxMC9T7.34.4:151068-155037(-)	9	0.000338181	0.321	0.413	0.859	139.041	207.054	243.917	184.202
LmxM.31.3930::LmxMC9T7.31.1:1502555-1515002(+)	15	0	0.321	0.437	0.869	266.71	201.571	367.744	228.075
LmxM.11.0150::LmxMC9T7.11.1:35800-38404(+)	3	0	0.32	0.448	0.877	85.4876	55.1749	103.787	70.7932
LmxM.30.0230::LmxMC9T7.30.1:57471-60051(-)	4	0	0.319	0.336	0.804	49.8261	58.412	73.3987	61.7184
LmxM.31.2110::LmxMC9T7.31.1:812734-815350(-)	2	0	0.318	0.348	0.814	40.6257	46.6549	61.1427	48.1685
LmxM.16.1490::LmxMC9T7.16.1:608397-609492(-)	6	0	0.318	0.36	0.821	130.199	100.03	155.512	130.183
LmxM.22.0110::LmxMC9T7.22.1:45329-47300(-)	4	0	0.318	0.417	0.86	78.1348	98.3951	135.355	88.2545
LmxM.29.3420::LmxMC9T7.29.2:763901-766523(+)	6	0	0.317	0.435	0.869	150.654	107.55	195.226	128.835
LmxM.34.2110::LmxMC9T7.34.2:594492-596790(+)	9	0	0.316	0.447	0.877	184.419	127.347	235.676	154.35
LmxM.27.0670::LmxMC9T7.27.1:259605-261108(+)	6	0	0.316	0.556	0.917	185.512	105.148	245.424	123.124
LmxM.05.0920::LmxMC9T7.05.2:307483-310708(+)	19	0	0.315	0.34	0.808	92.2431	82.3444	119.848	98.0886
LmxM.28.1990::LmxMC9T7.28.2:9499-11761(-)	20	0	0.315	0.383	0.838	152.982	146.607	224.519	154.546
LmxM.27.1230::LmxMC9T7.27.1:516283-517840(-)	7	0	0.314	0.339	0.808	137.77	144.761	157.652	195.609
LmxM.28.2700::LmxMC9T7.28.2:269629-271021(-)	9	0	0.314	0.347	0.813	312.173	376.69	463.173	392.245
LmxM.05.0390::LmxMC9T7.05.2:96162-98538(+)	9	0	0.312	0.399	0.85	92.9443	68.4536	113.598	86.2776
LmxM.28.1350::LmxMC9T7.28.1:491643-492645(+)	4	0	0.311	0.321	0.79	135.022	124.607	164.175	157.658
LmxM.31.0850::LmxMC9T7.31.1:312901-315193(+)	3	0	0.311	0.426	0.861	137.971	128.385	210.108	129.809
LmxM.18.1040::LmxMC9T7.18.1:429425-433460(+)	5	0	0.308	0.349	0.815	91.8914	79.9784	96.8972	116.302
LmxM.36.0410::LmxMC9T7.20.1:66516-67113(-)	2	0	0.308	0.584	0.923	246.336	132.714	323.087	155.078
LmxM.01.0520::LmxMC9T7.01.1:126535-128683(+)	14	0	0.306	0.466	0.883	460.907	293.778	546.005	379.271
LmxM.34.2640::LmxMC9T7.34.2:809696-811535(-)	2	0.00405186	0.306	0.523	0.904	163.954	106.317	221.169	120.425
LmxM.21.0760::LmxMC9T7.21.1:220541-221966(+)	8	0	0.305	0.494	0.896	584.635	338.658	658.121	459.076
LmxM.08_29.0880::LmxMC9T7.08_29.1:839075-839615(+)	14	0	0.304	0.352	0.817	2048.88	1898.01	2693.33	2200.94
LmxM.28.2880::LmxMC9T7.28.2:325760-338453(-)	17	0	0.303	0.346	0.811	662.552	696.292	914.878	767.891
LmxM.29.3470::LmxMC9T7.29.2:784365-785547(+)	4	0	0.302	0.52	0.904	102.545	67.7208	137.93	76.5236
LmxM.09.0250::LmxMC9T7.09.1:95801-98753(+)	3	0.000633112	0.301	0.338	0.807	59.8524	53.3419	68.8557	70.3528
LmxM.08_29.1590::LmxMC9T7.08_29.1:456382-459433(+)	3	0	0.301	0.4	0.85	44.5922	39.9578	61.945	43.6483
LmxM.32.1010::LmxMC9T7.32.2:77885-81563(+)	2	0.0009375	0.301	0.406	0.853	263.55	240.509	374.452	257.047
LmxM.31.0380::LmxMC9T7.31.1:135919-137470(-)	11	0	0.301	0.517	0.904	361.583	185.108	357.526	284.197
LmxM.25.1270::LmxMC9T7.25.1:487857-489390(-)	4	0	0.299	0.363	0.821	98.0722	117.846	141.834	123.349
LmxM.25.0830::LmxMC9T7.25.1:293143-296236(+)	5	0	0.299	0.367	0.823	107.764	97.4167	140.887	112.771
LmxM.36.6770::LmxMC9T7.20.3:1668586-1670827(-)	4	0	0.298	0.506	0.901	94.2695	102.55	167.844	87.0338
LmxM.36.1635::LmxMC9T7.20.2:179006-179414(-)	4	0	0.298	0.745	0.967	44.9547	104.334	182.45	38.8467
LmxM.29.3730::LmxMC9T7.29.2:860215-860533(+)	4	0	0.296	0.657	0.946	127.611	68.4385	191.941	68.5506
LmxM.03.0770::LmxMC9T7.03.1:280759-282382(-)	5	0	0.294	0.512	0.903	109.978	62.8448	121.858	85.2343
LmxM.25.1140::LmxMC9T7.25.1:438015-439635(-)	7	0	0.294	0.518	0.904	179.322	92.9529	173.902	144.084
LmxM.34.3550::LmxMC9T7.34.4:171341-173528(-)	4	0	0.294	0.514	0.904	76.2879	122.295	150.493	93.2224
LmxM.08_29.0620::LmxMC9T7.08_29.1:940836-946440(+)	4	0	0.293	0.392	0.847	239.304	176.566	256.812	247.008
LmxM.31.3410::LmxMC9T7.31.1:1358905-1367356(+)	4	0	0.293	0.498	0.898	105.317	70.6693	133.903	83.452
LmxM.36.5560::LmxMC9T7.20.3:1214754-1217220(-)	2	0.000633112	0.293	0.521	0.904	50.4281	25.4897	46.2241	41.7646
LmxM.13.1550::LmxMC9T7.13.1:446563-450112(-)	3	0.000338181	0.293	0.619	0.936	32.0726	46.5833	76.226	29.4061
LmxM.32.1680::LmxMC9T7.32.2:378637-381025(+)	11	0	0.292	0.35	0.815	116.765	110.964	146.437	132.659
LmxM.32.2610::LmxMC9T7.32.2:771630-773082(+)	8	0	0.292	0.378	0.832	75.8159	92.2925	110.581	94.8635
LmxM.20.1220::LmxMC9T7.20.3:2288183-2288624(+)	4	0.000633112	0.292	0.7	0.96	147.708	58.0175	192.274	66.8057
LmxM.21.1240::LmxMC9T7.21.1:485423-489212(-)	17	0	0.291	0.357	0.821	119.009	115.164	153.612	133.491
LmxM.28.2160::LmxMC9T7.28.2:70906-71605(+)	2	0	0.291	0.398	0.85	99.6507	72.7414	104.516	103.789
LmxM.33.0610::LmxMC9T7.33.2:53063-54017(+)	4	0	0.291	0.447	0.876	91.8655	67.7354	114.992	81.0447
LmxM.22.0330::LmxMC9T7.22.1:129844-133039(-)	2	0	0.29	0.367	0.823	150.059	123.877	164.177	169.367
LmxM.07.0630::LmxMC9T7.07.1:278301-281616(+)	5	0	0.29	0.444	0.874	84.856	99.6815	138.591	91.1798
LmxM.22.1610::LmxMC9T7.22.2:325607-327800(+)	2	0.000633112	0.288	0.477	0.885	84.9712	109.213	149.02	92.7977
LmxM.28.2570::LmxMC9T7.28.2:228164-231560(+)	3	0	0.288	0.657	0.946	52.1702	50.7826	112.47	35.0995
LmxM.08.0240::LmxMC9T7.08_29.2:83895-84684(+)	2	0	0.287	0.418	0.86	93.4105	109.12	144.926	104.75
LmxM.36.0590::LmxMC9T7.20.1:127177-127822(+)	2	0.000633112	0.287	0.483	0.889	137.996	238.534	217.657	225.022
LmxM.34.4630::LmxMC9T7.34.4:553477-554956(+)	4	0	0.287	0.487	0.892	144.942	87.809	156.597	121.029
LmxM.36.4840::LmxMC9T7.20.3:939392-943016(+)	2	0	0.287	0.525	0.904	213.509	111.396	205.714	172.116
LmxM.15.0180::LmxMC9T7.05.1:62139-64380(-)	2	0	0.286	0.671	0.952	402.18	143.014	404.999	211.127
LmxM.36.2130::LmxMC9T7.20.2:388246-389962(+)	5	0	0.285	0.494	0.896	91.1045	160.914	141.076	154.319
LmxM.22.1620::LmxMC9T7.22.2:329713-338113(+)	5	0.0009375	0.285	0.498	0.898	369.718	222.834	301.833	405.131
LmxM.07.0710::LmxMC9T7.07.1:310724-311288(+)	2	0	0.285	0.547	0.912	247.936	119.567	201.725	218.04
LmxM.20.1580::LmxMC9T7.20.3:2451697-2454754(-)	11	0	0.284	0.407	0.853	202.626	208.249	291.744	214.471
LmxM.16.0970::LmxMC9T7.16.1:339047-341327(+)	4	0	0.281	0.561	0.918	178.895	117.905	242.452	128.356
LmxM.28.1100::LmxMC9T7.28.1:401154-403701(+)	2	0	0.28	0.789	0.971	6.59009	13.9276	30.2054	4.48277
LmxM.13.1190::LmxMC9T7.13.1:291965-294105(-)	5	0	0.278	0.383	0.838	75.823	66.5401	91.5989	81.0111
LmxM.34.1050::LmxMC9T7.34.2:225721-227212(+)	9	0	0.278	0.461	0.882	111.309	136.213	182.254	122.253
LmxM.07.0960::LmxMC9T7.07.1:484689-488157(+)	4	0	0.278	0.506	0.901	150.328	89.4357	159.67	123.746
LmxM.03.0760::LmxMC9T7.03.1:279047-280019(-)	5	0	0.278	0.555	0.917	151.347	104.26	208.335	111.319
LmxM.15.1420::LmxMC9T7.15.1:387718-390745(-)	4	0	0.277	0.427	0.861	148.657	106.875	159.264	146.47
LmxM.06.0490::LmxMC9T7.06.1:166186-167647(+)	6	0.000338181	0.276	0.668	0.952	197.056	111.165	295.918	108.473
LmxM.05.0750::LmxMC9T7.05.2:245634-248037(+)	3	0	0.275	0.468	0.885	117.735	80.9189	134.454	103.775
LmxM.13.0040::LmxMC9T7_59:8280-9348(-)	2	0	0.275	0.512	0.903	30.1853	20.7405	24.2006	37.8793
LmxM.21.1110::LmxMC9T7.21.1:432512-437864(-)	6	0	0.275	0.542	0.912	166.721	194.14	302.996	156.488
LmxM.34.3700::LmxMC9T7.34.4:222357-223035(-)	4	0	0.274	0.374	0.831	283.146	305.057	356.365	354.373
LmxM.10.1260::LmxMC9T7.10.2:327091-328039(+)	3	0.000338181	0.274	0.417	0.86	137.624	148.56	198.64	150.417
LmxM.20.0950::LmxMC9T7.20.3:2118722-2120894(+)	15	0	0.273	0.411	0.856	108.53	102.71	145.03	112.236
LmxM.28.0690::LmxMC9T7.28.1:249149-250055(-)	3	0.0020202	0.273	0.726	0.965	157.094	62.4439	210.29	68.0647
LmxM.07.0470::LmxMC9T7.07.1:197962-200305(-)	3	0	0.272	0.461	0.882	111.326	73.4549	112.666	105.815
LmxM.23.1165::LmxMC9T7.23.2:305871-307404(+)	3	0	0.272	0.46	0.882	120.523	92.3304	108.61	149.327
LmxM.16.0710::LmxMC9T7.16.1:239526-242385(-)	5	0	0.272	0.499	0.898	154.953	130.933	133.649	221.3
LmxM.36.1070queries=2subjects=2::LmxMC9T7.20.1:370639-371014(+), LmxM.36.1100queries=2subjects=2::LmxMC9T7.20.1:376291-376666(+)	4	0	0.272	0.736	0.967	608.464	224.274	793.546	250.596
LmxM.20.1420::LmxMC9T7.20.3:2369780-2373419(+)	4	0	0.27	0.577	0.92	288.908	233.028	216.493	452.285
LmxM.18.1130::LmxMC9T7.18.1:466021-466732(+)	6	0	0.27	0.594	0.927	140.207	61.9954	119.067	106.116
LmxM.11.0630::LmxMC9T7.11.1:230730-232338(+)	26	0	0.27	0.696	0.96	6179.91	2883.71	8418.1	3076.92
LmxM.32.0040::LmxMC9T7.32.1:7816-9379(-)	2	0	0.269	0.415	0.86	68.88	55.9246	69.6628	80.2496
LmxM.32.2740::LmxMC9T7.32.2:833391-835848(+)	24	0	0.269	0.53	0.908	228.092	171.689	312.324	181.98
LmxM.34.2725::LmxMC9T7.34.2:836610-838926(-)	9	0	0.269	0.535	0.909	139.416	77.0638	138.549	112.64
LmxM.34.1390::LmxMC9T7.34.2:337106-339140(+)	4	0	0.269	0.549	0.913	113.778	155.687	215.301	119.377
LmxM.12.0450::LmxMC9T7.12.1:184933-188392(-)	13	0	0.268	0.416	0.86	126.372	144.733	181.135	146.403
LmxM.15.1030::LmxMC9T7.15.1:268188-269859(-)	3	0	0.268	0.42	0.86	66.2245	83.6797	95.3867	84.2074
LmxM.30.2250::LmxMC9T7.30.4:342680-343709(+)	14	0	0.268	0.438	0.869	425.36	307.037	448.007	422.931
LmxM.13.0130::LmxMC9T7_59:37793-39974(-)	5	0	0.268	0.477	0.885	177.439	133.018	219.948	155.605
LmxM.34.0870::LmxMC9T7.34.2:141193-143965(+)	2	0	0.268	0.516	0.904	104.064	59.4268	99.3039	90.3558
LmxM.30.2050::LmxMC9T7.30.4:459517-461077(+)	4	0	0.268	0.561	0.918	153.92	84.182	164.595	114.181
LmxM.17.0710::LmxMC9T7.17.1:290964-293394(-)	3	0.00353645	0.267	0.397	0.85	48.2626	56.7423	62.9106	63.053
LmxM.34.3500::LmxMC9T7.34.4:148588-149485(-)	2	0	0.267	0.412	0.858	133.363	153.383	188.524	157.094
LmxM.34.4430::LmxMC9T7.34.4:493244-494198(+)	4	0.000338181	0.267	0.414	0.86	1667.48	1394.56	1988.4	1694.04
LmxM.08.0110::LmxMC9T7.08_29.2:26781-29052(+)	11	0	0.267	0.469	0.885	137.085	92.5963	146.433	125.566
LmxM.26.0770::LmxMC9T7.26.1:205339-206908(-)	7	0	0.266	0.476	0.885	169.05	109.484	168.755	158.691
LmxM.03.0450::LmxMC9T7.03.1:138023-143078(+)	4	0	0.265	0.477	0.885	147.756	108.903	178.087	130.467
LmxM.34.3080.aqueries=1subjects=2::LmxMC9T7_97:4979-6518(-), LmxM.34.3080queries=1subjects=2::LmxMC9T7_82:8376-9915(+)	6	0	0.265	0.567	0.918	149.043	85.0053	168.266	108.736
LmxM.34.3360::LmxMC9T7.34.4:103897-110785(-)	4	0	0.264	0.639	0.945	128.8	87.8427	198.886	82.0011
LmxM.26.2030::LmxMC9T7.26.2:125848-128116(+)	11	0	0.263	0.41	0.856	329.002	392.028	413.619	449.109
LmxM.25.2370::LmxMC9T7.25.1:858262-858967(+)	10	0	0.262	0.51	0.903	245.219	177.384	306.492	204.073
LmxM.36.1520::LmxMC9T7.20.2:112366-113896(-)	9	0	0.262	0.596	0.927	259.956	163.084	339.861	179.262
LmxM.15.0320::LmxMC9T7.05.1:117313-119506(+)	7	0	0.261	0.562	0.918	253.381	267.188	436.298	222.766
LmxM.08_29.2440::LmxMC9T7.08_29.1:135609-137754(-)	5	0.0020202	0.259	0.49	0.894	47.3621	74.1267	70.9378	70.9183
LmxM.36.3675::LmxMC9T7.20.3:482423-482891(+)	3	0	0.259	0.581	0.922	113.608	55.9327	103.192	88.1301
LmxM.08_29.2280::LmxMC9T7.08_29.1:193131-194061(+)	3	0	0.259	0.634	0.942	238.015	168.5	367.203	156.365
LmxM.34.4130::LmxMC9T7.34.4:372996-374780(+)	9	0	0.258	0.552	0.916	600.782	323.157	498.071	557.218
LmxM.12.0620::LmxMC9T7.12.1:319595-323768(+)	8	0	0.258	0.579	0.921	237.318	195.287	363.709	182.231
LmxM.27.0550::LmxMC9T7.27.1:221077-222160(+)	3	0	0.257	0.6	0.928	371.616	204.552	424.62	255.694
LmxM.34.1230::LmxMC9T7.34.2:291900-292665(+)	11	0	0.256	0.436	0.869	188.311	206.828	264.291	210.021
LmxM.31.2200::LmxMC9T7.31.1:849542-852593(-)	8	0	0.256	0.523	0.904	224.472	138.572	235.776	188.179
LmxM.11.1350::LmxMC9T7_63:9598-10318(-)	3	0	0.254	0.527	0.906	166.861	107.736	186.24	137.193
LmxM.24.1350::LmxMC9T7.24.1:477576-480243(+)	4	0	0.253	0.456	0.881	5959.8	4432.06	6336.47	5916.86
LmxM.08.0540::LmxMC9T7.08_29.2:209170-210229(+)	4	0	0.253	0.496	0.898	116.139	78.0364	124.439	103.478
LmxM.07.0680::LmxMC9T7.07.1:297787-298357(+), LmxM.36.1250::LmxMC9T7.20.1:416321-416891(+)	9	0	0.253	0.543	0.912	411.072	282.454	504.93	326.345
LmxM.29.2900::LmxMC9T7.29.2:573636-575394(-)	10	0	0.253	0.552	0.916	225.302	126.594	221.257	183.101
LmxM.28.0710::LmxMC9T7.28.1:257084-258842(-)	2	0.00770812	0.253	0.903	0.99	62.2392			88.3352
LmxM.29.2360::LmxMC9T7.29.2:390996-392634(-)	2	0.00574413	0.252	0.575	0.919	138.736	109.124	201.24	106.759
LmxM.09.1050::LmxMC9T7.09.1:425753-426479(-)	5	0	0.251	0.518	0.904	241.211	227.296	356.003	218.191
LmxM.33.2240::LmxMC9T7.33.3:453632-457178(-)	4	0	0.251	0.527	0.906	70.8807	42.2015	66.7338	63.4766
LmxM.14.0410::LmxMC9T7.14.1:148034-151250(+)	7	0	0.251	0.543	0.912	123.28	69.9746	106.429	114.851
LmxM.04.0975::LmxMC9T7.04.1:346105-347506(-)	2	0	0.251	0.609	0.932	28.8322	19.4951	39.6345	20.0758
LmxM.07.0350::LmxMC9T7.07.1:154396-156370(-)	4	0	0.25	0.433	0.866	134.869	111.869	149.149	142.967
LmxM.11.1330::LmxMC9T7_63:15209-20537(-)	5	0.000633112	0.25	0.475	0.885	194.107	137.325	187.985	200.496
LmxM.29.1010::LmxMC9T7.29.1:326816-329885(+)	2	0	0.25	0.512	0.903	79.1909	55.2351	67.6554	91.4427
LmxM.16.1340::LmxMC9T7.16.1:519304-530554(-)	3	0	0.248	0.472	0.885	158.866	137.139	151.102	203.248
LmxM.21.1540::LmxMC9T7.21.1:598828-604630(-)	4	0	0.248	0.599	0.928	310.027	174.079	347.456	219.149
LmxM.22.0160::LmxMC9T7.22.1:60987-62220(-)	3	0	0.246	0.428	0.861	152.13	144.105	186.914	165.001
LmxM.12.0660::LmxMC9T7.12.1:337856-340736(+)	5	0	0.245	0.449	0.877	102.664	82.3219	105.27	112.82
LmxM.36.1240::LmxMC9T7.20.1:412197-414519(+)	2	0.00179695	0.245	0.504	0.901	193.68	213.483	196.571	295.416
LmxM.08_29.1000::LmxMC9T7.08_29.1:790493-792380(-)	4	0	0.245	0.508	0.902	137.228	104.781	168.617	119.838
LmxM.16.0740::LmxMC9T7.16.1:252818-255041(-)	8	0	0.245	0.533	0.909	145.054	96.2522	162.664	120.493
LmxM.34.4350::LmxMC9T7.34.4:468448-472324(+)	3	0	0.245	0.719	0.965	125.238	43.9405	123.29	62.6918
LmxM.24.1070::LmxMC9T7.24.1:369487-377032(+)	5	0	0.244	0.683	0.955	69.4202	110.51	165.911	64.8335
LmxM.05.0460::LmxMC9T7.05.2:119290-121174(+)	2	0	0.243	0.489	0.894	151.844	109.153	141.766	163.741
LmxM.18.0290::LmxMC9T7.18.1:128134-129148(-)	2	0	0.243	0.699	0.96	100.646	48.8609	127.658	53.9695
LmxM.08.0120::LmxMC9T7.08_29.2:30922-31735(+)	6	0	0.241	0.505	0.901	344.28	253.728	398.098	306.517
LmxM.12.0120::LmxMC9T7.12.1:30132-34257(+)	6	0	0.24	0.547	0.912	93.5923	56.7589	78.9851	93.7942
LmxM.08_29.0180::LmxMC9T7.08_29.1:1113095-1114706(+)	4	0.00152532	0.239	0.486	0.89	135.135	117.663	172.555	128.294
LmxM.36.4360::LmxMC9T7.20.3:760965-762195(+)	18	0	0.238	0.54	0.912	624.632	423.975	709.217	519.426
LmxM.23.1150::LmxMC9T7.23.2:296873-298724(-)	4	0	0.238	0.571	0.918	102.425	59.333	103.13	81.9495
LmxM.19.0700::LmxMC9T7.19.1:296787-303621(+)	28	0	0.237	0.452	0.881	104.302	112.885	138.964	117.747
LmxM.31.1730::LmxMC9T7.31.1:665433-666405(-)	7	0	0.237	0.532	0.909	84.3956	77.3147	119.644	75.718
LmxM.36.6320::LmxMC9T7.20.3:1491105-1498947(-)	2	0	0.237	0.598	0.927	102.211	78.4345	144.023	77.2978
LmxM.28.1740::LmxMC9T7.28.1:658131-659901(-)	2	0	0.237	0.609	0.932	62.7081	35.2321	68.5866	44.7653
LmxM.36.6630::LmxMC9T7.20.3:1629426-1629990(-)	2	0	0.237	0.627	0.94	59.062	27.6675	51.8589	43.743
LmxM.27.2130::LmxMC9T7.27.1:929478-935034(-)	6	0	0.236	0.472	0.885	127.502	158.827	179.321	156.644
LmxM.33.3880::LmxMC9T7.33.3:1135044-1148979(+)	17	0	0.236	0.534	0.909	162.395	106.939	172.233	139.854
LmxM.27.2250::LmxMC9T7.27.1:980564-981752(-)	2	0	0.235	0.471	0.885	82.8612	79.6606	108.109	84.6043
LmxM.31.3450::LmxMC9T7.31.1:1381529-1383425(+)	2	0	0.235	0.491	0.894	151.976	195.916	224.288	183.868
LmxM.36.0950::LmxMC9T7.20.1:313923-326733(+)	9	0	0.233	0.463	0.883	2730.33	2775.18	3563.29	2935.68
LmxM.18.0800::LmxMC9T7.18.1:328199-329144(+)	4	0	0.233	0.479	0.887	159.929	123.338	170.076	160.269
LmxM.32.2250::LmxMC9T7.32.2:617014-618373(+)	5	0	0.233	0.553	0.916	70.979	43.4629	69.9971	60.8726
LmxM.20.1490::LmxMC9T7.20.3:2391781-2394709(-)	3	0	0.232	0.479	0.887	67.9156	61.4057	85.3922	67.3773
LmxM.02.0310::LmxMC9T7.02.1:134855-136865(-)	15	0	0.23	0.48	0.887	782.467	783.688	1038.79	812.031
LmxM.28.2290::LmxMC9T7.28.2:120484-122986(+)	3	0.000338181	0.229	0.479	0.887	101.723	80.4859	107.629	104.502
LmxM.31.0190::LmxMC9T7.31.1:58278-60591(-)	2	0.000633112	0.229	0.503	0.901	49.8624	36.6877	53.1122	47.3188
LmxM.24.0820::LmxMC9T7.24.1:288757-296989(+)	2	0.00353645	0.228	0.537	0.91	84.6025	58.8429	92.8617	73.5197
LmxM.14.1140::LmxMC9T7.14.2:248354-249887(+)	3	0	0.228	0.709	0.963	39.4155	52.5441	89.8366	31.6156
LmxM.30.1380::LmxMC9T7.30.3:270657-274167(-)	14	0	0.227	0.455	0.881	119.746	113.631	133.433	139.665
LmxM.09.0620::LmxMC9T7.09.1:243345-245601(+)	4	0	0.227	0.504	0.901	61.8406	47.2488	68.7758	58.1787
LmxM.16.1360::LmxMC9T7.16.1:539797-541597(-)	5	0	0.227	0.522	0.904	87.5249	62.5335	94.5776	79.276
LmxM.34.1740::LmxMC9T7.34.2:465358-468853(-)	12	0	0.226	0.465	0.883	197.343	171.028	214.205	215.622
LmxM.16.0590::LmxMC9T7.16.1:200980-206509(-)	62	0	0.225	0.536	0.91	1106.03	747.355	1136.47	993.416
LmxM.11.0830::LmxMC9T7.11.1:315340-319582(+)	10	0	0.225	0.542	0.912	74.6997	87.871	115.586	77.5518
LmxM.33.2510::LmxMC9T7.33.3:578462-579818(-)	3	0	0.224	0.468	0.885	118.198	112.262	126.883	142.567
LmxM.15.0830::LmxMC9T7.15.1:203658-206109(-)	3	0	0.224	0.521	0.904	237.263	167.637	243.478	222.825
LmxM.31.0680::LmxMC9T7.31.1:227423-230777(+)	7	0	0.223	0.468	0.885	79.8344	89.0467	96.7032	100.091
LmxM.05.0740::LmxMC9T7.05.2:243266-244355(+)	2	0	0.223	0.627	0.94	49.6793	91.1822	94.2872	65.4709
LmxM.36.2830::LmxMC9T7.20.3:218479-221746(-)	8	0	0.222	0.529	0.908	239.773	168.397	249.977	219.86
LmxM.27.2170::LmxMC9T7.27.1:949956-954774(-)	3	0	0.222	0.547	0.912	94.0237	138.319	146.697	120.584
LmxM.07.0805::LmxMC9T7.07.1:363992-365786(+)	3	0	0.221	0.533	0.909	46.5706	43.4063	43.5048	63.1156
LmxM.34.3950::LmxMC9T7.34.4:284446-291730(+)	12	0	0.221	0.538	0.911	56.2522	37.7532	53.8484	53.5769
LmxM.08.1000::LmxMC9T7.08_29.3:49005-56706(-)	31	0	0.221	0.547	0.912	342.439	237.204	370.605	297.793
LmxM.11.1100::LmxMC9T7.11.1:449015-450455(+)	4	0	0.221	0.562	0.918	129.646	108.408	172.433	110.796
LmxM.19.0820queries=2subjects=6::LmxMC9T7.19.1:335978-336344(+), LmxM.19.0830.aqueries=2subjects=6::LmxMC9T7.19.2:5923-6289(+), LmxM.19.0830.bqueries=2subjects=6::LmxMC9T7.19.2:6966-7332(+), LmxM.19.0830.cqueries=2subjects=6::LmxMC9T7.19.2:8005-8371(+), LmxM.19.0830.dqueries=2subjects=6::LmxMC9T7_100:5506-5872(-), LmxM.19.0830queries=2subjects=6::LmxMC9T7.19.2:3798-4164(+), LmxM.19.0840.aqueries=…	6	0	0.221	0.579	0.921	715.44	451.501	755.358	580.709
LmxM.09.0640::LmxMC9T7.09.1:251270-252773(+)	2	0	0.221	0.6	0.928	209.144	137.064	244.625	159.188
LmxM.02.0150::LmxMC9T7.02.1:60790-66583(-)	6	0	0.221	0.7	0.96	66.5484	31.2095	73.4148	38.4201
LmxM.06.0690::LmxMC9T7.06.1:246658-254362(+)	21	0	0.22	0.548	0.912	324.619	213.373	298.721	314.458
LmxM.31.1460::LmxMC9T7.31.1:556284-565920(-)	4	0	0.22	0.55	0.914	129.337	123.294	181.951	118.815
LmxM.12.0210::LmxMC9T7.12.1:71376-72612(+)	16	0	0.22	0.563	0.918	154.895	103.466	167.098	130.165
LmxM.32.2630::LmxMC9T7.32.2:777234-780477(+)	6	0	0.219	0.559	0.918	235.63	317.176	378.77	267.482
LmxM.15.0690::LmxMC9T7.15.1:130451-131927(+)	5	0	0.219	0.598	0.927	174.74	101.58	173.179	138.948
LmxM.36.2700::LmxMC9T7.20.3:163562-167894(-)	7	0	0.219	0.604	0.93	71.7603	130.172	107.108	118.14
LmxM.33.2125::LmxMC9T7.33.3:399811-400054(-)	3	0	0.218	0.525	0.904	217.818	192.84	278.63	203.943
LmxM.04.0960::LmxMC9T7.04.1:342598-343222(-)	7	0	0.218	0.547	0.912	82.0103	56.8784	87.2017	72.3611
LmxM.29.2390::LmxMC9T7.29.2:396980-408347(-)	9	0	0.217	0.492	0.894	1663.67	2022.27	2110.18	2154.93
LmxM.22.0480::LmxMC9T7.22.1:182643-184437(-)	8	0	0.216	0.51	0.903	357.833	275.926	376.669	353.865
LmxM.05.0610::LmxMC9T7.05.2:172386-175293(+)	2	0.000633112	0.216	0.542	0.912	95.005	82.7486	123.05	86.2085
LmxM.26.1010::LmxMC9T7.26.1:280431-281685(-)	4	0	0.216	0.58	0.921	101.039	167.387	151.881	150.197
LmxM.36.6030::LmxMC9T7.20.3:1376295-1383306(-)	4	0	0.215	0.485	0.89	114.613	122.821	145.715	130.118
LmxM.25.0180::LmxMC9T7.25.1:43425-46575(-)	4	0	0.215	0.571	0.918	170.587	120.757	195.204	142.078
LmxM.31.2750::LmxMC9T7.31.1:1070524-1075099(-)	4	0	0.215	0.626	0.939	51.1861	36.9132	67.0985	37.9427
LmxM.36.3720::LmxMC9T7.20.3:502494-504378(+)	5	0	0.215	0.691	0.958	114.763	48.4472	73.6	101.828
LmxM.31.2160::LmxMC9T7.31.1:833322-837240(-)	9	0	0.214	0.543	0.912	144.533	206.406	210.654	190.415
LmxM.32.0650::LmxMC9T7.32.1:244322-248533(+)	29	0	0.213	0.499	0.898	317.793	302.533	327.316	394.642
LmxM.16.0320::LmxMC9T7.16.1:108252-111999(-)	3	0	0.212	0.484	0.889	134.457	125.092	147.954	152.578
LmxM.25.0540::LmxMC9T7.25.1:179395-180283(-)	9	0	0.212	0.614	0.932	418.244	540.166	723.184	419.368
LmxM.22.0010::LmxMC9T7.06.1:478278-480207(+)	3	0.000633112	0.212	0.751	0.968	85.1179	40.3667	110.054	41.8987
LmxM.10.0530::LmxMC9T7.10.2:72391-75961(-)	6	0	0.211	0.508	0.902	68.269	55.2347	69.5038	72.677
LmxM.29.0490::LmxMC9T7.29.1:156086-158174(-)	3	0	0.211	0.603	0.93	102.603	59.9554	84.0288	98.1423
LmxM.18.1410::LmxMC9T7.18.1:594443-597431(+)	4	0	0.21	0.718	0.964	78.4068	154.807	87.4221	185.821
LmxM.23.0740::LmxMC9T7.23.2:120422-121997(-)	2	0	0.209	0.574	0.919	185.551	124.733	158.251	195.525
LmxM.30.2850::LmxMC9T7.30.4:114218-114854(+)	2	0	0.208	0.511	0.903	268.566	245.581	325.594	270.331
LmxM.07.0870::LmxMC9T7.07.1:419690-420809(+)	18	0	0.207	0.571	0.918	231.734	158.221	242.397	201.552
LmxM.15.1190::LmxMC9T7.15.1:294746-298460(-)	10	0	0.207	0.588	0.924	143.842	134.316	203.406	126.509
LmxM.10.0220::LmxMC9T7.10.1:99614-101129(+)	2	0.00306834	0.207	0.754	0.969	189.518	95.1958	253.868	94.7193
LmxM.36.0870::LmxMC9T7.20.1:273569-276138(+)	4	0	0.206	0.57	0.918	123.864	88.4858	106.759	136.675
LmxM.15.0300::LmxMC9T7.05.1:111685-112126(+)	2	0.0020202	0.205	0.502	0.898	366.998	331.428	405.613	398.225
LmxM.30.0700::LmxMC9T7.30.2:15532-18400(-)	5	0	0.205	0.58	0.921	120.359	110.437	164.758	107.129
LmxM.21.0610::LmxMC9T7.21.1:171432-173505(-)	11	0	0.205	0.611	0.932	65.9007	40.0386	66.6108	52.6546
LmxM.15.0160::LmxMC9T7.05.1:52754-55253(-)	2	0.00152532	0.204	0.858	0.981	28.8018	43.2626	122.666	13.4771
LmxM.21.0700::LmxMC9T7.21.1:198795-200661(-)	2	0	0.203	0.675	0.953	91.0775	63.2991	123.246	61.9981
LmxM.20.0880::LmxMC9T7.20.3:2097200-2097863(+)	3	0	0.202	0.506	0.901	168.519	184.152	207.739	197.783
LmxM.32.3270::LmxMC9T7.32.3:233953-235138(+)	3	0	0.202	0.505	0.901	150.385	158.382	184.312	171.036
LmxM.25.1410::LmxMC9T7.25.1:535373-537152(-)	3	0.000633112	0.202	0.576	0.919	42.069	46.942	62.318	41.9456
LmxM.08.0080::LmxMC9T7.08_29.2:15063-17664(+)	5	0	0.202	0.673	0.953	51.8223	44.6974	80.468	38.0953
LmxM.28.2540::LmxMC9T7.28.2:214270-218785(+)	6	0.000338181	0.201	0.573	0.919	193.902	145.843	221.438	168.796
LmxM.33.3740::LmxMC9T7.33.3:1094439-1095906(+)	5	0	0.201	0.589	0.925	94.9375	92.234	134.318	86.0838
LmxM.12.1120::LmxMC9T7.12.1:414849-418749(+)	30	0	0.201	0.643	0.945	365.17	215.709	386.583	269.171
LmxM.24.0230::LmxMC9T7.24.1:48683-50315(+)	3	0.0020202	0.2	0.587	0.924	336.082	236.917	370.313	283.901
LmxM.25.1720::LmxMC9T7.25.1:672319-677032(-)	7	0	0.2	0.625	0.938	53.0198	30.4218	49.0106	43.4247
LmxM.36.6490::LmxMC9T7.20.3:1578338-1579316(-)	4	0	0.2	0.67	0.952	33.8987	66.7656	63.3211	47.1633
LmxM.31.3860::LmxMC9T7.31.1:1473619-1476496(+)	3	0	0.2	0.701	0.96	86.714	132.987	84.5976	179.745
LmxM.34.2730::LmxMC9T7.34.2:841687-842950(-)	17	0	0.199	0.585	0.923	1580.32	1049.31	1546.18	1412.43
LmxM.33.0650::LmxMC9T7.33.2:78777-79707(+)	4	0	0.199	0.601	0.928	271.934	183.151	292.664	224.21
LmxM.20.0650::LmxMC9T7.20.3:1989717-1991934(+)	6	0	0.199	0.641	0.945	99.7607	128.718	172.532	98.069
LmxM.31.1030::LmxMC9T7.31.1:404064-404730(+)	4	0.00256996	0.198	0.615	0.933	123.962	89.6187	148.296	98.555
LmxM.33.0110::LmxMC9T7.33.1:35440-36097(+)	7	0	0.197	0.538	0.911	527.385	593.902	706.082	582.582
LmxM.21.0180::LmxMC9T7.21.1:49302-53721(+)	3	0	0.196	0.521	0.904	189.03	182.288	224.434	201.343
LmxM.33.3500::LmxMC9T7.33.3:1006151-1007531(+)	14	0	0.196	0.543	0.912	138.759	130.705	173.817	136.976
LmxM.34.0840::LmxMC9T7.34.2:134831-136106(+)	4	0	0.196	0.557	0.917	224.409	218.736	295.213	218.314
LmxM.30.2780::LmxMC9T7.30.4:132775-133489(+)	3	0	0.196	0.758	0.969	275.939	89.1341	196.898	163.947
LmxM.33.3020::LmxMC9T7.33.3:831771-834582(+)	2	0	0.195	0.6	0.928	191.153	127.989	198.662	161.433
LmxM.36.1660::LmxMC9T7.20.2:187853-190355(-)	4	0	0.195	0.639	0.945	22.9504	40.1321	37.9024	31.8259
LmxM.26.1620::LmxMC9T7.26.1:557353-558643(+)	5	0	0.194	0.873	0.984	1187.87	220.292	1375.63	248.817
LmxM.20_2177943::LmxMC9T7.20.3:1274795-1274939(-)	2	0.00333519	0.193	0.563	0.918	89.9	85.9055	116.756	86.4665
LmxM.08.1190::LmxMC9T7.08_29.3:111597-115341(+)	5	0	0.193	0.586	0.924	121.711	82.8195	117.508	112.082
LmxM.32.1700::LmxMC9T7.32.2:389275-392572(+)	4	0	0.192	0.534	0.909	110.181	98.7819	125.319	113.269
LmxM.03.0220::LmxMC9T7.03.1:54064-55006(+)	10	0	0.192	0.591	0.926	257.677	176.559	259.266	228.957
LmxM.33.4070::LmxMC9T7.33.3:1219096-1221166(+)	2	0	0.192	0.657	0.946	22.8658	28.4284	39.3484	21.5719
LmxM.19.0220::LmxMC9T7.19.1:54661-56890(-)	2	0	0.191	0.536	0.91	72.0251	72.4978	76.3866	89.1069
LmxM.02.0580::LmxMC9T7.02.1:255573-266931(+)	8	0	0.191	0.559	0.918	69.4464	86.8257	95.478	82.2899
LmxM.12.0300::LmxMC9T7.12.1:113651-119312(+)	4	0	0.191	0.561	0.918	102.741	96.5526	99.3095	130.208
LmxM.31.0310::LmxMC9T7.31.1:107384-112352(-)	14	0	0.191	0.574	0.919	72.1653	68.4986	94.5888	68.1334
LmxM.08_29.0090::LmxMC9T7.08_29.1:1150763-1151324(+)	3	0	0.191	0.657	0.946	113.391	109.977	175.085	92.8639
LmxM.27.0380::LmxMC9T7.27.1:100515-105159(+)	23	0	0.19	0.547	0.912	262.145	215.764	279.066	263.628
LmxM.30.0860::LmxMC9T7.30.2:72812-74645(-)	3	0	0.19	0.576	0.919	116.555	147.458	168.201	133.063
LmxM.04.0030::LmxMC9T7.04.1:11575-13579(+)	5	0	0.19	0.594	0.927	421.69	312.683	471.63	363.836
LmxM.15.1040::LmxMC9T7.15.1:271304-271904(-)	17	0	0.189	0.546	0.912	1721.49	1597.98	2057.54	1736.45
LmxM.18.1140::LmxMC9T7.18.1:471653-475127(+)	11	0	0.189	0.691	0.958	147.863	96.1681	184.936	99.8856
LmxM.23.1010::LmxMC9T7.23.2:233339-236612(-)	5	0	0.187	0.634	0.942	220.612	301.183	362.481	237.71
LmxM.13.1090::LmxMC9T7.13.1:265648-266965(-)	21	0	0.186	0.583	0.923	202.496	151.314	213.055	186.029
LmxM.33.2380::LmxMC9T7.33.3:507303-508389(-)	3	0	0.185	0.559	0.918	71.4744	84.3493	94.236	82.6755
LmxM.36.3653::LmxMC9T7.20.3:475977-476571(-)	3	0.00482703	0.184	0.551	0.914	69.8341	72.0009	86.9868	74.6069
LmxM.34.0330::LmxMC9T7.34.1:89342-90359(+)	2	0.0020202	0.184	0.582	0.922	63.7598	84.9782	88.3136	79.2119
LmxM.19.0650::LmxMC9T7.19.1:267980-273785(+)	6	0	0.183	0.548	0.912	92.0725	90.8881	98.0175	110.011
LmxM.28.0890::LmxMC9T7.28.1:315300-317709(+)	4	0	0.182	0.563	0.918	117.358	143.982	147.796	147.134
LmxM.01.0690::LmxMC9T7.01.1:191065-191755(+)	2	0	0.182	0.629	0.941	208.538	130.697	183.577	191.091
LmxM.27.1780::LmxMC9T7.27.1:754081-755788(-)	3	0	0.182	0.77	0.97	103.309	69.7272	162.176	57.1596
LmxM.26.0730::LmxMC9T7.26.1:183232-189340(-)	2	0	0.181	0.742	0.967	44.6775	19.2149	40.9987	26.9151
LmxM.29.0700::LmxMC9T7.29.1:219278-219764(-)	3	0.000338181	0.18	0.57	0.918	301.458	253.123	294.605	332.291
LmxM.28.0340::LmxMC9T7.28.1:103330-106792(+)	11	0	0.18	0.596	0.927	102.023	73.3442	99.0234	96.9722
LmxM.19.0260::LmxMC9T7.19.1:76805-79331(+)	15	0	0.18	0.684	0.956	1130.69	784.69	1409.47	807.674
LmxM.34.3790queries=2subjects=2::LmxMC9T7.34.4:249166-249586(-), LmxM.34.3800queries=2subjects=2::LmxMC9T7.34.4:250540-250960(-)	12	0	0.18	0.712	0.963	2096.59	1336.36	2620.5	1372.63
LmxM.05.1190::LmxMC9T7.05.2:395010-400884(-)	19	0	0.179	0.653	0.946	235.487	138.684	214.565	195.123
LmxM.27.0910::LmxMC9T7.27.1:369184-372460(-)	5	0	0.179	0.679	0.955	167.403	102.782	182.299	120.953
LmxM.10.0070::LmxMC9T7.10.1:32353-32788(+), LmxM.33.2470::LmxMC9T7.33.3:546064-546499(-)	10	0	0.179	0.861	0.981	4449.52	1130.1	5250.34	1227.84
LmxM.33.0130::LmxMC9T7.33.1:41922-42951(+)	5	0	0.178	0.564	0.918	131.354	115.095	132.818	145.655
LmxM.32.0600::LmxMC9T7.32.1:230789-231362(-)	5	0	0.178	0.603	0.93	138.981	99.4219	128.008	138.166
LmxM.08.0390::LmxMC9T7.08_29.2:139241-145184(+)	3	0	0.178	0.618	0.935	124.677	85.3632	123.677	110.1
LmxM.27.0480::LmxMC9T7.27.1:135908-137696(+)	3	0	0.177	0.559	0.918	110.93	100.765	121.616	117.394
LmxM.32.3090::LmxMC9T7.32.3:186827-191162(+)	8	0	0.177	0.591	0.926	157.475	135.211	185.844	146.378
LmxM.36.1480::LmxMC9T7.20.2:94416-95652(-)	3	0	0.176	0.75	0.968	119.58	47.6319	96.2064	75.5817
LmxM.08_29.1840::LmxMC9T7.08_29.1:366324-367323(+)	7	0	0.174	0.681	0.955	72.2748	49.0632	85.1513	53.0053
LmxM.34.2270::LmxMC9T7.34.2:662440-667321(+)	6	0	0.174	0.681	0.955	162.301	297.856	258.193	238.23
LmxM.07.0600::LmxMC9T7.07.1:268794-270522(+)	10	0	0.173	0.594	0.927	196.16	187.329	245.479	190.219
LmxM.10.0160::LmxMC9T7.10.1:66556-68671(+)	2	0.000633112	0.173	0.693	0.959	61.7904	108.398	109.13	77.9838
LmxM.29.1690::LmxMC9T7.29.2:94365-95370(+)	2	0	0.173	0.706	0.963	74.9788	148.344	107.792	131.122
LmxM.33.3370::LmxMC9T7.33.3:960571-961024(+)	3	0	0.171	0.597	0.927	126.414	111.003	149.126	119.267
LmxM.06.0470::LmxMC9T7.06.1:159817-163270(+)	7	0	0.171	0.634	0.942	69.859	63.2855	91.4057	61.3313
LmxM.31.3130::LmxMC9T7.31.1:1226327-1227587(+), LmxM.33.2870queries=2subjects=2::LmxMC9T7.33.3:792909-794169(+), LmxM.33.2900queries=2subjects=2::LmxMC9T7.33.3:797167-798427(+)	29	0	0.171	0.753	0.969	8337.14	4413.44	9571.04	4870.7
LmxM.17.1290::LmxMC9T7_60:27617-29747(+)	15	0	0.17	0.571	0.918	159.641	164.343	187.704	176.854
LmxM.19.0150::LmxMC9T7.19.1:25625-26468(-)	11	0	0.17	0.575	0.919	81.7513	77.4827	85.0659	94.2443
LmxM.31.0140::LmxMC9T7.31.1:43244-46373(-)	3	0.000633112	0.17	0.667	0.952	88.9395	82.366	124.868	74.2246
LmxM.32.2310::LmxMC9T7.32.2:648290-649868(+)	2	0	0.17	0.682	0.955	227.966	128.023	203.871	181.12
LmxM.21.1480::LmxMC9T7.21.1:573089-575750(-)	2	0.0020202	0.169	0.627	0.94	93.3061	72.4378	80.809	105.755
LmxM.08_29.0940::LmxMC9T7.08_29.1:818417-820691(-)	10	0	0.168	0.576	0.919	232.762	231.141	249.541	272.194
LmxM.16.1230::LmxMC9T7.16.1:467479-472924(-)	29	0	0.168	0.636	0.944	144.888	116.989	172.866	123.824
LmxM.01.0650::LmxMC9T7.01.1:174420-175905(+)	8	0	0.168	0.651	0.946	180.761	119.302	180.489	150.789
LmxM.21.1300::LmxMC9T7.21.1:514384-516424(-)	8	0	0.167	0.714	0.963	128.099	65.9193	116.022	91.764
LmxM.36.5260::LmxMC9T7.20.3:1102444-1104994(-)	7	0	0.167	0.708	0.963	220.03	138.566	251.06	153.058
LmxM.29.0240::LmxMC9T7.29.1:67284-69036(-)	2	0.000633112	0.167	0.757	0.969	69.4099	31.9769	67.7296	41.3012
LmxM.21.0800::LmxMC9T7.21.1:240022-246784(+)	29	0	0.166	0.587	0.924	431.373	415.353	507.165	444.498
LmxM.13.1590::LmxMC9T7.13.1:466315-468568(-)	8	0	0.166	0.651	0.946	222.772	327.198	338.025	271.555
LmxM.22.0910::LmxMC9T7.22.2:30071-31997(+)	3	0	0.166	0.658	0.946	69.7406	108.048	89.6729	105.797
LmxM.08_29.1450::LmxMC9T7.08_29.1:513223-521203(+)	4	0	0.166	0.677	0.955	295.864	197.35	325.498	225.923
LmxM.12.0280::LmxMC9T7.12.1:101313-103467(+)	4	0	0.165	0.699	0.96	204.366	136.349	147.598	237.314
LmxM.06.0350::LmxMC9T7.06.1:115508-116732(-)	5	0.000633112	0.164	0.591	0.926	271.802	307.247	314.547	333.063
LmxM.17.0730::LmxMC9T7.17.1:249951-252093(-)	3	0	0.164	0.615	0.933	330.677	254.767	339.295	311.789
LmxM.05.0140::LmxMC9T7.05.2:10337-12392(+)	20	0	0.164	0.658	0.946	843.575	620.688	956.076	687.429
LmxM.36.2260::LmxMC9T7.20.2:438587-439571(+)	3	0	0.164	0.728	0.965	39.1178	18.5523	30.128	30.2218
LmxM.36.5940::LmxMC9T7.20.3:1342550-1344422(-)	3	0	0.163	0.686	0.957	63.3598	103.135	103.199	79.3296
LmxM.32.1035::LmxMC9T7.32.2:95485-96019(+)	7	0	0.163	0.73	0.965	227.617	136.304	259.193	150.084
LmxM.08_29.1500::LmxMC9T7.08_29.1:490943-492962(+)	7	0	0.163	0.795	0.971	498.392	232.556	578.247	251.357
LmxM.23.0360::LmxMC9T7.23.1:130703-131762(+)	19	0	0.162	0.645	0.945	870.406	620.032	896.536	753.112
LmxM.06.0620::LmxMC9T7.06.1:211173-214206(+)	3	0	0.162	0.698	0.96	94.6974	105.36	149.901	83.2826
LmxM.31.2240::LmxMC9T7.31.1:866560-869974(-)	3	0.00179695	0.162	0.701	0.96	63.7037	38.2661	65.2574	46.7597
LmxM.04.0440::LmxMC9T7.04.1:149191-153154(-)	2	0	0.162	0.709	0.963	59.909	59.6145	92.2849	48.4477
LmxM.28.1280::LmxMC9T7.28.1:469639-470998(+)	13	0	0.161	0.619	0.936	337.842	283.757	382.041	313.807
LmxM.34.4950::LmxMC9T7.34.4:640170-643269(+)	12	0	0.161	0.771	0.97	166.694	415.372	337.369	256.635
LmxM.21.0390::LmxMC9T7.21.1:106896-107970(+)	2	0.000633112	0.16	0.612	0.932	220.748	181.96	234.046	214.182
LmxM.15.0060::LmxMC9T7.05.1:12455-15503(-)	2	0	0.16	0.624	0.938	53.9484	70.4478	71.4008	66.4544
LmxM.21.0850::LmxMC9T7.21.1:299231-299948(+)	2	0.000338181	0.16	0.645	0.945	120.199	92.7792	103.383	134.728
LmxM.32.1250::LmxMC9T7.32.2:182436-183432(+)	4	0	0.16	0.65	0.946	111.913	87.0017	95.0154	127.97
LmxM.30.1400::LmxMC9T7.30.3:285666-289542(-)	4	0	0.16	0.69	0.958	144.404	124.318	114.958	194.887
LmxM.33.2340::LmxMC9T7.33.3:488142-490797(-)	7	0	0.16	0.698	0.96	248.735	401.235	417.666	298.377
LmxM.36.0080::LmxMC9T7_65:27069-27960(-)	5	0	0.159	0.693	0.959	345.487	230.432	381.993	259.909
LmxM.32.1690::LmxMC9T7.32.2:384512-387611(+)	5	0	0.159	0.695	0.96	96.8975	60.9021	100.769	73.0197
LmxM.09.1220::LmxMC9T7.09.1:469724-473834(-)	20	0	0.158	0.614	0.932	122.961	101.018	122.325	126.353
LmxM.19.0800::LmxMC9T7.19.1:328186-330025(+)	15	0	0.158	0.63	0.942	300.292	246.475	335.29	274.726
LmxM.14.0930::LmxMC9T7.14.2:126994-129574(-)	10	0	0.158	0.649	0.946	514.224	471.561	655.795	460.092
LmxM.23.1310::LmxMC9T7.23.2:368559-382833(+)	11	0	0.158	0.697	0.96	136.614	92.7279	154.143	102.3
LmxM.01.0060::LmxMC9T7.01.1:9122-9878(-)	4	0	0.158	0.735	0.967	257.008	123.174	199.358	197.645
LmxM.23.0550::LmxMC9T7.23.2:5367-8502(-)	7	0	0.157	0.62	0.937	171.812	161.171	206.199	166.871
LmxM.34.5390::LmxMC9T7.34.4:780275-800150(+)	13	0	0.157	0.674	0.953	238.002	154.48	230.922	197.914
LmxM.29.0120::LmxMC9T7.29.1:36638-38504(-)	21	0	0.157	0.721	0.965	1573.41	914.281	1615.13	1107.04
LmxM.14.0970::LmxMC9T7.14.2:144336-145200(-)	9	0	0.157	0.732	0.966	470.239	231.971	387.512	349.968
LmxM.16.1190::LmxMC9T7.16.1:446551-450856(-)	8	0.000338181	0.156	0.607	0.931	416.776	461.836	471.345	507.053
LmxM.08.1110::LmxMC9T7.08_29.3:85759-87397(+)	19	0	0.156	0.613	0.932	262.843	296.83	328.859	294.33
LmxM.17.0800::LmxMC9T7.17.1:306207-309024(-)	10	0	0.155	0.634	0.942	169.366	136.496	184.113	155.664
LmxM.10.0880::LmxMC9T7.10.2:197234-200711(-)	2	0.000633112	0.154	0.664	0.952	117.143	97.5541	141.961	99.6794
LmxM.31.3170::LmxMC9T7.31.1:1245544-1246042(+)	3	0.000338181	0.154	0.747	0.967	94.0193	67.1906	124.689	62.7381
LmxM.36.0960::LmxMC9T7.20.1:330205-332953(+)	3	0.00353645	0.153	0.643	0.945	94.6731	115.486	104.428	129.424
LmxM.02.0630::LmxMC9T7.02.1:277171-279151(+)	4	0	0.153	0.658	0.946	138.891	102.492	146.475	120.163
LmxM.32.3110::LmxMC9T7.32.3:194488-197542(+)	2	0	0.152	0.698	0.96	45.2623	75.9591	63.3595	66.981
LmxM.26.2280::LmxMC9T7.26.2:249709-250549(+)	2	0	0.152	0.776	0.97	33.3792	48.4024	67.4531	29.5602
LmxM.08_29.2510::LmxMC9T7.08_29.1:109468-110929(-)	22	0	0.151	0.655	0.946	291.485	231.112	325.067	255.572
LmxM.23.1300::LmxMC9T7.23.2:364863-365772(+)	2	0	0.151	0.733	0.966	128.199	143.059	209.784	107.828
LmxM.13.0160::LmxMC9T7_59:45996-47508(-)	12	0	0.151	0.758	0.969	341.947	174.812	338.376	217.94
LmxM.34.3920::LmxMC9T7.34.4:273461-275876(+)	2	0	0.15	0.698	0.96	231.261	142.007	214.999	187.986
LmxM.36.2860queries=2subjects=2::LmxMC9T7.20.3:233797-234211(-), LmxM.36.2870queries=2subjects=2::LmxMC9T7.20.3:235061-235475(-)	3	0	0.15	0.812	0.972	501.301	216.537	538.208	248.457
LmxM.07.0270::LmxMC9T7.07.1:102665-103859(-)	12	0	0.149	0.654	0.946	171.071	131.112	180.388	152.962
LmxM.11.1130partialqueries=2subjects=2::LmxMC9T7.11.1:456924-457368(+), LmxM.11.1130queries=2subjects=2::LmxMC9T7.11.1:453163-453607(+)	8	0	0.149	0.753	0.969	799.673	525.579	982.936	525.715
LmxM.26.1060::LmxMC9T7.26.1:306121-307108(+)	2	0	0.148	0.713	0.963	334.564	212.999	346.831	252.117
LmxM.22.0080::LmxMC9T7.22.1:23438-24434(-)	4	0	0.148	0.725	0.965	171.03	95.6613	155.466	129.209
LmxM.29.0380::LmxMC9T7.29.1:120625-121780(-)	4	0.00179695	0.147	0.652	0.946	234.644	184.72	247.064	215.098
LmxM.21.1563::LmxMC9T7.21.1:631983-633591(-)	8	0	0.147	0.667	0.952	147.303	124.098	174.486	128.493
LmxM.26.0790::LmxMC9T7.26.1:209988-210387(-)	2	0	0.147	0.823	0.974	59.418	48.2283	107.036	32.8211
LmxM.23.0270::LmxMC9T7.23.1:102236-103106(+)	2	0.00179695	0.146	0.646	0.945	120.482	113.056	115.241	144.753
LmxM.34.0050::LmxMC9T7.34.1:16146-17247(-)	18	0	0.146	0.724	0.965	269.952	163.94	272.858	198.693
LmxM.30.2270::LmxMC9T7.30.4:337751-339140(+)	3	0.00306834	0.145	0.667	0.952	150.84	172.427	153.938	206.476
LmxM.21.0060::LmxMC9T7.21.1:7815-9093(+)	2	0	0.145	0.68	0.955	61.7845	76.2792	89.0573	64.6802
LmxM.36.3190::LmxMC9T7.20.3:334738-336460(-)	4	0	0.145	0.754	0.969	183.685	98.3038	178.901	123.434
LmxM.27.2090::LmxMC9T7.27.1:914058-914505(-)	4	0	0.145	0.78	0.97	384.022	264.803	522.941	237.744
LmxM.22.1110::LmxMC9T7.22.2:119169-136182(+)	13	0	0.144	0.632	0.942	64.3516	58.4774	66.2257	69.374
LmxM.25.0310::LmxMC9T7.25.1:85738-88987(-)	4	0.0020202	0.143	0.658	0.946	133.668	114.734	122.537	152.673
LmxM.27.1790::LmxMC9T7.27.1:758776-761917(-)	7	0	0.142	0.747	0.967	88.0691	46.214	64.8252	76.4709
LmxM.26.1150::LmxMC9T7.26.1:348863-351263(+)	2	0.0020202	0.142	0.765	0.97	30.524	59.5027	56.2278	39.3371
LmxM.21.1470::LmxMC9T7.21.1:571057-572104(-)	4	0	0.141	0.666	0.952	225.21	223.881	214.954	285.307
LmxM.36.1530::LmxMC9T7.20.2:118187-119693(-)	8	0	0.141	0.741	0.967	311.299	184.235	314.028	222.131
LmxM.36.2340::LmxMC9T7.20.2:469787-471023(+)	2	0	0.14	0.752	0.969	246.617	131.841	226.124	174.681
LmxM.33.1240::LmxMC9T7.33.3:139539-141285(-)	5	0	0.139	0.663	0.95	172.977	142.363	161.133	185.264
LmxM.19.1250::LmxMC9T7.19.2:180921-182307(+)	3	0	0.139	0.677	0.955	217.397	179.979	246.545	192.326
LmxM.28.2280::LmxMC9T7.28.2:115141-119635(+)	10	0	0.139	0.691	0.958	109.045	80.7315	116.361	91.7521
LmxM.25.1040::LmxMC9T7.25.1:382706-385655(+)	3	0.000633112	0.139	0.763	0.97	81.1568	49.84	91.2529	53.7145
LmxM.33.4060::LmxMC9T7.33.3:1214873-1217594(+)	15	0	0.139	0.804	0.971	423.936	183.142	392.247	239.999
LmxM.36.0180.aqueries=1subjects=2::LmxMC9T7_65:56216-58754(-), LmxM.36.0180queries=1subjects=2::LmxMC9T7.20.1:7864-10402(-)	75	0	0.138	0.658	0.946	3757.8	4276.42	4754.07	4091.77
LmxM.22.1500::LmxMC9T7.22.2:280254-283914(+)	5	0	0.138	0.685	0.956	86.3075	82.7908	110.439	78.3944
LmxM.31.0870::LmxMC9T7.31.1:321643-323143(+)	3	0.000633112	0.138	0.688	0.957	199.678	208.883	188.437	267.987
LmxM.10.0300::LmxMC9T7.10.1:131204-133502(+)	4	0	0.138	0.829	0.975	31.0321	77.1529	37.9424	76.3672
LmxM.27.1750::LmxMC9T7.27.1:723017-736430(-)	18	0	0.137	0.71	0.963	178.992	119.881	177.048	146.467
LmxM.31_1377213::LmxMC9T7.31.1:1379629-1379899(+)	3	0	0.137	0.741	0.967	164.82	161.054	240.704	133.304
LmxM.11.1360::LmxMC9T7_63:7499-8876(-)	3	0	0.137	0.779	0.97	49.0431	62.2397	88.7745	41.5916
LmxM.34.3310::LmxMC9T7.34.4:84729-85641(-)	11	0	0.136	0.645	0.945	237.304	239.789	265.454	259.001
LmxM.05.0760::LmxMC9T7.05.2:248994-253384(+)	5	0	0.136	0.759	0.969	512.392	270.766	457.999	365.925
LmxM.24.2180::LmxMC9T7.24.2:124758-129075(-)	38	0	0.136	0.754	0.969	215.498	126.398	218.732	150.408
LmxM.33.0560::LmxMC9T7.33.2:32053-37687(+)	4	0	0.134	0.678	0.955	178.773	147.231	163.337	193.961
LmxM.20.1310::LmxMC9T7.20.3:2324489-2324885(+)	4	0	0.133	0.716	0.963	1181.84	770.785	1088.78	1005.49
LmxM.07.1080::LmxMC9T7.07.1:525226-527743(+)	4	0	0.133	0.783	0.971	237.844	114.863	207.845	158.014
LmxM.12.1200::LmxMC9T7.12.1:456741-458364(+)	12	0	0.133	0.805	0.971	476.094	207.136	420.573	281.986
LmxM.32.2350::LmxMC9T7.32.2:663580-666163(+)	3	0	0.133	0.782	0.971	118.637	128.776	199.618	92.0572
LmxM.16.1270::LmxMC9T7.16.1:490712-497162(-)	6	0	0.132	0.768	0.97	183.679	92.2543	139.865	145.562
LmxM.28.1340::LmxMC9T7.28.1:489377-490430(+)	3	0	0.132	0.764	0.97	123.659	80.4697	141.014	84.7381
LmxM.18.0850::LmxMC9T7.18.1:353413-361900(+)	13	0	0.131	0.771	0.97	223.719	127.044	225.713	151.076
LmxM.08_29.0240::LmxMC9T7.08_29.1:1092222-1093836(+)	2	0	0.131	0.808	0.971	52.8309	125.838	104.674	76.2059
LmxM.09.0590::LmxMC9T7.09.1:233617-237067(+)	4	0	0.13	0.705	0.963	118.603	97.4989	136.789	101.276
LmxM.06.0920::LmxMC9T7.06.1:364608-365916(+)	2	0	0.13	0.742	0.967	117.212	88.9464	140.512	88.8725
LmxM.28.0110::LmxMC9T7.28.1:33151-33769(+)	5	0	0.13	0.772	0.97	113.663	104.19	167.439	84.6585
LmxM.30.2340::LmxMC9T7.30.4:314975-316070(+)	2	0	0.13	0.771	0.97	49.0956	69.4121	85.8904	47.5391
LmxM.23.0640::LmxMC9T7.23.2:62362-64207(-)	2	0.00306834	0.13	0.805	0.971	527.119	1280.82	955.109	847.026
LmxM.30.1780::LmxMC9T7.30.4:631253-632636(+)	3	0	0.13	0.843	0.977	144.534	65.2246	166.005	67.9653
LmxM.36.0370::LmxMC9T7.20.1:52084-53452(-)	6	0	0.13	0.833	0.977	144.663	56.447	132.298	73.9494
LmxM.36.0400::LmxMC9T7.20.1:63657-64998(-)	4	0	0.129	0.675	0.953	178.605	162.399	200.875	172.715
LmxM.25.1090::LmxMC9T7.25.1:403190-404429(-)	2	0	0.128	0.729	0.965	69.0552	73.8651	97.5288	62.4288
LmxM.31.0370::LmxMC9T7.31.1:131159-133841(-)	8	0	0.128	0.735	0.967	269.85	204.815	312.209	211.276
LmxM.33.0190::LmxMC9T7.33.1:65228-66704(+)	15	0	0.127	0.708	0.963	494.367	425.593	582.938	430.293
LmxM.26.0940::LmxMC9T7.26.1:248700-251220(-)	7	0	0.127	0.774	0.97	99.9995	73.0984	125.442	69.4608
LmxM.20.1300::LmxMC9T7.20.3:2322139-2322550(+)	3	0	0.127	0.842	0.977	121.473	42.2437	97.9111	62.4877
LmxM.16.1540::LmxMC9T7.16.1:623841-627864(+)	2	0	0.127	0.859	0.981	65.9054	40.6978	30.4161	105.226
LmxM.07.0310::LmxMC9T7.07.1:132432-134859(-)	15	0	0.126	0.694	0.96	215.747	269.394	278.346	248.569
LmxM.29.1940::LmxMC9T7.29.2:198051-199551(+)	5	0	0.126	0.728	0.965	83.3348	62.18	92.1521	66.9853
LmxM.04.0270::LmxMC9T7.04.1:76312-77755(+)	12	0	0.126	0.746	0.967	163.418	109.452	172.116	123.77
LmxM.30.2650::LmxMC9T7.30.4:188649-190287(+)	3	0	0.125	0.684	0.956	632.075	618.707	741.948	626.696
LmxM.32.1150::LmxMC9T7.32.2:139872-142401(+)	16	0	0.125	0.69	0.958	179.722	171.322	212.581	172.228
LmxM.06.0320::LmxMC9T7.06.1:103283-106397(-)	2	0.000633112	0.125	0.695	0.96	165.325	165.678	204.272	159.545
LmxM.24.1560::LmxMC9T7.24.1:586976-588779(+)	17	0	0.125	0.798	0.971	469.724	235.074	441.006	297.812
LmxM.16.1350::LmxMC9T7.16.1:532287-537720(-)	16	0	0.124	0.674	0.953	122.275	120.022	131.009	133.093
LmxM.31.1350::LmxMC9T7.31.1:513630-515109(+)	4	0	0.124	0.789	0.971	71.2673	47.068	85.5956	46.5712
LmxM.31.2060::LmxMC9T7.31.1:791926-794122(-)	2	0	0.124	0.812	0.972	11233.1	5511.53	11033.2	6660.41
LmxM.17.0470::LmxMC9T7.17.1:145371-156468(-)	6	0.000633112	0.123	0.721	0.965	128.578	89.7953	115.702	118.322
LmxM.08.1210::LmxMC9T7.08_29.3:120895-122068(+)	5	0	0.123	0.748	0.967	203.604	123.844	166.238	180.001
LmxM.06.0860::LmxMC9T7.06.1:344628-346191(+)	2	0	0.123	0.777	0.97	986.917	807.395	1326.92	712.546
LmxM.29.2100::LmxMC9T7.29.2:265350-267258(-)	8	0	0.122	0.68	0.955	144.894	137.669	151.059	156.454
LmxM.05.0790::LmxMC9T7.05.2:262756-263995(+)	3	0.000633112	0.122	0.789	0.971	354.326	205.758	367.324	234.956
LmxM.07.0700::LmxMC9T7.07.1:307147-309886(+)	5	0	0.121	0.714	0.963	172.87	189.052	226.967	170.301
LmxM.17.0500::LmxMC9T7.17.1:173119-177148(-)	4	0	0.121	0.759	0.969	52.6828	87.1791	81.0784	67.011
LmxM.08.0430::LmxMC9T7.08_29.2:164359-167104(+)	8	0	0.12	0.697	0.96	286.845	241.992	296.882	276.219
LmxM.05.1030::LmxMC9T7.05.2:347198-347636(-)	2	0.0020202	0.12	0.798	0.971	50.2056	80.3453	91.9783	51.7812
LmxM.31.1430::LmxMC9T7.31.1:548471-552245(-)	8	0	0.119	0.688	0.957	183.036	193.052	200.106	208.303
LmxM.25.0130::LmxMC9T7.25.1:31173-33078(-)	15	0	0.119	0.696	0.96	237.608	209.634	250.747	234.148
LmxM.36.1570::LmxMC9T7.20.2:135873-137304(-)	11	0	0.119	0.763	0.97	163.549	96.3958	144.658	128.605
LmxM.31.3210::LmxMC9T7.31.1:1259422-1260079(+)	7	0	0.119	0.786	0.971	33.4498	25.3228	42.6587	23.4206
LmxM.02.0090::LmxMC9T7.02.1:28317-29382(-)	3	0.0020202	0.119	0.956	0.997		74.7272		88.0781
LmxM.27.1250::LmxMC9T7.27.1:525064-526030(-)	10	0	0.118	0.725	0.965	303.677	219.204	278.714	281.363
LmxM.08_29.0350::LmxMC9T7.08_29.1:1056876-1060980(+)	6	0	0.118	0.81	0.971	137.822	283.155	253.324	181.341
LmxM.25.2050::LmxMC9T7.25.1:772156-775291(-)	3	0.00306834	0.116	0.703	0.961	42.7778	39.3128	41.67	47.4074
LmxM.06.0030::LmxMC9T7.06.1:11186-13208(-)	19	0	0.116	0.72	0.965	152.337	178.747	199.56	160.24
LmxM.15.0820::LmxMC9T7.15.1:197616-200718(-)	4	0.000338181	0.115	0.711	0.963	88.9364	107.559	103.846	108.014
LmxM.13.1610::LmxMC9T7.13.1:477284-479459(-)	9	0	0.115	0.795	0.971	188.931	107.985	186.667	128.139
LmxM.34.1280::LmxMC9T7.34.2:304225-305182(+)	3	0	0.114	0.756	0.969	145.601	97.392	142.627	116.518
LmxM.34.1830::LmxMC9T7.34.2:486802-489022(+)	5	0	0.114	0.809	0.971	759.151	397.517	716.679	493.004
LmxM.36.2630::LmxMC9T7.20.3:126098-136469(-)	4	0	0.114	0.785	0.971	116.305	86.6832	83.6882	141.009
LmxM.31.1140::LmxMC9T7.31.1:440290-442705(+)	2	0.00306834	0.114	0.847	0.979	59.541	21.1935	41.2297	35.8337
LmxM.34.0950::LmxMC9T7.34.2:168135-169380(+)	9	0	0.113	0.731	0.966	169.797	227.478	220.124	205.287
LmxM.34.4810::LmxMC9T7.34.4:595633-596782(+)	7	0	0.113	0.745	0.967	85.6662	59.1077	79.7803	74.2379
LmxM.07.0320::LmxMC9T7.07.1:136240-139672(-)	3	0	0.112	0.714	0.963	150.211	130.246	155.296	147.044
LmxM.34.0690::LmxMC9T7.34.2:75894-77970(+)	5	0.00256996	0.112	0.742	0.967	208.359	153.341	210.571	177.266
LmxM.26.1950::LmxMC9T7.26.2:91330-99835(+)	68	0	0.112	0.827	0.975	952.677	413.767	757.509	608.11
LmxM.33.0180::LmxMC9T7.33.1:61928-64415(+)	2	0	0.111	0.721	0.965	307.235	278.309	290.498	343.163
LmxM.30.2760::LmxMC9T7.30.4:143553-147387(+)	5	0	0.111	0.744	0.967	41.1227	56.1578	55.9428	48.1419
LmxM.34.4700::LmxMC9T7.34.4:570039-571482(+)	14	0	0.11	0.71	0.963	382.456	373.815	401.356	414.697
LmxM.29.2770::LmxMC9T7.29.2:538441-539248(-)	3	0	0.11	0.729	0.965	126.336	122.028	150.369	119.353
LmxM.11.0760::LmxMC9T7.11.1:293768-294251(+), LmxM.11.0770::LmxMC9T7.11.1:295528-296008(+)	2	0	0.11	0.774	0.97	261.338	244.711	348.695	213.497
LmxM.08_29.1620::LmxMC9T7.08_29.1:439605-446241(+)	7	0	0.109	0.783	0.971	87.549	61.092	96.5352	64.4636
LmxM.27.2210::LmxMC9T7.27.1:963400-964459(-)	4	0	0.108	0.779	0.97	286.436	183.095	278.877	218.511
LmxM.36.2320::LmxMC9T7.20.2:464906-466142(+)	4	0	0.108	0.827	0.975	200.717	107.615	204.882	122.43
LmxM.18.0220::LmxMC9T7.18.1:102560-103790(-)	9	0	0.107	0.722	0.965	504.634	557.812	583.722	559.11
LmxM.31.0400::LmxMC9T7.31.1:153773-155636(-)	42	0	0.107	0.739	0.967	1399.63	1103.59	1420.04	1262.09
LmxM.15.0540::LmxMC9T7.15.1:58683-60720(+)	3	0.00457235	0.107	0.759	0.969	86.987	85.1456	112.023	76.6923
LmxM.27.1490::LmxMC9T7.27.1:613726-615832(+)	7	0	0.107	0.766	0.97	359.171	260.305	374.755	289.205
LmxM.32.1620::LmxMC9T7.32.2:369138-371856(+)	5	0	0.107	0.81	0.971	147.057	75.5188	107.688	119.559
LmxM.21.1040::LmxMC9T7.21.1:408346-414736(+)	25	0	0.106	0.758	0.969	146.475	103.912	123.796	142.503
LmxM.10.1280::LmxMC9T7.10.2:331204-332155(+)	3	0	0.106	0.772	0.97	85.8905	60.0627	88.1119	67.8145
LmxM.09.0450::LmxMC9T7.09.1:174301-177388(+)	4	0	0.105	0.811	0.972	155.444	102.297	175.232	104.907
LmxM.07.0300::LmxMC9T7.07.1:128569-131167(-)	4	0	0.105	0.829	0.975	143.657	66.0397	109.984	99.7267
LmxM.13.1520::LmxMC9T7.13.1:432077-434915(-)	6	0	0.104	0.774	0.97	113.233	109.436	148.049	96.6429
LmxM.21.1558::LmxMC9T7.21.1:618135-619257(-)	6	0	0.103	0.78	0.97	85.1865	72.3174	104.271	68.1672
LmxM.09.0490::LmxMC9T7.09.1:195852-197088(+)	2	0.00179695	0.103	0.798	0.971	201.324	123.011	193.702	147.506
LmxM.29.2210::LmxMC9T7.29.2:323779-331141(-)	4	0	0.103	0.852	0.98	1283.9	653.009	1381.8	700.221
LmxM.02.0710::LmxMC9T7_61:8457-10911(-)	36	0	0.102	0.744	0.967	820.622	661.132	801.322	780.24
LmxM.08_29.2380::LmxMC9T7.08_29.1:159987-161760(-), LmxM.08_29.2390::LmxMC9T7.08_29.1:156476-158246(-)	2	0	0.102	0.806	0.971	41.7601	22.8544	33.6695	32.6621
LmxM.24.1660::LmxMC9T7.24.1:634660-636214(-)	2	0	0.102	0.857	0.981	95.3292	38.0547	77.9141	53.6363
LmxM.36.2710::LmxMC9T7.20.3:168971-170963(-)	6	0	0.101	0.777	0.97	127.6	87.0995	122.141	104.662
LmxM.29.1625::LmxMC9T7.29.2:83758-84211(+)	3	0	0.101	0.841	0.977	304.119	234.125	425.288	192.54
LmxM.36.3880::LmxMC9T7.20.3:549116-550187(+)	4	0	0.1	0.757	0.969	211.937	274.366	246.541	270.941
LmxM.32.1930::LmxMC9T7.32.2:461876-462947(+)	4	0	0.099	0.818	0.974	148.347	130.51	203.836	108.953
LmxM.31.0210::LmxMC9T7.31.1:63798-65391(-)	20	0	0.0989	0.737	0.967	420.085	415.275	448.369	446.224
LmxM.06.1160::LmxMC9T7.06.1:437408-440705(+)	4	0.00353645	0.0986	0.795	0.971	214.864	150.176	226.92	163.024
LmxM.16.0050::LmxMC9T7.16.1:8524-10498(-)	7	0.000338181	0.0981	0.826	0.974	192.918	100.167	163.35	135.525
LmxM.09.0400::LmxMC9T7.09.1:156550-157960(+)	5	0	0.0976	0.778	0.97	117.397	169.568	156.474	145.654
LmxM.07.0220::LmxMC9T7.07.1:84361-86269(-)	15	0	0.0976	0.795	0.971	320.795	200.184	279.958	262.61
LmxM.08_29.0370::LmxMC9T7.08_29.1:1047352-1052005(+)	6	0	0.0976	0.801	0.971	60.6659	93.4293	92.5608	70.1031
LmxM.32.2720::LmxMC9T7.32.2:808810-810250(+)	6	0.000338181	0.0968	0.744	0.967	268.183	289.815	302.385	293.963
LmxM.36.0570::LmxMC9T7.20.1:111728-113969(+)	20	0	0.0967	0.763	0.97	769.792	662.122	847.558	687.64
LmxM.09.0900::LmxMC9T7.09.1:352314-352875(-)	3	0.00306834	0.0963	0.814	0.973	146.266	153.483	213.757	120.025
LmxM.02.0360::LmxMC9T7.02.1:153303-154449(-)	2	0.0020202	0.096	0.847	0.979	120.385	70.6587	134.975	71.997
LmxM.08_29.1010::LmxMC9T7.08_29.1:783125-784178(-)	9	0	0.0957	0.785	0.971	149.278	103.094	140.778	124.832
LmxM.07.0670::LmxMC9T7.07.1:296076-296586(+)	2	0.00353645	0.0953	0.802	0.971	83.0161	95.6823	120.521	75.2116
LmxM.29.1780::LmxMC9T7.29.2:122290-124174(+)	2	0	0.0949	0.861	0.981	88.567	35.2062	61.6199	57.7137
LmxM.32.2660::LmxMC9T7.32.2:788392-791893(+)	5	0	0.0948	0.8	0.971	124.359	82.5002	121.819	96.0551
LmxM.06.0330::LmxMC9T7.06.1:107729-111287(-)	13	0	0.0947	0.843	0.977	173.175	84.5724	148.79	112.235
LmxM.20.1350::LmxMC9T7.20.3:2339953-2342953(+)	12	0	0.094	0.8	0.971	151.37	112.109	165.471	116.829
LmxM.25.1450::LmxMC9T7.25.1:557475-558795(-)	2	0.000633112	0.0937	0.803	0.971	182.639	130.247	139.303	194.458
LmxM.28.0490::LmxMC9T7.28.1:159909-161478(-)	7	0	0.0936	0.791	0.971	422.825	285.549	381.455	360.355
LmxM.18.1660::LmxMC9T7.18.1:699181-701245(+)	10	0	0.0932	0.798	0.971	285.582	186.041	236.522	255.605
LmxM.32_787928::LmxMC9T7.32.2:515855-516410(+)	3	0	0.0926	0.78	0.97	78.5579	62.9613	83.6806	67.2009
LmxM.36.1880::LmxMC9T7.20.2:278602-280507(-)	3	0	0.0925	0.767	0.97	68.1965	65.467	78.9941	64.2483
LmxM.15.1300::LmxMC9T7.15.1:346477-350728(-)	12	0	0.0924	0.759	0.969	212.931	185.378	213.404	210.255
LmxM.34.3660::LmxMC9T7.34.4:207304-212053(-)	3	0	0.0924	0.862	0.981	173.454	79.1033	156.163	99.8651
LmxM.29.2430::LmxMC9T7.29.2:416842-420490(-)	3	0.000633112	0.0909	0.794	0.971	57.7339	69.9396	57.4244	79.7546
LmxM.03.0560::LmxMC9T7.03.1:201652-203776(+)	2	0.00353645	0.0909	0.838	0.977	64.6924	63.4863	95.8461	48.6042
LmxM.31.1850::LmxMC9T7.31.1:708366-710151(-)	26	0	0.0893	0.79	0.971	998.697	731.569	964.319	857.549
LmxM.08_29.0280::LmxMC9T7.08_29.1:1077753-1079229(+)	12	0	0.0893	0.858	0.981	805.034	394.153	734.262	489.063
LmxM.18.1480::LmxMC9T7.18.1:639209-640124(+)	9	0	0.0893	0.863	0.981	251.932	121.723	236.038	147.042
LmxM.29.1670::LmxMC9T7.29.2:85337-86816(+)	3	0	0.0892	0.846	0.978	282.535	137.784	213.892	205.947
LmxM.32.2110::LmxMC9T7.32.2:545653-547516(+)	3	0	0.0891	0.78	0.97	60.2119	71.5939	76.7052	63.5864
LmxM.30.1370::LmxMC9T7.30.3:264958-269419(-)	10	0	0.0888	0.804	0.971	231.354	153.482	191.796	209.39
LmxM.13.1350::LmxMC9T7.13.1:349663-353125(-)	11	0	0.0885	0.824	0.974	267.844	168.618	195.11	261.691
LmxM.08_29.2860::LmxMC9T7.33.3:732937-733407(+), LmxM.33.2780::LmxMC9T7.33.3:732937-733420(+)	9	0	0.088	0.84	0.977	2702.86	1690.81	2853.72	1809.17
LmxM.09.1320::LmxMC9T7.09.1:506213-508034(-)	11	0	0.0864	0.794	0.971	203.138	166.845	220.637	173.163
LmxM.26.0900::LmxMC9T7.26.1:237228-240063(-)	5	0	0.0858	0.771	0.97	178.76	184.389	191.562	193.791
LmxM.22.0620::LmxMC9T7.22.1:226268-227603(-)	28	0	0.0844	0.799	0.971	671.405	503.52	657.196	578.225
LmxM.11.0520::LmxMC9T7.11.1:177813-179526(+)	2	0	0.0844	0.897	0.989	142.128	64.6516	158.395	65.2111
LmxM.26.1380::LmxMC9T7.26.1:440053-440638(+)	3	0	0.0842	0.821	0.974	380.173	517.386	561.14	393.915
LmxM.36.6430::LmxMC9T7.20.3:1553727-1556268(-)	2	0	0.0827	0.785	0.971	169.095	194.067	185.84	198.033
LmxM.32.0010::LmxMC9T7.32.1:1452-3921(-)	13	0	0.0823	0.806	0.971	345.341	257.558	339.374	293.769
LmxM.22.0780::LmxMC9T7.22.1:311489-312359(-)	2	0	0.0818	0.801	0.971	178.539	204.495	228.609	178.877
LmxM.21.0980::LmxMC9T7.21.1:383387-388790(+)	24	0	0.0817	0.795	0.971	245.435	240.806	288.348	229.537
LmxM.31.2800::LmxMC9T7.31.1:1094461-1098559(-)	10	0	0.0815	0.933	0.996	459.753	121.187	485.908	128.373
LmxM.29.2630::LmxMC9T7.29.2:497202-498267(-)	6	0	0.0809	0.806	0.971	105.185	83.1944	108.825	89.9598
LmxM.34.1170::LmxMC9T7.34.2:270086-271931(+)	2	0.00152532	0.0809	0.833	0.977	162.559	142.524	126.192	205.384
LmxM.17.0735::LmxMC9T7.17.1:301422-302391(-)	3	0	0.0808	0.803	0.971	149.961	134.366	170.534	132.159
LmxM.09.0891::LmxMC9T7.09.1:350946-351333(-), LmxM.30.1900::LmxMC9T7.30.4:466663-467050(+), LmxM.30.2030::LmxMC9T7.30.4:524861-525248(+)	5	0	0.0803	0.831	0.977	1796.87	1869.75	2461.21	1525.89
LmxM.16.1420::LmxMC9T7.16.1:560367-561948(-)	19	0	0.0792	0.878	0.985	209.766	493.5	312.657	369.526
LmxM.13.0640::LmxMC9T7.13.1:92114-96128(+)	6	0	0.0791	0.796	0.971	95.5661	80.1353	90.9053	94.0107
LmxM.15.0800::LmxMC9T7.15.1:186349-192577(-)	26	0	0.0791	0.804	0.971	137.514	112.034	141.206	121.744
LmxM.30.0480::LmxMC9T7_64:2193-3348(+), LmxM.30.0480b::LmxMC9T7_64:2193-3348(+)	8	0	0.079	0.791	0.971	86.211	81.111	91.9492	84.8479
LmxM.13.0080::LmxMC9T7_59:15117-19407(-)	4	0	0.0785	0.808	0.971	141.609	140.257	170.771	129.683
LmxM.14.1490::LmxMC9T7.14.2:363205-365743(+)	4	0	0.0775	0.871	0.984	180.092	84.9172	139.83	121.766
LmxM.33.0490::LmxMC9T7.33.1:180983-183596(+)	3	0	0.0774	0.834	0.977	104.1	158.88	147.532	124.8
LmxM.04.0040::LmxMC9T7.04.1:15307-16627(+)	2	0	0.0767	0.833	0.977	90.8749	77.7879	72.1187	109.017
LmxM.11.0730::LmxMC9T7.11.1:283851-287979(+)	5	0	0.0762	0.823	0.974	74.4851	97.4758	100.99	79.9015
LmxM.02.0550::LmxMC9T7.02.1:229471-229963(-)	7	0	0.0758	0.821	0.974	128.493	167.158	140.184	170.187
LmxM.07.1150::LmxMC9T7.07.1:547975-555583(+)	10	0	0.0758	0.876	0.984	636.306	355.795	654.539	384.186
LmxM.36.2030::LmxMC9T7.20.2:334717-336415(+)	35	0	0.0755	0.801	0.971	3333.94	2972.63	3396.43	3239.96
LmxM.08_29.0850::LmxMC9T7.08_29.1:860546-861449(+)	5	0	0.0743	0.802	0.971	145.199	156.422	161.034	156.352
LmxM.05.0580::LmxMC9T7.05.2:160294-162664(+)	2	0.00353645	0.0742	0.809	0.971	65.2048	78.4917	75.6904	74.9466
LmxM.24.0980::LmxMC9T7.24.1:339698-344432(+)	2	0	0.0734	0.839	0.977	52.4155	80.0623	69.787	66.5727
LmxM.32.0540::LmxMC9T7.32.1:203398-204745(-)	2	0	0.0733	0.892	0.987	322.23	128.19	210.508	217.206
LmxM.06.0950::LmxMC9T7.06.1:373498-375511(+)	5	0	0.0724	0.871	0.984	115.03	93.2575	151.301	78.389
LmxM.34.5280::LmxMC9T7.34.4:755469-756237(+)	3	0	0.0717	0.877	0.984	70.5389	81.8041	114.458	55.6815
LmxM.18.0640::LmxMC9T7.18.1:251291-252107(+)	7	0	0.0703	0.923	0.993	218.816	73.422	198.529	89.2087
LmxM.29.3290::LmxMC9T7.29.2:707128-710242(+)	2	0.0020202	0.0699	0.813	0.972	301.827	326.21	331.086	327.658
LmxM.15.0950::LmxMC9T7.15.1:246297-246957(-), LmxM.32.0920::LmxMC9T7.32.2:35318-35978(+)	6	0	0.0697	0.884	0.986	1847.81	1016.34	1832.14	1129.07
LmxM.29.0650::LmxMC9T7.29.1:212040-213234(-)	4	0	0.0691	0.826	0.974	170.616	177.213	203.982	163.125
LmxM.17.1250::LmxMC9T7_60:17488-20734(+)	7	0	0.0689	0.821	0.974	77.0391	78.9659	88.9342	75.2567
LmxM.19.0680::LmxMC9T7.19.1:280047-283434(+)	14	0	0.0684	0.834	0.977	297.485	252.585	324.844	254.302
LmxM.09.0800::LmxMC9T7.09.1:317923-322237(-)	4	0	0.0684	0.867	0.983	108.444	73.216	115.434	75.6231
LmxM.20.1320::LmxMC9T7.20.3:2329401-2330685(+)	4	0.000633112	0.0676	0.854	0.981	140.466	90.6339	125.654	111.27
LmxM.18.0670::LmxMC9T7.18.1:278290-279655(+)	2	0	0.0675	0.82	0.974	111.582	110.456	121.273	111.593
LmxM.25.1010::LmxMC9T7.25.1:371246-372542(+)	4	0	0.067	0.859	0.981	124.7	131.524	105.282	170.954
LmxM.36.1580::LmxMC9T7.20.2:138968-144455(-)	5	0.000633112	0.0661	0.826	0.974	424.705	404.827	461.146	408.615
LmxM.21.1561::LmxMC9T7.21.1:627299-628580(-)	4	0.0009375	0.066	0.845	0.978	151.119	133.606	174.607	126.706
LmxM.26.1320::LmxMC9T7.26.1:422828-423665(+)	2	0	0.0657	0.908	0.992	89.7105	71.3149	135.877	51.5762
LmxM.08_29.2310::LmxMC9T7.08_29.1:173468-174272(+)	5	0	0.0656	0.832	0.977	291.129	256.14	309.457	263.928
LmxM.28.1080::LmxMC9T7.28.1:388157-390329(+)	4	0.00152532	0.0656	0.906	0.991	152.988	79.0289	164.037	80.7224
LmxM.22.0380::LmxMC9T7.22.1:146971-150817(-)	10	0	0.0653	0.849	0.979	306.177	244.317	330.6	247.718
LmxM.06.0980::LmxMC9T7.06.1:384311-387554(+)	4	0	0.0653	0.864	0.981	158.22	108.706	161.56	116.549
LmxM.03.0680::LmxMC9T7.03.1:247650-248511(+)	2	0.00285063	0.065	0.829	0.975	769.099	860.978	882.613	821.01
LmxM.16.1130::LmxMC9T7.16.1:431638-432181(+)	11	0	0.0647	0.843	0.977	242.934	250.424	298.227	223.14
LmxM.19.1020::LmxMC9T7.19.2:64643-66689(+)	4	0	0.0646	0.85	0.979	91.5709	95.7346	117.04	81.9215
LmxM.33.0920::LmxMC9T7.33.2:189244-191539(+)	4	0	0.0641	0.881	0.986	174.559	106.07	173.576	116.59
LmxM.31.2880::LmxMC9T7.31.1:1125768-1128087(-)	2	0.00353645	0.0631	0.86	0.981	134.266	142.342	117.177	178.001
LmxM.26.2230::LmxMC9T7.26.2:235111-236446(+)	2	0	0.0625	0.887	0.986	120.829	62.6682	85.6445	96.4157
LmxM.01.0350::LmxMC9T7.01.1:75981-78234(+)	2	0.000633112	0.0621	0.928	0.996	42.5931	21.4371	53.9586	18.4431
LmxM.31.0750::LmxMC9T7.31.1:257491-258199(+)	11	0	0.061	0.89	0.987	288.033	183.194	307.732	186.602
LmxM.16.1550::LmxMC9T7.16.1:629629-633337(+)	6	0	0.0603	0.881	0.986	240.32	422.293	320.901	343.823
LmxM.29.2330::LmxMC9T7.29.2:377825-378875(-)	8	0	0.06	0.915	0.993	335.301	166.684	349.366	173.857
LmxM.10.0370::LmxMC9T7.10.1:175050-177138(+), LmxM.10.0380::LmxMC9T7.10.1:162688-164782(+)	7	0	0.06	0.953	0.997	448.762	147.807	614.263	117.35
LmxM.24.0320::LmxMC9T7.24.1:90849-92499(+)	23	0	0.0596	0.842	0.977	290.251	259.799	284.661	287.715
LmxM.33.2540::LmxMC9T7.33.3:617229-619839(+)	54	0	0.0593	0.892	0.987	3557.48	2024.8	3330.38	2348.06
LmxM.33.0150::LmxMC9T7.33.1:48120-49116(+)	14	0	0.0583	0.861	0.981	137.473	100.009	120.88	123.315
LmxM.03.0010::LmxMC9T7.03.1:1389-4323(-)	4	0	0.0583	0.932	0.996	165.237	56.9853	141.885	71.9517
LmxM.28.2620::LmxMC9T7.28.2:246168-248766(+)	8	0	0.0576	0.854	0.981	253.884	202.836	237.39	234.969
LmxM.33.4330::LmxMC9T7.33.3:1297817-1298507(+)	3	0.0020202	0.057	0.858	0.981	89.6075	75.7819	94.1919	78.0177
LmxM.28.1290::LmxMC9T7.28.1:473766-475086(+)	3	0	0.0563	0.875	0.984	44.9964	30.3955	41.5427	35.5942
LmxM.27.1420::LmxMC9T7.27.1:589081-590998(+)	2	0	0.0561	0.889	0.986	139.456	239.11	204.33	176.384
LmxM.17.0725::LmxMC9T7.17.1:299128-300607(-)	22	0	0.0557	0.888	0.986	2579.37	1565.34	2320.92	1879.24
LmxM.21.1080::LmxMC9T7.21.1:423225-424131(+)	10	0	0.0557	0.903	0.99	182.138	101.5	173.967	114.801
LmxM.08_29.1070queries=2subjects=4::LmxMC9T7.08_29.1:750662-751784(-), LmxM.08_29.1090.aqueries=2subjects=4::LmxMC9T7.08_29.1:755386-756508(-), LmxM.08_29.1090.bqueries=2subjects=4::LmxMC9T7.08_29.1:757768-758890(-), LmxM.08_29.1090queries=2subjects=4::LmxMC9T7.08_29.1:753004-754126(-)	27	0	0.0556	0.902	0.99	3420.45	1957.18	3333.14	2169.39
LmxM.26.1980::LmxMC9T7.26.2:111531-112152(+)	5	0	0.0553	0.935	0.996	429.905	143.752	352.387	189.342
LmxM.27.1830::LmxMC9T7.27.1:794836-795955(-)	5	0	0.054	0.859	0.981	174.552	149.11	172.873	162.264
LmxM.10.0290::LmxMC9T7.10.1:126908-128216(+)	41	0	0.0539	0.857	0.981	1261.06	1153.39	1309.94	1196.49
LmxM.29.0730::LmxMC9T7.29.1:229014-229674(+)	13	0	0.0537	0.864	0.981	339.155	292.599	300.487	355.762
LmxM.27.1210::LmxMC9T7.27.1:509242-511252(-)	3	0	0.0533	0.876	0.984	165.971	186.366	216.59	153.768
LmxM.31.1100::LmxMC9T7.31.1:425389-428503(+)	3	0.00482703	0.0533	0.872	0.984	97.7393	121.138	126.385	100.865
LmxM.14.0150::LmxMC9T7.14.1:37069-37609(+)	14	0	0.0524	0.876	0.984	459.168	352.916	461.184	377.856
LmxM.15.1481::LmxMC9T7.15.1:412211-415034(-)	3	0	0.0519	0.86	0.981	140.238	141.09	150.155	141.602
LmxM.20.1110::LmxMC9T7.20.3:2218166-2221598(+)	13	0	0.0517	0.875	0.984	175.878	149.577	191.646	147.478
LmxM.10.0560::LmxMC9T7.10.2:83254-84370(-)	5	0	0.0516	0.87	0.984	99.915	80.8551	97.6257	88.8871
LmxM.34.2280::LmxMC9T7.34.2:669228-670626(+)	7	0	0.0514	0.877	0.984	268.606	243.925	227.91	308.708
LmxM.30.3110::LmxMC9T7.30.4:21656-24197(+)	12	0	0.0512	0.886	0.986	113.577	79.8828	110.421	88.2092
LmxM.03.0880::LmxMC9T7.03.1:345002-351038(-)	13	0	0.0511	0.9	0.99	230.8	137.936	209.36	163.226
LmxM.34.5340::LmxMC9T7.34.4:766469-767510(+)	12	0	0.0503	0.873	0.984	301.029	265.653	322.855	265.596
LmxM.15.1210::LmxMC9T7.15.1:312546-314925(-)	4	0	0.0503	0.893	0.987	252.37	165.949	235.966	190.305
LmxM.29.2370::LmxMC9T7.29.2:393707-394247(-)	13	0	0.0503	0.896	0.989	2730.88	1641.2	2183.52	2200.82
LmxM.01.0590::LmxMC9T7.01.1:152465-153935(+)	4	0	0.0501	0.874	0.984	184.92	156.295	191.584	161.716
LmxM.17.0840::LmxMC9T7.17.1:325147-326887(-)	3	0	0.05	0.875	0.984	175.181	136.123	162.059	157.707
LmxM.21.0895::LmxMC9T7.21.1:357914-359840(+)	4	0	0.0499	0.941	0.996	356.499	107.092	170.991	239.26
LmxM.11.0870::LmxMC9T7.11.1:336260-340718(+)	17	0	0.0496	0.885	0.986	213.058	154.684	205.595	171.706
LmxM.21.0490::LmxMC9T7.21.1:140673-142026(+)	6	0	0.0489	0.903	0.99	132.685	175.007	201.241	123.478
LmxM.31.1770::LmxMC9T7.31.1:679512-681054(-)	2	0	0.0487	0.869	0.984	68.6793	63.6218	69.6637	67.1046
LmxM.04.0580::LmxMC9T7.04.1:222032-222935(-)	4	0	0.0486	0.872	0.984	111.855	108.841	105.722	123.184
LmxM.18.1150::LmxMC9T7.18.1:475850-476933(+)	3	0.00152532	0.048	0.924	0.994	94.2356	41.1541	69.1997	59.899
LmxM.36.3570::LmxMC9T7.20.3:453711-455529(-)	6	0	0.0467	0.877	0.984	113.251	107.451	121.5	106.851
LmxM.23.0040::LmxMC9T7.23.1:10580-11261(+)	13	0	0.0467	0.878	0.985	671.851	574.021	664.954	618.783
LmxM.30.3130::LmxMC9T7.30.4:16130-18194(+)	96	0	0.0463	0.885	0.986	31569.3	38857	39063.5	33482.8
LmxM.31.0950::LmxMC9T7.31.1:352023-354828(+)	14	0	0.046	0.885	0.986	172.454	203.956	212.532	176.403
LmxM.29.2750::LmxMC9T7.29.2:533791-534496(-)	5	0	0.0458	0.884	0.986	540.529	505.919	603.391	482.909
LmxM.34.0200::LmxMC9T7.34.1:48835-55243(+)	3	0	0.045	0.919	0.993	89.5634	61.4685	101.423	57.7789
LmxM.28.2430::LmxMC9T7.28.2:175425-176913(+)	13	0	0.0445	0.887	0.986	312.977	348.253	377.416	307.182
LmxM.14.1320::LmxMC9T7.14.2:305036-306434(+)	11	0	0.0439	0.885	0.986	211.373	191.424	220.947	194.615
LmxM.19.1230::LmxMC9T7.19.2:171323-172490(+)	4	0	0.0429	0.884	0.986	119.015	123.876	121.667	128.596
LmxM.25.0580::LmxMC9T7.25.1:187967-188540(-)	2	0.00152532	0.0428	0.892	0.987	235.055	231.183	269.695	213.811
LmxM.32.2600::LmxMC9T7.32.2:767598-770403(+)	3	0	0.0427	0.902	0.99	217.333	175.963	235.926	171.983
LmxM.16.1510::LmxMC9T7.16.1:613843-614332(-)	4	0	0.0424	0.894	0.987	144.307	155.969	173.714	137.405
LmxM.31.3900::LmxMC9T7.31.1:1491136-1491919(+), LmxM.34.1430.aqueries=1subjects=2::LmxMC9T7.34.2:354945-355728(+), LmxM.34.1430queries=1subjects=2::LmxMC9T7.34.2:352612-353395(+), LmxM.34.1440.aqueries=1subjects=2::LmxMC9T7.34.2:354945-355728(+), LmxM.34.1440queries=1subjects=2::LmxMC9T7.34.2:352612-353395(+)	12	0	0.0418	0.915	0.993	417.156	283.731	423.164	296.386
LmxM.31.0420::LmxMC9T7.31.1:159773-161930(-)	3	0.0020202	0.0416	0.905	0.991	119.436	95.3828	93.5322	129.031
LmxM.28.1230::LmxMC9T7.28.1:454397-455639(+)	2	0	0.0415	0.919	0.993	288.131	175.083	268.453	199.035
LmxM.34.3940::LmxMC9T7.34.4:281085-282900(+)	15	0	0.0414	0.901	0.99	282.569	204.742	253.19	241.98
LmxM.29.2090::LmxMC9T7.29.2:263211-264435(+)	7	0	0.0403	0.944	0.996	116.158	53.4779	111.329	59.0002
LmxM.04.0450::LmxMC9T7.04.1:156076-158647(-)	12	0	0.0402	0.938	0.996	1190.5	540.922	984.166	691.823
LmxM.06.0910::LmxMC9T7.06.1:363319-363985(+)	3	0	0.0397	0.903	0.99	211.037	160.27	197.29	181.143
LmxM.08_29.2460queries=2subjects=2::LmxMC9T7.08_29.1:124269-124932(-), LmxM.08_29.2461queries=2subjects=2::LmxMC9T7.08_29.1:126186-126849(-)	24	0	0.0378	0.922	0.993	3178.55	2200.45	3261.84	2259.64
LmxM.30.2900::LmxMC9T7.30.4:102381-103719(+)	8	0	0.0375	0.913	0.993	161.726	134.999	177.057	129.882
LmxM.20.1650::LmxMC9T7.20.3:2422337-2422859(-), LmxM.21.1550::LmxMC9T7.21.1:606103-606625(-)	10	0	0.0375	0.962	0.997	2793.4	1050.4	3065.16	1008.37
LmxM.34.0980::LmxMC9T7.34.2:180098-181232(+)	10	0	0.0374	0.909	0.992	506.287	619.517	639.003	516.946
LmxM.34.0320::LmxMC9T7.34.1:84306-85938(+)	6	0	0.0374	0.913	0.993	160.162	111.203	136.736	137.192
LmxM.31.1370::LmxMC9T7.31.1:524702-527093(+)	9	0	0.0366	0.933	0.996	276.75	188.778	305.554	179.872
LmxM.33.2420::LmxMC9T7.33.3:519517-521386(-)	10	0	0.0365	0.933	0.996	168.895	93.0646	147.094	112.4
LmxM.25.1150::LmxMC9T7.25.1:442522-443260(-)	2	0	0.0359	0.987	0.998	80.0401			84.1294
LmxM.13.0980::LmxMC9T7.13.1:218779-223771(-)	6	0	0.0354	0.924	0.994	122.567	80.4819	112.379	92.1941
LmxM.04.0110::LmxMC9T7.04.1:40344-41388(+)	4	0	0.0352	0.907	0.991	134.397	132.275	146.838	127.131
LmxM.08_29.1380::LmxMC9T7.08_29.1:557824-559804(-)	3	0	0.0352	0.906	0.991	100.386	111.128	105.994	110.509
LmxM.34.1600::LmxMC9T7.34.2:421992-424320(-)	2	0	0.0351	0.922	0.993	210.816	188.603	251.705	165.849
LmxM.13.0560::LmxMC9T7.13.1:68082-68679(+)	6	0	0.034	0.958	0.997	672.321	440.112	968.711	320.192
LmxM.27.2200::LmxMC9T7.27.1:959853-960573(-)	4	0	0.0336	0.918	0.993	179.911	214.896	178.506	226.916
LmxM.36.4170::LmxMC9T7.20.3:660509-661532(+)	10	0	0.0331	0.911	0.993	177.799	192.224	193.407	185.01
LmxM.31.2830::LmxMC9T7.31.1:1105898-1109270(-)	5	0	0.033	0.918	0.993	88.2805	102.681	109.089	86.9841
LmxM.34.5310::LmxMC9T7.34.4:760336-761461(+)	5	0	0.0329	0.934	0.996	130.805	94.1172	140.673	91.5968
LmxM.28.1910::LmxMC9T7.28.1:727117-729118(-)	4	0	0.0328	0.919	0.993	115.594	146.809	143.331	123.915
LmxM.29.2890::LmxMC9T7.29.2:570616-571990(-)	13	0	0.0327	0.915	0.993	241.266	200.41	228.265	221.65
LmxM.36.6660::LmxMC9T7.20.3:1638697-1639900(-)	3	0	0.0324	0.925	0.994	317.831	218.971	273.848	265.826
LmxM.26.1940::LmxMC9T7.26.2:86732-87803(+)	10	0	0.0321	0.933	0.996	340.654	214.827	308.279	248.196
LmxM.21.1780::LmxMC9T7.21.1:707479-708229(+), LmxM.34.2010::LmxMC9T7.34.2:541486-542236(+)	14	0	0.032	0.94	0.996	746.65	485.814	780.353	485.913
LmxM.08_29.2540::LmxMC9T7.08_29.1:98360-100265(-)	8	0.000338181	0.0318	0.921	0.993	195.421	159.035	195.657	166
LmxM.36.4230::LmxMC9T7.20.3:680955-684195(+)	12	0	0.0318	0.919	0.993	290.549	238.68	281.647	257.325
LmxM.33.0730::LmxMC9T7.33.2:125348-126191(+)	5	0	0.0318	0.925	0.994	205.581	146.089	174.798	179.571
LmxM.20.0810::LmxMC9T7.20.3:2077842-2080059(+)	18	0	0.0315	0.937	0.996	554.874	343.539	513.537	387.775
LmxM.08_29.1570::LmxMC9T7.08_29.1:466848-468054(+)	12	0	0.0305	0.939	0.996	315.74	195.38	289.631	222.186
LmxM.31.3560::LmxMC9T7.31.1:1404521-1406243(+)	2	0	0.0296	0.957	0.997	77.1741	32.4552	62.3161	41.8746
LmxM.06.0110::LmxMC9T7.06.1:43900-45709(-)	7	0	0.029	0.941	0.996	261.342	171.385	252.687	184.519
LmxM.26.0180.aqueries=1subjects=2::LmxMC9T7.26.1:32057-32780(-), LmxM.26.0180queries=1subjects=2::LmxMC9T7.26.1:30340-31063(-)	13	0	0.0283	0.947	0.996	474.109	300.222	474.607	311.899
LmxM.36.5460::LmxMC9T7.20.3:1170077-1171646(-)	3	0	0.0282	0.962	0.997	229.962	135.259	283.157	114.222
LmxM.06.1170::LmxMC9T7.06.1:441385-441793(+)	2	0	0.0275	0.941	0.996	171.936	266.574	201.073	236.805
LmxM.09.0150.aqueries=1subjects=4::LmxMC9T7.09.1:62030-62405(+), LmxM.09.0150.bqueries=1subjects=4::LmxMC9T7.09.1:66754-67129(+), LmxM.09.0150.cqueries=1subjects=4::LmxMC9T7.09.1:76231-76606(+), LmxM.09.0150queries=1subjects=4::LmxMC9T7.09.1:60488-60863(+), LmxM.09.0180.aqueries=1subjects=4::LmxMC9T7.09.1:62030-62405(+), LmxM.09.0180.bqueries=1subjects=4::LmxMC9T7.09.1:66754-67129(+), LmxM.09.018…	2	0	0.0274	0.96	0.997	440.802	227.482	455.29	228.763
LmxM.22.1240::LmxMC9T7.22.2:172442-174989(-)	8	0	0.0273	0.935	0.996	128.582	91.761	111.697	109.706
LmxM.28.1140::LmxMC9T7.28.1:420953-421931(+)	26	0	0.0273	0.937	0.996	2935.22	2036.97	2580.85	2406.18
LmxM.14.1160::LmxMC9T7.14.2:256494-257784(+)	30	0	0.0271	0.94	0.996	1802.35	1328.81	1832.67	1356.8
LmxM.04.0710::LmxMC9T7.04.1:269275-271660(-)	12	0	0.0268	0.954	0.997	460.92	220.656	344.055	306.79
LmxM.20.0930::LmxMC9T7.20.3:2109328-2115604(+)	5	0	0.0265	0.945	0.996	290.376	194.347	205.875	284.39
LmxM.22.0770::LmxMC9T7.22.1:309035-309905(-)	10	0	0.0262	0.931	0.996	188.676	195.515	212.099	180.354
LmxM.36.2930::LmxMC9T7.20.3:254090-255698(-)	2	0	0.0259	0.96	0.997	190.975	110.744	205.644	106.6
LmxM.22.1470::LmxMC9T7.22.2:270420-271758(-)	10	0	0.0258	0.933	0.996	149.851	124.062	140.66	136.979
LmxM.15.1010::LmxMC9T7.15.1:260852-263906(-)	86	0	0.0251	0.932	0.996	4471.1	4517.69	4468.11	4681.04
LmxM.12.1300::LmxMC9T7.12.1:499116-500985(+)	2	0.00152532	0.0243	0.942	0.996	301.957	237.708	306.492	242.224
LmxM.32.1100::LmxMC9T7.32.2:119576-122468(+)	7	0	0.0242	0.938	0.996	74.9757	92.4085	82.4228	86.9294
LmxM.08_29.1690::LmxMC9T7.08_29.1:416055-417252(+)	4	0	0.0242	0.951	0.997	162.886	104.253	154.705	113.502
LmxM.22.1280::LmxMC9T7.22.2:186860-188030(-)	4	0	0.0236	0.952	0.997	161.934	109.783	161.849	113.498
LmxM.33.0160::LmxMC9T7.33.1:51312-52290(+)	5	0	0.0213	0.964	0.997	578.995	270.996	391.663	412.599
LmxM.30.2450::LmxMC9T7.30.4:249816-250404(+)	2	0	0.0207	0.962	0.997	163.124	98.4077	105.262	156.938
LmxM.30.1050::LmxMC9T7.30.3:82982-84134(-)	10	0	0.0205	0.958	0.997	266.988	448.939	374.22	329.524
LmxM.21.1430::LmxMC9T7.21.1:558152-559592(-)	15	0	0.0191	0.954	0.997	365.455	271.626	330.709	308.22
LmxM.29.3650::LmxMC9T7.29.2:838635-839250(+), LmxM.34.1910::LmxMC9T7.34.2:513612-514227(+)	13	0	0.0186	0.986	0.998	342.639	77.1313	333.465	81.324
LmxM.31.1040::LmxMC9T7.31.1:405489-407232(+)	2	0	0.0178	0.96	0.997	102.918	70.3852	92.1632	80.5642
LmxM.31.1060::LmxMC9T7.31.1:411132-412938(+)	5	0	0.0175	0.961	0.997	272.854	191.462	258.003	207.444
LmxM.34.3350::LmxMC9T7.34.4:101713-103102(-)	5	0	0.0175	0.96	0.997	122.553	118.423	148.784	99.941
LmxM.03.0540::LmxMC9T7.03.1:193500-194691(+)	16	0	0.0167	0.966	0.997	375.882	240.663	356.224	259.879
LmxM.18.1400.aqueries=1subjects=2::LmxMC9T7.20.3:506835-507342(+), LmxM.18.1400queries=1subjects=2::LmxMC9T7.18.1:592485-592992(+), LmxM.36.3740.aqueries=1subjects=2::LmxMC9T7.20.3:506835-507342(+), LmxM.36.3740queries=1subjects=2::LmxMC9T7.18.1:592485-592992(+)	9	0	0.016	0.978	0.998	380.519	207.038	423.046	190.415
LmxM.34.0670::LmxMC9T7.34.2:56702-69215(+)	12	0	0.0159	0.958	0.997	89.4728	77.3773	86.7717	81.5591
LmxM.36.0280::LmxMC9T7.20.1:32097-32703(-)	2	0.000633112	0.0156	0.97	0.997	84.6574	110.11	128.202	74.2948
LmxM.05.1060::LmxMC9T7.05.2:352925-354362(+)	12	0	0.0147	0.967	0.997	208.825	141.52	185.939	162.205
LmxM.29.1990::LmxMC9T7.29.2:218324-224807(+)	2	0	0.0141	0.977	0.998	142.248	65.9997	104.105	91.9597
LmxM.16.1460cpartial::LmxMC9T7.16.1:586002-591681(-)	18	0	0.0139	0.967	0.997	3292.88	4571.62	3772.69	4067.74
LmxM.36.2530::LmxMC9T7.20.3:83573-85916(+)	3	0.0020202	0.0133	0.986	0.998	52.5675	17.7416	49.0498	19.3666
LmxM.10.1080::LmxMC9T7.10.2:260762-263108(-)	14	0	0.0131	0.97	0.997	217.73	246.731	282.829	193.434
LmxM.28.1250::LmxMC9T7.28.1:460629-461946(+)	2	0	0.0131	0.97	0.997	160.353	113.105	151.289	122.086
LmxM.27.1130::LmxMC9T7.27.1:476553-478989(-)	2	0	0.0129	0.971	0.997	78.3292	52.8095	60.9513	69.0878
LmxM.33.0630::LmxMC9T7.33.2:69777-72780(+)	12	0	0.0129	0.969	0.997	87.0129	78.5873	96.9951	71.7682
LmxM.25.1930::LmxMC9T7.25.1:732457-733114(-)	2	0.000633112	0.0125	0.968	0.997	120.307	94.2365	107.816	106.995
LmxM.13.1100::LmxMC9T7.13.1:268344-271572(-)	17	0	0.012	0.97	0.997	84.5545	106.202	102.591	89.0039
LmxM.36.2510::LmxMC9T7.20.3:78241-80944(+)	16	0	0.012	0.972	0.997	677.847	478.592	603.771	546.346
LmxM.08_29.0020::LmxMC9T7.08_29.1:1164626-1167767(+)	12	0	0.0119	0.969	0.997	286.155	333.462	306.555	316.434
LmxM.30.1490::LmxMC9T7.30.4:760571-764945(+)	3	0	0.0119	0.969	0.997	122.685	101.901	118.093	107.631
LmxM.08_29.0810::LmxMC9T7.08_29.1:873887-875729(+)	6	0	0.0115	0.973	0.997	184.7	177.815	217.787	153.232
LmxM.13.0610::LmxMC9T7.13.1:83568-84375(+)	4	0.000633112	0.0114	0.983	0.998	260.768	135.688	263.115	136.627
LmxM.22.1030::LmxMC9T7.22.2:86423-90119(+)	4	0	0.0113	0.974	0.997	116.355	110.374	138.45	94.2224
LmxM.11.0910::LmxMC9T7.11.1:357940-362590(+)	4	0	0.0112	0.975	0.997	236.575	270.287	312.874	207.557
LmxM.29.2460::LmxMC9T7.29.2:432017-433928(-)	68	0	0.0106	0.972	0.997	7617.86	6690.18	7195.65	7187.44
LmxM.36.2020::LmxMC9T7.20.2:330540-332241(+)	92	0	0.0104	0.973	0.997	10374.5	9123.85	9268.66	10361.4
LmxM.10.0950::LmxMC9T7.10.2:225622-227224(-)	4	0	0.0102	0.973	0.997	231.476	192.739	218.136	207.45
LmxM.32.2820::LmxMC9T7.32.2:876980-878762(+)	2	0	0.0102	0.974	0.997	76.4317	94.1971	90.5957	80.6029
LmxM.24.2110::LmxMC9T7.24.2:100589-102095(-)	40	0	0.01	0.973	0.997	3118.94	2961.62	3117.15	3004.8
LmxM.34.2050::LmxMC9T7.34.2:564904-565306(+)	3	0	0.01	0.986	0.998	137.429	68.8304	136.82	70.1062
LmxM.31.2100::LmxMC9T7.31.1:804942-807840(-)	5	0	0.00911	0.977	0.998	153.737	118.902	134.491	137.645
LmxM.36.4850::LmxMC9T7.20.3:945966-947796(+)	3	0	0.00858	0.981	0.998	93.777	73.343	98.915	70.3651
LmxM.32.1940::LmxMC9T7.32.2:465960-468990(+)	6	0	0.00787	0.98	0.998	133.045	152.1	157.337	130.026
LmxM.28.2180::LmxMC9T7.28.2:76022-77015(+)	4	0	0.00769	0.984	0.998	90.559	94.7551	120.591	71.9199
LmxM.31.0650::LmxMC9T7.31.1:220415-221264(+)	2	0	0.00743	0.988	0.998	177.811	93.9876	165.579	101.976
LmxM.32.2340::LmxMC9T7.32.2:660369-661839(+)	28	0	0.00727	0.982	0.998	1706.89	1330.47	1531.43	1497.92
LmxM.36.2380::LmxMC9T7.20.3:27180-28242(+), LmxM.36.2390queries=1subjects=2::LmxMC9T7.20.3:27180-28242(+)	9	0	0.00648	0.988	0.998	269.323	153.96	232.305	180.105
LmxM.28.0740::LmxMC9T7.28.1:264870-266172(-)	2	0	0.00631	0.988	0.998	103.444	199.778	140.41	148.475
LmxM.21.0520::LmxMC9T7.21.1:147270-148614(+)	2	0	0.00599	0.993	0.998	84.4313	26.6667	54.5111	41.6478
LmxM.21.0780::LmxMC9T7.21.1:230328-233610(+)	3	0	0.00586	0.988	0.998	112.003	67.3616	81.1861	93.6886
LmxM.36.5990::LmxMC9T7.20.3:1364316-1366236(-)	5	0	0.00554	0.987	0.998	197.33	143.356	172.402	165.349
LmxM.08_29.2560::LmxMC9T7.08_29.1:91002-92025(-)	4	0	0.00544	0.991	0.998	67.6239	91.5577	115.345	54.0843
LmxM.36.5910::LmxMC9T7.20.3:1331757-1332882(-)	3	0	0.00498	0.987	0.998	137.754	135.064	152.073	123.194
LmxM.03.0600::LmxMC9T7.03.1:214429-215647(+)	6	0	0.00437	0.988	0.998	277.616	301.217	311.152	270.385
LmxM.18.1380::LmxMC9T7.18.1:587156-588293(+)	32	0	0.00377	0.99	0.998	802.707	647.251	762.113	685.296
LmxM.02.0660::LmxMC9T7.02.1:286774-289567(+)	3	0	0.00365	0.993	0.998	44.225	80.9457	59.9626	60.004
LmxM.30.2020::LmxMC9T7.30.4:467645-469061(+)	3	0	0.00343	0.991	0.998	227.313	220.863	214.253	235.441
LmxM.04.0470::LmxMC9T7.04.1:168442-169009(-), LmxM.22.0030::LmxMC9T7.22.1:11207-11774(-)	10	0	0.00303	0.995	0.999	225.178	139.65	234.363	134.742
LmxM.33.1330::LmxMC9T7.33.3:176573-178055(-)	2	0	0.003	0.993	0.998	93.2102	77.5022	104.208	69.6117
LmxM.33.0010::LmxMC9T7.33.1:2374-3295(-)	13	0	0.00299	0.992	0.998	669.364	718.6	747.83	645.877
LmxM.34.2040::LmxMC9T7.34.2:552744-563934(+)	5	0	0.0025	0.995	0.999	133.87	83.4978	111.128	100.934
LmxM.27.2160::LmxMC9T7.27.1:947303-948434(-)	3	0	0.00125	0.997	1	117.891	136.9	147.281	109.772
LmxM.23.1020::LmxMC9T7.23.2:242880-243234(-)	7	0	0.000421	0.999	1	308.155	283.138	286.574	304.638
LmxM.34.2970::LmxMC9T7.34.3:64279-65422(-)	6	0	0.000329	0.999	1	210.048	180.984	215.151	176.772
LmxM.21.1850::LmxMC9T7.21.1:720507-723465(+)	2	0.00722208	0.000126	1	1	39.7032	26.5725	25.7561	40.9689
LmxM.07.0720::LmxMC9T7.07.1:316424-320204(+)	4	0	6.63e-05	1	1	311.939	166.491	312.814	166.041
LmxM.34.0680::LmxMC9T7.34.2:70751-75341(+)	6	0	-8.12e-05	1	1	125.383	186.316	171.469	136.225
LmxM.04.0460::LmxMC9T7.04.1:162557-164012(-)	3	0	-0.000295	0.999	1	171.478	128.349	199.654	110.191
LmxM.20.1510::LmxMC9T7.20.3:2399074-2405395(-)	3	0.00179695	-0.000697	0.999	1	228.617	70.8773	115.823	139.766
LmxM.31.0840::LmxMC9T7.31.1:305425-306985(+)	8	0	-0.00105	0.997	1	203.901	237.831	221.464	218.651
LmxM.29.0330::LmxMC9T7.29.1:99939-102522(-)	14	0	-0.00119	0.997	1	267.248	298.13	326.16	243.88
LmxM.27.2400::LmxMC9T7_61:57151-58342(-)	27	0	-0.00162	0.996	1	325.946	255.805	306.217	271.676
LmxM.10.0210::LmxMC9T7.10.1:90523-91948(+)	17	0	-0.00197	0.996	1	1585.51	1089.3	1509.34	1141.14
LmxM.28.0060::LmxMC9T7.28.1:15561-17019(+)	6	0	-0.00257	0.993	0.998	229.212	223.412	204.744	249.221
LmxM.21.1820::LmxMC9T7.21.1:715168-715447(+), LmxM.36.1925::LmxMC9T7.20.2:297770-298028(-)	3	0	-0.0026	0.997	1	692.854	357.452	775.102	318.372
LmxM.20.0330::LmxMC9T7.20.3:1863486-1864428(+)	2	0	-0.00282	0.993	0.998	35.0259	36.645	38.3404	33.3465
LmxM.08_29.1110::LmxMC9T7.08_29.1:744342-746220(-)	12	0	-0.0031	0.992	0.998	280.132	218.127	256.709	237.008
LmxM.16.0390::LmxMC9T7.16.1:130469-133406(-)	5	0.00152532	-0.00313	0.992	0.998	267.264	234.511	283.36	220.232
LmxM.25.0220::LmxMC9T7.25.1:59357-61499(-)	2	0	-0.00344	0.992	0.998	96.6792	144.504	120.588	115.303
LmxM.21.1500::LmxMC9T7.21.1:581524-583159(-)	17	0	-0.00373	0.992	0.998	421.427	276.448	383.056	302.572
LmxM.29.3380::LmxMC9T7.29.2:745089-746673(+)	3	0	-0.00384	0.993	0.998	351.042	189.488	281.126	235.356
LmxM.29.0050::LmxMC9T7.29.1:9710-11999(-)	2	0	-0.00388	0.99	0.998	74.7387	75.0029	78.2816	71.2245
LmxM.28.2440::LmxMC9T7.28.2:179131-181150(+)	3	0	-0.00394	0.991	0.998	176.704	132.585	174.013	133.902
LmxM.07.1000::LmxMC9T7.07.1:498512-499613(+)	4	0	-0.00409	0.99	0.998	565.305	596.268	646.08	518.77
LmxM.36.3270::LmxMC9T7.20.3:361264-361654(-), LmxM.36.4420::LmxMC9T7.20.3:789430-789820(+)	3	0	-0.00465	0.992	0.998	1662.26	844.578	1467.39	950.588
LmxM.10.0870queries=3subjects=3::LmxMC9T7.10.2:196116-196509(-), LmxM.10.0970queries=3subjects=3::LmxMC9T7.10.2:232289-232682(-), LmxM.10.0990queries=3subjects=3::LmxMC9T7.10.2:237506-237899(-), LmxM.16.0570.aqueries=1subjects=3::LmxMC9T7.16.1:208939-209332(-), LmxM.16.0570.bqueries=1subjects=3::LmxMC9T7.16.1:209879-210272(-), LmxM.16.0570queries=1subjects=3::LmxMC9T7.16.1:196202-196595(-), LmxM.…	4	0	-0.00471	0.992	0.998	1136.5	803.986	1362.73	666.156
LmxM.34.4060::LmxMC9T7.34.4:350511-351351(+)	3	0.000633112	-0.00476	0.993	0.998	325.434	119.448	206.255	187.227
LmxM.33.2250::LmxMC9T7.33.3:461294-467147(-)	4	0	-0.00478	0.992	0.998	57.2035	108.142	90.3605	68.008
LmxM.25.0980::LmxMC9T7.25.1:347865-361974(+)	30	0	-0.00489	0.988	0.998	118.896	112.315	136.729	97.0063
LmxM.32.2810::LmxMC9T7.32.2:873894-875325(+)	15	0	-0.005	0.987	0.998	276.564	272.014	252.503	295.874
LmxM.14.0920::LmxMC9T7.14.2:119358-124641(-)	8	0	-0.0052	0.986	0.998	135.733	127.19	132.457	129.4
LmxM.29.0030::LmxMC9T7.29.1:6471-7188(-)	2	0	-0.00539	0.985	0.998	114.892	115.165	119.337	110.049
LmxM.36.6890::LmxMC9T7.20.3:1711853-1715774(-)	9	0	-0.0064	0.984	0.998	207.09	173.946	206.434	172.958
LmxM.32.1355::LmxMC9T7.32.2:212671-212995(+)	4	0	-0.00876	0.978	0.998	129.954	163.066	147.2	142.225
LmxM.11.0480::LmxMC9T7.11.1:162866-166049(+)	8	0	-0.0102	0.974	0.997	227.601	185.613	194.311	214.359
LmxM.18.0820::LmxMC9T7.18.1:333099-341085(+)	32	0	-0.0102	0.98	0.998	647.675	392.984	580.635	432.222
LmxM.13.1650::LmxMC9T7.13.1:495158-509161(-)	36	0	-0.0105	0.973	0.997	171.141	142.398	166.699	144.075
LmxM.34.3110::LmxMC9T7.34.4:11528-13337(-)	5	0	-0.0106	0.973	0.997	180.42	176.688	160.154	196.154
LmxM.08_29.2200::LmxMC9T7.08_29.1:220866-222942(+)	26	0	-0.0109	0.974	0.997	359.51	286.081	354.907	285.44
LmxM.30.2970::LmxMC9T7.30.4:75198-81741(+)	311	0	-0.0111	0.975	0.997	42993	63277.7	48012.5	55797.3
LmxM.08_29.0920::LmxMC9T7.08_29.1:827318-828830(-)	8	0	-0.0115	0.973	0.997	182.371	141.258	178.022	142.422
LmxM.18.0680::LmxMC9T7.18.1:272251-273664(+)	33	0	-0.0123	0.969	0.997	723.753	659.836	767.234	611.912
LmxM.34.2710::LmxMC9T7.34.2:830455-831994(-)	2	0	-0.0127	0.97	0.997	155.162	117.385	122.176	146.479
LmxM.19.0160::LmxMC9T7.19.1:28739-29882(-)	10	0	-0.0127	0.977	0.998	65.1436	130.189	89.8602	92.7286
LmxM.36.6330::LmxMC9T7.20.3:1509043-1509880(-)	2	0	-0.0128	0.972	0.997	181.367	158.009	208.603	134.968
LmxM.12.0070::LmxMC9T7.12.1:12523-14254(+)	5	0	-0.0132	0.967	0.997	103.745	122.309	101.288	123.007
LmxM.02.0560::LmxMC9T7.02.1:230935-233479(-)	6	0	-0.0134	0.965	0.997	177.684	165.337	155.622	185.297
LmxM.34.4880::LmxMC9T7.34.4:617316-618465(+)	9	0	-0.0135	0.981	0.998	245.686	207.315	358.494	139.442
LmxM.01.0110::LmxMC9T7.01.1:18712-19315(-)	5	0	-0.0145	0.972	0.997	86.2755	94.6353	120.202	66.5766
LmxM.28.1820::LmxMC9T7.28.1:694670-696074(-)	4	0	-0.0145	0.961	0.997	68.0869	66.7012	69.4585	64.0826
LmxM.30.2980::LmxMC9T7.30.4:71497-74461(+)	4	0	-0.015	0.964	0.997	100.166	81.9077	100.501	79.9569
LmxM.26.1790::LmxMC9T7.26.2:7827-16134(+)	12	0	-0.0155	0.962	0.997	110.446	81.164	92.9366	94.399
LmxM.32.2430::LmxMC9T7.32.2:696598-698548(+)	4	0	-0.0163	0.969	0.997	350.077	209.633	312.355	229.706
LmxM.16.0510::LmxMC9T7.16.1:174732-178344(-)	2	0	-0.0167	0.964	0.997	262.378	375.057	356.019	270.094
LmxM.19.0230::LmxMC9T7.19.1:64232-66308(+)	12	0	-0.0167	0.964	0.997	241.953	178.406	243.991	172.868
LmxM.36.6710::LmxMC9T7.20.3:1650559-1651615(-)	3	0.0020202	-0.0169	0.959	0.997	247.842	188.324	201.343	226.45
LmxM.20.0130::LmxMC9T7.20.3:1789313-1790648(-)	11	0	-0.0173	0.954	0.997	179.284	153.305	162.822	164.808
LmxM.25.0490::LmxMC9T7.25.1:152029-152554(-), LmxM.25.0500::LmxMC9T7.25.1:161601-162105(-)	7	0	-0.0186	0.968	0.997	191.475	193.059	271.094	132.895
LmxM.08_29.1470::LmxMC9T7_71:18723-20859(-)	18	0	-0.0187	0.962	0.997	438.632	426.574	557.017	327.315
LmxM.16.0410::LmxMC9T7.16.1:136776-138738(-)	8	0	-0.0188	0.952	0.997	104.88	94.5979	89.9243	107.497
LmxM.29.0760::LmxMC9T7.29.1:234852-238266(+)	9	0	-0.0189	0.959	0.997	211.051	137.291	179.856	156.935
LmxM.28.2205::LmxMC9T7.28.2:86339-86513(+), LmxM.28.2460::LmxMC9T7.28.2:188240-188414(+)	3	0.00179695	-0.0191	0.95	0.997	309.133	307.013	333.504	277.139
LmxM.36.4330::LmxMC9T7.20.3:745688-750569(+)	13	0	-0.0195	0.964	0.997	268.746	162.737	250.422	169.99
LmxM.36.6020::LmxMC9T7.20.3:1374373-1375180(-)	2	0.000633112	-0.0196	0.961	0.997	149.12	150.723	197.017	111.015
LmxM.08_29.0610::LmxMC9T7.08_29.1:949972-951880(+)	2	0	-0.0197	0.959	0.997	137.104	224.604	164.853	181.758
LmxM.33.3230::LmxMC9T7.33.3:913920-920616(+)	14	0	-0.0197	0.948	0.997	66.4197	58.944	57.988	65.6975
LmxM.14.1420::LmxMC9T7.14.2:338897-340910(+)	2	0.000633112	-0.0203	0.965	0.997	77.2516	39.3626	63.0983	46.8535
LmxM.32.1610::LmxMC9T7.32.2:361938-363357(+)	5	0.00179695	-0.0204	0.964	0.997	258.732	520.423	380.544	343.982
LmxM.12.0390::LmxMC9T7.12.1:166377-167580(+)	6	0	-0.0212	0.953	0.997	140.598	204.582	182.828	152.778
LmxM.23.0860::LmxMC9T7.23.2:182879-183902(-)	9	0	-0.0217	0.955	0.997	244.641	148.61	190.959	184.742
LmxM.15.1440::LmxMC9T7.15.1:394299-396012(-)	13	0	-0.0218	0.944	0.996	115.873	102.52	116.638	98.8151
LmxM.10.0510::LmxMC9T7.10.2:63891-64995(+)	3	0	-0.022	0.945	0.996	268.223	222.789	262.359	220.927
LmxM.19.1050::LmxMC9T7.19.2:74030-78068(+)	8	0	-0.022	0.944	0.996	141.6	130.631	150.151	119.496
LmxM.28.2820::LmxMC9T7.28.2:310064-312050(-)	18	0	-0.0223	0.951	0.997	438.941	306.707	407.282	320.49
LmxM.24.1030::LmxMC9T7.24.1:356601-357234(+)	2	0	-0.0225	0.94	0.996	256.891	285.532	279.745	254.141
LmxM.30.0160::LmxMC9T7.30.1:39322-42880(-)	7	0	-0.0227	0.946	0.996	114.189	151.167	118.834	140.75
LmxM.26.2600::LmxMC9T7.26.2:376799-379247(+)	7	0	-0.0228	0.939	0.996	139.662	152.817	143.361	144.249
LmxM.27.1980::LmxMC9T7.27.1:857899-860677(-)	11	0	-0.0228	0.941	0.996	492.748	413.138	420.132	469.461
LmxM.03.0080::LmxMC9T7.03.1:18671-20825(+)	2	0	-0.0231	0.95	0.997	183.788	126.236	131.559	170.801
LmxM.36.1920::LmxMC9T7.20.2:294818-296309(-)	3	0	-0.0238	0.961	0.997	98.968	210.624	125.758	160.37
LmxM.30.3140::LmxMC9T7.30.4:14407-15565(+)	3	0	-0.0239	0.948	0.997	236.281	158.872	171.561	211.67
LmxM.26.0500::LmxMC9T7.26.1:120080-121502(-)	5	0	-0.0245	0.939	0.996	120.918	143.067	144.344	115.847
LmxM.28.2520::LmxMC9T7.28.2:206232-208155(+)	2	0.000338181	-0.0247	0.936	0.996	105.916	90.4274	100.97	91.6663
LmxM.04.0940::LmxMC9T7.04.1:338488-339970(-)	8	0	-0.0249	0.934	0.996	151.344	147.166	157.332	136.764
LmxM.32.1630::LmxMC9T7.32.2:372815-373406(+)	2	0.00179695	-0.0258	0.937	0.996	105.594	139.527	116.582	121.943
LmxM.34.2950::LmxMC9T7.34.3:56601-59892(-)	8	0	-0.0261	0.948	0.997	131.385	83.177	119.772	88.0002
LmxM.22.0870::LmxMC9T7.22.2:17490-18330(+)	4	0	-0.0271	0.946	0.996	339.033	199.532	283.015	230.201
LmxM.33.4120::LmxMC9T7.33.3:1237832-1238771(+)	5	0.000338181	-0.0271	0.931	0.996	80.8528	70.2022	80.3086	68.0726
LmxM.19.1560::LmxMC9T7_62:39378-40923(+)	26	0	-0.0276	0.943	0.996	861.365	557.286	780.892	591.651
LmxM.34.3840::LmxMC9T7.34.4:257300-258065(-)	5	0	-0.0283	0.934	0.996	199.412	227.401	246.068	177.199
LmxM.31.2850::LmxMC9T7.31.1:1113136-1115047(-)	2	0	-0.0288	0.925	0.994	147.563	125.704	128.211	139.01
LmxM.07.0490::LmxMC9T7.07.1:222781-223972(+)	4	0.00306834	-0.0289	0.929	0.996	136.272	117.641	140.198	109.861
LmxM.25.1020::LmxMC9T7.25.1:375606-376902(+)	3	0	-0.0292	0.926	0.994	170.502	155.045	143.477	176.945
LmxM.14.1480::LmxMC9T7.14.2:360928-361864(+)	10	0	-0.0301	0.922	0.993	196.61	164.383	183.139	169.271
LmxM.01.0470::LmxMC9T7.01.1:111308-113399(+)	13	0	-0.0302	0.943	0.996	226.358	141.734	216.273	142.26
LmxM.34.2140::LmxMC9T7.34.2:611761-613402(+)	2	0	-0.0304	0.947	0.996	54.7094	34.7511	32.5184	56.054
LmxM.29.0060::LmxMC9T7.29.1:13197-13920(-)	9	0	-0.0304	0.953	0.997	95.8234	41.0691	67.9663	55.5091
LmxM.08_29.2630::LmxMC9T7.08_29.1:63758-67469(-)	49	0	-0.0308	0.93	0.996	547.25	425.498	552.334	403.96
LmxM.26.1140::LmxMC9T7.26.1:346142-347753(+)	3	0	-0.0313	0.915	0.993	107.107	110.316	106.805	105.926
LmxM.34.4720::LmxMC9T7.34.4:575498-575915(+)	5	0	-0.0316	0.932	0.996	55.716	81.7866	58.2551	74.8704
LmxM.11.0490::LmxMC9T7.11.1:167027-168251(+)	4	0	-0.0322	0.947	0.997	123.59	66.398	113.916	68.8878
LmxM.13.1140::LmxMC9T7.13.1:280267-281479(-)	4	0	-0.0324	0.942	0.996	86.7891	89.7084	121.068	61.4876
LmxM.26.0580::LmxMC9T7.26.1:137899-139666(-)	3	0	-0.0324	0.933	0.996	77.6898	98.1942	107.459	67.8774
LmxM.29.0900::LmxMC9T7.29.1:286459-288319(+)	7	0	-0.0326	0.943	0.996	200.945	111.395	180.016	118.853
LmxM.36.1420::LmxMC9T7.20.2:61587-63273(-)	2	0	-0.033	0.911	0.993	79.7445	73.4333	73.2726	76.3425
LmxM.36.1610::LmxMC9T7.20.2:160140-160488(-)	8	0	-0.0348	0.938	0.996	1904.06	1216.49	1935.65	1140.33
LmxM.31.1000::LmxMC9T7.31.1:392847-394464(+)	18	0	-0.0349	0.915	0.993	350.392	421.861	422.007	333.74
LmxM.11.0960queries=2subjects=2::LmxMC9T7.11.1:381675-382248(+), LmxM.11.0970queries=2subjects=2::LmxMC9T7.11.1:383553-384126(+)	11	0	-0.0349	0.938	0.996	287.713	171.254	272.815	172.067
LmxM.33.2850::LmxMC9T7.33.3:788722-789958(+)	7	0	-0.0357	0.944	0.996	250.697	142.907	251.985	135.314
LmxM.19.0200::LmxMC9T7.19.1:46792-47746(-)	16	0	-0.0358	0.907	0.991	695.043	662.585	606.08	723.031
LmxM.10.0200::LmxMC9T7.10.1:83469-84693(+)	5	0	-0.0371	0.923	0.993	242.995	306.881	333.445	212.422
LmxM.23.0990::LmxMC9T7.23.2:225516-227742(-)	9	0	-0.0373	0.916	0.993	87.7807	58.4958	67.6515	72.0709
LmxM.36.3180::LmxMC9T7.20.3:326769-331002(-)	5	0	-0.0377	0.927	0.995	846.518	1304.17	840.377	1246.83
LmxM.18.1540::LmxMC9T7.18.1:665854-666946(+)	2	0	-0.0378	0.96	0.997	89.2342	55.4114	132.298	35.4664
LmxM.29.1070::LmxMC9T7.29.1:341857-342565(+)	10	0	-0.0379	0.91	0.993	548.743	413.791	504.531	427.015
LmxM.32.1970::LmxMC9T7.32.2:478215-479922(+)	6	0	-0.0382	0.901	0.99	2947.44	3020.13	2645.19	3191.79
LmxM.09.0630::LmxMC9T7.09.1:246667-250099(+)	4	0	-0.0383	0.922	0.993	92.7294	57.1201	64.0825	78.3825
LmxM.32.1790::LmxMC9T7.32.2:417181-418084(-)	2	0	-0.0384	0.914	0.993	113.227	88.1525	114.877	82.3832
LmxM.11.1370::LmxMC9T7_63:4382-6239(-)	4	0	-0.0386	0.903	0.99	206.411	163.009	172.317	185.077
LmxM.16.0860::LmxMC9T7.16.1:307992-308670(-)	2	0	-0.0387	0.901	0.99	256.513	306.864	288.463	258.622
LmxM.36.5240::LmxMC9T7.20.3:1081984-1085446(-)	7	0.0009375	-0.04	0.923	0.993	122.344	73.9212	107.914	79.283
LmxM.08_29.1310::LmxMC9T7.08_29.1:647461-649264(-)	14	0	-0.0401	0.892	0.987	148.037	135.635	138.52	137.125
LmxM.28.0430::LmxMC9T7.28.1:138132-139413(-)	2	0	-0.0401	0.9	0.99	171.608	132.524	142.368	151.114
LmxM.30.2590::LmxMC9T7.30.4:208795-211579(+)	6	0	-0.0407	0.905	0.991	128.192	127.673	148.254	104.338
LmxM.15.0170::LmxMC9T7.05.1:57936-59151(-)	9	0	-0.0414	0.911	0.993	72.0172	94.9839	96.4579	66.9588
LmxM.26.1710::LmxMC9T7.26.1:576120-576711(+)	7	0	-0.0417	0.894	0.987	154.863	127.216	143.892	129.23
LmxM.08_29.1460::LmxMC9T7.08_29.1:507477-511605(+)	7	0	-0.0422	0.909	0.992	44.4224	59.7085	42.0496	59.4945
LmxM.25.2070::LmxMC9T7.25.1:778169-779801(-)	4	0	-0.0422	0.912	0.993	208.403	138.735	191.612	142.324
LmxM.22.0470::LmxMC9T7.22.1:180450-181713(-)	5	0	-0.0426	0.899	0.99	178.757	180.985	206.979	147.334
LmxM.19.1010::LmxMC9T7.19.2:60179-62753(+)	6	0	-0.0431	0.894	0.987	260.972	274.191	297.052	226.917
LmxM.16.0550::LmxMC9T7.16.1:189197-190571(-)	31	0	-0.0433	0.893	0.987	456.015	354.59	408.05	373.209
LmxM.21.0100::LmxMC9T7.21.1:16824-17280(+)	5	0	-0.0436	0.895	0.988	177.654	137.292	138.007	166.363
LmxM.01.0410.aqueries=1subjects=2::LmxMC9T7.01.1:91897-92500(+), LmxM.01.0410queries=1subjects=2::LmxMC9T7.01.1:90322-90925(+)	14	0	-0.0436	0.952	0.997	1108.01	470.377	1169.84	419.414
LmxM.11.1030::LmxMC9T7.11.1:411392-412199(+)	6	0	-0.044	0.888	0.986	367.111	344.932	384.125	310.153
LmxM.28.2740aqueries=2subjects=2::LmxMC9T7.28.2:281185-282124(-), LmxM.28.2740queries=2subjects=2::LmxMC9T7.28.2:277214-278153(-)	10	0	-0.0452	0.888	0.986	792.786	654.288	770.679	632.154
LmxM.25.0080::LmxMC9T7.25.1:16712-18347(-)	26	0	-0.0453	0.91	0.993	1292.19	871.15	1252.51	844.054
LmxM.24.2030::LmxMC9T7.24.2:82163-82943(-)	7	0	-0.0461	0.888	0.986	351.396	267.327	314.18	280.487
LmxM.34.2340::LmxMC9T7.34.2:695550-697584(+)	2	0.00256996	-0.0461	0.893	0.987	250.408	183.735	229.93	187.709
LmxM.24.2240::LmxMC9T7.24.2:141504-142635(-)	7	0	-0.0469	0.898	0.99	230.654	147.686	180.149	177.193
LmxM.23.1630::LmxMC9T7.23.1:218947-220867(+)	4	0.0009375	-0.0474	0.874	0.984	144.308	130.881	137.044	129.048
LmxM.19.0790::LmxMC9T7.19.1:325321-327547(+)	6	0	-0.0474	0.883	0.986	206.996	159.509	184.237	167.817
LmxM.36.6340::LmxMC9T7.20.3:1511484-1523985(-)	5	0	-0.0474	0.9	0.99	892.181	550.039	672.996	682.845
LmxM.10.0090::LmxMC9T7.10.1:38471-39710(+)	2	0.00152532	-0.0478	0.959	0.997	6086.3	1551.49	5317.38	1661.93
LmxM.01.0500::LmxMC9T7.01.1:120762-122886(+)	2	0.00353645	-0.0492	0.884	0.986	54.8395	39.9115	42.6091	47.9813
LmxM.27.0930::LmxMC9T7.27.1:387241-388474(-)	26	0	-0.0496	0.885	0.986	828.059	577.698	662.91	673.705
LmxM.27.0870::LmxMC9T7.27.1:347339-349610(+)	10	0	-0.0496	0.906	0.991	197.634	348.279	224.264	286.508
LmxM.03.0970::LmxMC9T7.03.1:369695-370673(-)	4	0	-0.0505	0.866	0.983	125.428	142.854	130.977	127.556
LmxM.31.2610::LmxMC9T7.31.1:1013687-1016684(-)	10	0	-0.0508	0.871	0.984	156.141	140	128.892	158.061
LmxM.32.3100::LmxMC9T7.32.3:192280-193678(+)	6	0	-0.051	0.87	0.984	150.061	128.963	145.592	123.856
LmxM.08.0410::LmxMC9T7.08_29.2:150398-154604(+)	10	0	-0.0512	0.898	0.99	233.94	156.091	222.764	152.684
LmxM.15.0780::LmxMC9T7.15.1:181038-183006(-)	15	0	-0.0513	0.865	0.982	682.881	612.272	660.024	589.989
LmxM.31.3080::LmxMC9T7.31.1:1207967-1210646(+)	2	0	-0.0514	0.863	0.981	23.5372	21.5392	21.3522	22.1114
LmxM.34.3260::LmxMC9T7.34.4:74724-75654(-)	2	0	-0.0514	0.861	0.981	124.643	127.2	121.078	121.936
LmxM.30.0250::LmxMC9T7.30.1:63151-66682(-)	12	0	-0.0522	0.922	0.993	240.857	557.883	422.52	295.806
LmxM.15.1160::LmxMC9T7.15.1:280094-280694(-)	3	0	-0.0529	0.876	0.984	1260.68	1600.93	1555.62	1205.71
LmxM.13.0090::LmxMC9T7_59:22946-24458(-)	19	0	-0.053	0.861	0.981	197.376	231.676	207.573	204.678
LmxM.30.2990::LmxMC9T7.30.4:64170-69906(+)	2	0.00353645	-0.0533	0.913	0.993	219.016	106.707	175.099	123.963
LmxM.14.0705::LmxMC9T7.14.2:14979-15951(-)	5	0	-0.0541	0.931	0.996	708.363	326.608	696.298	308.245
LmxM.24.1440::LmxMC9T7.24.1:529011-530607(+)	4	0	-0.0543	0.863	0.981	164.344	133.51	151.021	134.759
LmxM.21.1750::LmxMC9T7.21.1:700731-701889(+)	2	0.00152532	-0.0554	0.979	0.998	82.0069			75.9397
LmxM.34.3620::LmxMC9T7.34.4:197821-198331(-)	3	0	-0.0555	0.853	0.981	254.246	223.231	225.109	233.45
LmxM.34.4240::LmxMC9T7.34.4:428970-429867(+)	6	0	-0.0557	0.919	0.993	226.938	107.304	199.701	112.881
LmxM.11.0430::LmxMC9T7.11.1:138658-140593(+)	2	0	-0.0563	0.887	0.986	132.191	90.6619	127.782	86.7517
LmxM.22.0650::LmxMC9T7.22.1:243330-244872(-)	4	0	-0.0574	0.85	0.979	225.491	205.18	193.862	220.393
LmxM.23.0890::LmxMC9T7.23.2:192667-194080(-)	2	0.00353645	-0.0574	0.926	0.994	16.1577	45.1156	32.1915	20.912
LmxM.29.1110::LmxMC9T7.29.1:365568-368151(+)	7	0	-0.0575	0.858	0.981	147.856	130.423	149.805	118.867
LmxM.27.1640::LmxMC9T7.27.1:675435-678138(+)	7	0	-0.0577	0.858	0.981	208.551	269.328	240.947	215.191
LmxM.27.1895::LmxMC9T7.27.1:822204-826014(-)	29	0	-0.0587	0.872	0.984	271.336	174.818	213.84	204.495
LmxM.24.1420::LmxMC9T7.24.1:504033-508158(+)	2	0.00256996	-0.0588	0.916	0.993	164.972	235.055	120.801	295.882
LmxM.13.0550::LmxMC9T7.13.1:64946-66947(+)	14	0	-0.0589	0.843	0.977	207.545	189.901	191.841	189.347
LmxM.25.0250::LmxMC9T7.25.1:65881-68515(-)	6	0	-0.0597	0.852	0.98	111.57	124.548	127.241	100.537
LmxM.21.1060queries=2subjects=2::LmxMC9T7.21.1:418836-419268(+), LmxM.21.1070queries=2subjects=2::LmxMC9T7.21.1:420352-420784(+)	9	0	-0.0597	0.919	0.993	375.27	187.362	376.107	172.104
LmxM.05.0180::LmxMC9T7.05.2:21916-23350(+)	11	0	-0.0601	0.843	0.977	113.94	129.364	122.786	110.451
LmxM.28.0040::LmxMC9T7.28.1:9754-12505(+)	9	0	-0.0604	0.849	0.979	160.821	153.325	133.51	169.858
LmxM.28.0530::LmxMC9T7.28.1:179530-183613(-)	12	0	-0.0611	0.902	0.99	95.1149	44.9155	74.1479	52.937
LmxM.12.0510::LmxMC9T7.12.1:264488-267458(-)	4	0	-0.0612	0.886	0.986	486.97	519.467	661.942	351.079
LmxM.31.1870::LmxMC9T7.31.1:714139-716017(-)	2	0.00256996	-0.0614	0.89	0.987	92.0585	105.497	67.8111	131.525
LmxM.36.2550::LmxMC9T7.20.3:90582-91704(+)	6	0	-0.0617	0.851	0.98	127.022	140.39	110.714	147.868
LmxM.36.2350::LmxMC9T7.20.2:472945-473939(+)	3	0	-0.0618	0.862	0.981	360.277	257.373	328.328	259.231
LmxM.25.1630::LmxMC9T7.25.1:640236-642075(-)	2	0	-0.0623	0.913	0.993	97.719	52.2794	100.708	46.5288
LmxM.32.2550::LmxMC9T7.32.2:743301-744657(+)	6	0	-0.0633	0.83	0.976	517.786	497.167	501.682	470.023
LmxM.07.0800::LmxMC9T7.07.1:357520-359539(+)	28	0	-0.0633	0.844	0.977	887.348	710.938	817.183	707.145
LmxM.36.4400::LmxMC9T7.20.3:784096-786988(+)	12	0	-0.0633	0.87	0.984	172.026	211.337	144.21	230.926
LmxM.36.2770::LmxMC9T7.20.3:193778-196019(-)	2	0.0020202	-0.0635	0.852	0.98	98.6898	69.7119	77.283	81.5172
LmxM.31.0630::LmxMC9T7.31.1:213829-214390(+)	5	0	-0.0636	0.891	0.987	130.157	66.7687	103.412	76.9475
LmxM.34.2090::LmxMC9T7.34.2:584371-586447(+)	13	0	-0.0638	0.833	0.977	283.876	297.006	299.065	258.074
LmxM.27.0630::LmxMC9T7.27.1:243972-246645(+)	12	0	-0.0638	0.849	0.979	168.22	123.092	129.797	146.033
LmxM.03.0320::LmxMC9T7.03.1:87218-90251(+)	7	0	-0.0651	0.842	0.977	121.158	91.6507	96.8672	104.747
LmxM.23.0690::LmxMC9T7.23.2:82048-83374(-)	31	0	-0.0656	0.824	0.974	1186.08	1279.73	1184.18	1170.33
LmxM.21.0600::LmxMC9T7.21.1:169017-170628(-)	3	0	-0.0662	0.863	0.981	369.504	320.173	417.795	258.342
LmxM.29.2845::LmxMC9T7.29.2:556261-556576(-)	2	0	-0.0673	0.929	0.996	298.556	74.8733	167.784	121.358
LmxM.31.2070::LmxMC9T7.31.1:797544-798549(-)	5	0	-0.0677	0.822	0.974	247.571	242.405	218.248	250.33
LmxM.17.0640::LmxMC9T7.17.1:264546-266220(-)	6	0	-0.0693	0.837	0.977	121.873	90.5703	108.269	92.6067
LmxM.34.4750::LmxMC9T7.34.4:579096-580146(+)	2	0	-0.07	0.825	0.974	159.279	195.698	179.347	157.737
LmxM.24.1340::LmxMC9T7.24.1:474406-477067(+)	5	0.00124805	-0.0702	0.835	0.977	129.348	99.0945	96.9717	119.921
LmxM.32.0060::LmxMC9T7.32.1:11365-12676(-)	2	0.00405186	-0.0702	0.839	0.977	169.548	132.286	163.747	124.276
LmxM.04.0010::LmxMC9T7.04.1:3442-6520(+)	9	0	-0.0714	0.823	0.974	395.89	430.148	443.994	347.403
LmxM.31.3180::LmxMC9T7.31.1:1247258-1249280(+)	4	0	-0.072	0.818	0.974	69.0022	66.181	71.5635	57.7509
LmxM.34.1880queries=2subjects=3::LmxMC9T7.34.2:508422-509340(+), LmxM.34.1890.aqueries=2subjects=3::LmxMC9T7.34.2:511855-512773(+), LmxM.34.1890queries=2subjects=3::LmxMC9T7.34.2:510314-511232(+), LmxM.34.1900.aqueries=1subjects=3::LmxMC9T7.34.2:510314-511232(+), LmxM.34.1900.bqueries=1subjects=3::LmxMC9T7.34.2:511855-512773(+), LmxM.34.1900queries=1subjects=3::LmxMC9T7.34.2:508422-509340(+)	11	0	-0.072	0.824	0.974	386.181	349.425	398.39	306.534
LmxM.07.0460::LmxMC9T7.07.1:195887-197444(-)	7	0	-0.0723	0.879	0.985	156.015	74.9221	115.149	91.8263
LmxM.13.1220queries=2subjects=1::LmxMC9T7.13.1:304923-305745(-)	30	0	-0.0724	0.865	0.982	1842.73	1095.88	1614.07	1131.6
LmxM.06.1240::LmxMC9T7.06.1:458927-460415(+)	5	0	-0.0726	0.843	0.977	249.504	161.29	199.766	182.154
LmxM.06.0880::LmxMC9T7.06.1:350471-351722(+)	17	0	-0.0728	0.825	0.974	1222.34	947.547	1112.88	940.807
LmxM.24.1820::LmxMC9T7.24.2:6382-7906(-)	2	0.000633112	-0.0729	0.836	0.977	164.221	127.603	160.795	117.8
LmxM.33.4310::LmxMC9T7.33.3:1292130-1295721(+)	20	0	-0.0741	0.819	0.974	1069.17	865.468	1003.46	832.129
LmxM.32_1391485::LmxMC9T7.32.3:220401-221316(+)	2	0	-0.0749	0.835	0.977	140.484	92.0455	109.178	106.765
LmxM.18.0500::LmxMC9T7.18.1:190316-191576(-)	6	0	-0.0752	0.873	0.984	143.481	105.047	164.391	82.6035
LmxM.31.1160::LmxMC9T7.31.1:449938-451084(+)	5	0	-0.0755	0.84	0.977	108.096	112.708	132.292	82.9464
LmxM.07.0100::LmxMC9T7.07.1:34626-37725(+)	8	0	-0.0756	0.808	0.971	184.776	163.706	180.311	151.069
LmxM.26.1880::LmxMC9T7.26.2:59903-62108(+)	5	0	-0.0761	0.823	0.974	160.196	126.325	118.713	153.398
LmxM.26.1520::LmxMC9T7.26.1:517343-518549(+)	4	0	-0.0761	0.855	0.981	78.9892	47.459	68.2426	49.4319
LmxM.24.0770::LmxMC9T7.24.1:275758-277480(+)	43	0	-0.0768	0.795	0.971	2732.62	2697.35	2481.16	2670.8
LmxM.36.0930queries=2subjects=2::LmxMC9T7.20.1:310543-311005(+), LmxM.36.0940queries=2subjects=2::LmxMC9T7.20.1:312006-312468(+)	13	0	-0.077	0.829	0.975	717.506	508.313	642.209	510.422
LmxM.16.1600::LmxMC9T7.16.1:646946-648854(+)	5	0	-0.0772	0.798	0.971	178.341	154.894	156.751	158.333
LmxM.36.1630::LmxMC9T7.20.2:166905-171987(-)	66	0	-0.0772	0.842	0.977	1269.32	811.944	1092.38	847.754
LmxM.29.0745::LmxMC9T7.29.1:232216-233056(+)	2	0	-0.0773	0.835	0.977	31.7781	22.5037	21.6598	29.6626
LmxM.31.1340::LmxMC9T7.31.1:508245-512874(+)	8	0	-0.0774	0.837	0.977	209.648	170.791	223.185	144.11
LmxM.30.0720::LmxMC9T7.30.2:28103-31019(-)	8	0	-0.0774	0.915	0.993	188.927	64.5332	158.623	69.0387
LmxM.36.5130::LmxMC9T7.20.3:1044299-1045136(-)	6	0	-0.0781	0.798	0.971	185.717	170.192	181.124	156.593
LmxM.08_29.2060::LmxMC9T7.08_29.1:289267-292561(+)	9	0	-0.0781	0.815	0.973	940.311	913.205	1030.89	747.489
LmxM.26.1670::LmxMC9T7.26.1:571888-572932(+), LmxM.26.1690::LmxMC9T7.26.1:574470-575430(+), LmxM.26.1700::LmxMC9T7.26.1:574470-575481(+)	2	0.0020202	-0.0785	0.793	0.971	233.173	260.282	240.061	226.735
LmxM.30.2640::LmxMC9T7.30.4:192207-193764(+)	11	0	-0.0795	0.819	0.974	105.119	72.1167	81.5956	83.2166
LmxM.28.2670::LmxMC9T7.28.2:264046-264970(+)	4	0	-0.0797	0.833	0.977	225.06	156.653	208.941	151.096
LmxM.19.0380::LmxMC9T7.19.1:149783-155996(+)	2	0	-0.0798	0.803	0.971	90.1027	109.397	102.362	86.2109
LmxM.33.3040::LmxMC9T7.33.3:839687-841487(+)	3	0	-0.0806	0.84	0.977	254.01	163.145	226.713	163.466
LmxM.23.0220::LmxMC9T7.23.1:76209-80892(+)	11	0	-0.081	0.87	0.984	181.426	81.9897	127.097	104.6
LmxM.31.2900::LmxMC9T7.31.1:1137661-1139518(-)	5	0	-0.0812	0.803	0.971	145.896	118.918	112.687	137.574
LmxM.13.0110::LmxMC9T7_59:30657-31716(-)	2	0	-0.0817	0.787	0.971	123.313	130.009	111.972	127.844
LmxM.36.2950::LmxMC9T7.20.3:272842-274084(-)	44	0	-0.082	0.796	0.971	6295.37	4929.53	5332.12	5194.95
LmxM.27.0300::LmxMC9T7.27.1:71504-73676(+)	18	0	-0.0823	0.807	0.971	219.911	156.731	177.986	172.766
LmxM.28.2580::LmxMC9T7.28.2:233105-235763(+)	9	0	-0.0823	0.859	0.981	366.834	207.044	326.165	207.737
LmxM.01.0050::LmxMC9T7.01.1:5839-7837(-)	104	0	-0.0833	0.795	0.971	51846.9	67042.6	53876.1	57484.9
LmxM.36.5620::LmxMC9T7.20.3:1231243-1234543(-)	26	0	-0.0833	0.783	0.971	244.41	280.169	239.807	254.393
LmxM.32.2390::LmxMC9T7.32.2:683447-685730(+)	43	0	-0.0847	0.775	0.97	469.027	478.624	429.14	465.18
LmxM.18.0460::LmxMC9T7.18.1:182336-183035(-)	6	0	-0.0847	0.792	0.971	213.015	256.856	201.131	241.899
LmxM.10.0420::LmxMC9T7.10.1:183026-184796(+)	4	0	-0.0847	0.842	0.977	69.1671	36.9652	48.4977	46.8766
LmxM.14.0670::LmxMC9T7.14.1:248848-249733(-)	2	0	-0.0854	0.921	0.993	6541.55	2218.38	6666.84	1933.58
LmxM.34.1410::LmxMC9T7.34.2:343586-345950(+)	26	0	-0.0856	0.797	0.971	360.362	280.887	331.681	271.041
LmxM.07.0560::LmxMC9T7.07.1:252643-253321(+)	2	0.0020202	-0.0859	0.771	0.97	45.623	45.7951	41.913	44.2501
LmxM.08_29.1210::LmxMC9T7.08_29.1:696703-697819(-)	2	0	-0.0866	0.887	0.986	47.1461	33.6609	63.1172	22.2998
LmxM.16.0800::LmxMC9T7.16.1:290354-292592(-)	2	0	-0.0866	0.9	0.99	214.648	89.6007	207.961	82.0189
LmxM.36.6060::LmxMC9T7.20.3:1390989-1393287(-)	13	0	-0.0874	0.781	0.97	76.3037	85.2257	83.7339	68.8016
LmxM.08_29.2040::LmxMC9T7.08_29.1:300916-304753(+)	5	0	-0.0875	0.782	0.971	90.7424	71.2456	75.9248	75.4209
LmxM.34.1010::LmxMC9T7.34.2:190738-191803(+)	7	0	-0.0877	0.803	0.971	713.106	488.834	522.265	591.035
LmxM.20.1740::LmxMC9T7.20.3:2442085-2442988(-)	2	0	-0.0882	0.848	0.979	84.0667	47.9781	74.9464	47.6208
LmxM.08_29.1170::LmxMC9T7.08_29.1:715435-716527(-)	9	0	-0.0884	0.793	0.971	190.747	234.365	227.177	174.083
LmxM.22.1160::LmxMC9T7.22.2:148224-149577(+)	6	0	-0.0885	0.817	0.974	451.68	282.537	364.826	309.417
LmxM.36.6290::LmxMC9T7.20.3:1478444-1480148(-)	6	0	-0.0889	0.872	0.984	840.891	658.635	1112.06	440.304
LmxM.30.3120::LmxMC9T7.30.4:18983-20732(+)	2	0	-0.0891	0.922	0.993	224.91	73.2125	236.481	61.5371
LmxM.20.1400::LmxMC9T7.20.3:2362585-2364118(+)	10	0	-0.0894	0.789	0.971	730.455	561.19	659.847	548.828
LmxM.32.0410::LmxMC9T7.32.1:157314-160134(-)	13	0	-0.0898	0.792	0.971	163.363	116.455	135.803	123.691
LmxM.26.1960::LmxMC9T7.26.2:101819-104225(+)	22	0	-0.0898	0.82	0.974	1066.3	791.565	1078.83	690.772
LmxM.22.1590::LmxMC9T7.22.2:311522-316148(+)	3	0	-0.0903	0.857	0.981	140.246	64.431	102.817	77.5473
LmxM.18.0210::LmxMC9T7.18.1:99694-100753(-)	8	0	-0.0905	0.821	0.974	232.763	403.459	294.589	281.21
LmxM.33.2120::LmxMC9T7.33.3:397505-398426(-)	2	0.0020202	-0.0905	0.846	0.978	230.487	130.872	206.558	128.813
LmxM.29.0840::LmxMC9T7.29.1:263656-266650(+)	5	0	-0.0913	0.762	0.97	225.794	196.832	196.33	199.455
LmxM.36.1340::LmxMC9T7.20.2:25535-27671(+)	4	0	-0.0913	0.825	0.974	169.569	201.202	230.35	130.512
LmxM.34.3250::LmxMC9T7.34.4:72197-73292(-)	4	0	-0.0913	0.844	0.977	163.044	80.2986	117.733	97.9823
LmxM.17.0980::LmxMC9T7.17.1:380113-382339(+)	10	0	-0.0918	0.767	0.97	132.879	113.482	122.894	108.041
LmxM.30.3040::LmxMC9T7.30.4:46674-47421(+), LmxM.30.3040a::LmxMC9T7.30.4:46674-47421(+)	2	0	-0.0925	0.824	0.974	175.701	166.095	215.855	118.923
LmxM.22.1450::LmxMC9T7.22.2:266903-267593(-)	5	0	-0.0928	0.769	0.97	169.597	134.172	144.163	138.79
LmxM.03.0980::LmxMC9T7.03.1:371375-372617(-)	24	0	-0.093	0.79	0.971	461.322	344.062	423.958	329.107
LmxM.15.0200::LmxMC9T7.05.1:74765-75434(-), LmxM.33.0860::LmxMC9T7.33.2:173724-174393(+)	12	0	-0.093	0.793	0.971	678.791	472.357	580.284	485.732
LmxM.08_29.2550::LmxMC9T7.08_29.1:93136-95758(-)	6	0	-0.0937	0.769	0.97	148.036	115.231	122.179	122.606
LmxM.34.0070::LmxMC9T7.34.1:22668-23586(-)	3	0	-0.0942	0.8	0.971	122.717	106.937	133.904	86.0059
LmxM.06.0570queries=2subjects=2::LmxMC9T7.06.1:195160-195598(+), LmxM.06.0580queries=2subjects=2::LmxMC9T7.06.1:196054-196492(+)	10	0	-0.0943	0.854	0.981	183.856	109.846	187.037	94.7458
LmxM.24.0250::LmxMC9T7.24.1:53791-55609(+)	5	0.00152532	-0.0944	0.802	0.971	91.507	65.2487	61.0057	85.868
LmxM.27.1930::LmxMC9T7.27.1:839481-840546(-)	2	0	-0.0948	0.869	0.984	216.459	129.755	242.874	101.407
LmxM.19.0710::LmxMC9T7.19.1:305338-306307(+)	15	0	-0.095	0.791	0.971	856.045	631.071	793.76	596.634
LmxM.07.0280::LmxMC9T7.07.1:104473-123115(-)	9	0	-0.095	0.834	0.977	163.636	90.8415	138.758	93.9024
LmxM.21.0970::LmxMC9T7.21.1:380241-382377(+)	4	0	-0.0952	0.771	0.97	239.769	182.744	186.583	205.81
LmxM.19.1005::LmxMC9T7.19.2:55344-57333(+)	24	0	-0.0963	0.849	0.979	2436.53	1122.81	1813.59	1319.95
LmxM.32.2440::LmxMC9T7.32.2:699714-701223(+)	34	0	-0.0964	0.776	0.97	749.707	571.983	681.039	550.927
LmxM.32.3210::LmxMC9T7.32.3:216635-219290(+)	13	0	-0.0964	0.824	0.974	384.852	240.667	356.802	227.119
LmxM.24.1240::LmxMC9T7.24.1:441879-443709(+)	8	0	-0.097	0.809	0.971	169.38	107.282	148.186	107.195
LmxM.28.1890::LmxMC9T7.28.1:719541-720915(-)	2	0.000633112	-0.0972	0.815	0.973	362.496	267.623	377.168	224.789
LmxM.25.1600::LmxMC9T7.25.1:631118-634634(-)	2	0	-0.0973	0.825	0.974	140.183	148.284	96.7471	187.751
LmxM.27.1060::LmxMC9T7.27.1:450868-452191(-)	16	0	-0.0981	0.747	0.967	793.572	788.457	800.597	682.209
LmxM.31.1750::LmxMC9T7.31.1:672467-674807(-)	13	0	-0.0983	0.748	0.967	113.641	135.021	114.928	116.498
LmxM.07.0880::LmxMC9T7.07.1:425888-430217(+)	8	0	-0.0988	0.781	0.97	138.751	107.993	133.911	97.5753
LmxM.18.0270::LmxMC9T7.18.1:120249-121317(-)	12	0	-0.0988	0.764	0.97	1964.77	1654.2	1906.37	1486.55
LmxM.24.1160::LmxMC9T7.24.1:415696-418627(+)	3	0	-0.0989	0.81	0.971	99.3186	59.2248	82.0326	62.517
LmxM.31.0020::LmxMC9T7.31.1:2949-4434(-)	11	0	-0.099	0.772	0.97	173.501	243.835	200.521	183.935
LmxM.29.2820::LmxMC9T7.29.2:548506-550123(-)	22	0	-0.0995	0.784	0.971	445.896	290.179	322.742	349.244
LmxM.09.1470::LmxMC9T7.09.1:541871-542234(-)	2	0	-0.0995	0.835	0.977	90.5072	42.7942	53.6855	62.8518
LmxM.36.5390::LmxMC9T7.20.3:1155848-1156925(-)	3	0	-0.0999	0.754	0.969	263.417	208.998	229.094	209.241
LmxM.19.0985::LmxMC9T7.19.2:43567-45520(+)	28	0	-0.1	0.815	0.973	1474.97	853.794	1229.96	891.164
LmxM.29.0580::LmxMC9T7.29.1:183385-184963(-)	13	0	-0.102	0.735	0.967	235.473	205.439	208.986	200.864
LmxM.31.2350::LmxMC9T7.31.1:915303-917193(-)	6	0	-0.102	0.743	0.967	229.718	187.158	186.898	199.608
LmxM.26.0860::LmxMC9T7.26.1:225239-228200(-)	3	0	-0.102	0.75	0.968	123.543	101.164	113.539	95.5231
LmxM.24.1640::LmxMC9T7.24.1:626380-628120(+)	5	0	-0.102	0.757	0.969	246.298	183.204	204.602	191.49
LmxM.08.0030::LmxMC9T7.08_29.2:4917-5565(+)	3	0	-0.102	0.783	0.971	99.6571	78.5179	100.289	67.7314
LmxM.28.1240::LmxMC9T7.28.1:457303-459241(+)	10	0	-0.102	0.794	0.971	123.887	75.8982	99.4483	82.0576
LmxM.06.0160::LmxMC9T7.06.1:53038-54403(-)	2	0.00333519	-0.103	0.741	0.967	74.1143	65.9678	70.8479	59.8563
LmxM.16.0950::LmxMC9T7.16.1:334899-336294(+)	8	0	-0.103	0.756	0.969	456.299	525.034	522.423	397.721
LmxM.28.2770.aqueries=1subjects=4::LmxMC9T7.28.2:290858-292823(-), LmxM.28.2770.bqueries=1subjects=4::LmxMC9T7.28.2:294362-296327(-), LmxM.28.2770.cqueries=1subjects=4::LmxMC9T7.28.2:297866-299831(-), LmxM.28.2770queries=1subjects=4::LmxMC9T7.28.2:287352-289317(-)	61	0	-0.104	0.78	0.97	4827.54	7510.54	6017.23	5217.35
LmxM.08_29.0680::LmxMC9T7.08_29.1:922295-924614(+)	8	0.00179695	-0.104	0.793	0.971	95.203	157.097	102.674	126.151
LmxM.04.0990::LmxMC9T7.04.1:352202-353081(-)	4	0	-0.105	0.765	0.97	81.4053	117.417	97.7381	84.5272
LmxM.29.1760::LmxMC9T7.29.2:108263-114128(+)	4	0	-0.105	0.769	0.97	30.3534	43.9484	37.3078	30.9078
LmxM.06.0340::LmxMC9T7.06.1:112024-114742(-)	10	0	-0.106	0.763	0.97	167.724	117.799	142.103	120.015
LmxM.08.0130::LmxMC9T7.08_29.2:33178-36637(+)	3	0.00353645	-0.107	0.874	0.984	50.7752	117.917	45.6289	113.075
LmxM.09.0790::LmxMC9T7.09.1:313060-316705(-)	3	0	-0.108	0.778	0.97	363.875	369.891	437.183	265.018
LmxM.32.0830::LmxMC9T7.32.2:9592-11785(+)	21	0	-0.108	0.766	0.97	537.961	359.421	440.326	378.097
LmxM.34.0710::LmxMC9T7.34.2:81498-83094(+)	3	0	-0.108	0.793	0.971	224.917	140.453	196.914	138.077
LmxM.31.0450::LmxMC9T7.31.1:167265-168060(-)	19	0	-0.108	0.827	0.975	2081.73	1011.83	1620.43	1119
LmxM.36.5380::LmxMC9T7.20.3:1152646-1154221(-)	21	0	-0.109	0.711	0.963	1101.27	1077.61	1025.29	994.785
LmxM.29.2550::LmxMC9T7.29.2:454643-456605(-)	34	0	-0.109	0.718	0.964	6352.87	5767.05	5436.87	5797.09
LmxM.34.1950::LmxMC9T7.34.2:522767-523475(+)	4	0	-0.109	0.729	0.965	272.491	342.941	280.939	285.858
LmxM.36.4450::LmxMC9T7.20.3:795231-797262(+)	21	0	-0.109	0.729	0.965	225.098	184.013	198.796	179.129
LmxM.23.1460::LmxMC9T7.23.2:471349-472918(+)	2	0.000633112	-0.109	0.749	0.967	158.356	199.937	187.52	145.166
LmxM.21.1340::LmxMC9T7.21.1:528952-530404(-)	3	0	-0.109	0.784	0.971	192.7	114.434	149.526	126.775
LmxM.18.1500::LmxMC9T7.18.1:643996-647392(+)	9	0	-0.11	0.729	0.965	175.944	152.311	137.71	167.117
LmxM.27.1260::LmxMC9T7.27.1:527270-528860(-)	28	0	-0.11	0.758	0.969	151.554	225.918	180.378	162.945
LmxM.03.0120::LmxMC9T7.03.1:30384-33162(+)	2	0.000633112	-0.11	0.794	0.971	54.105	56.5993	69.5563	37.8146
LmxM.33.2820::LmxMC9T7.33.3:779095-781036(+)	29	0	-0.111	0.725	0.965	344.318	287.886	315.6	269.109
LmxM.29.0805::LmxMC9T7.29.1:252268-252865(+)	2	0	-0.112	0.741	0.967	100.42	138.251	114.735	103.634
LmxM.17.0250::LmxMC9T7.17.1:53784-54864(-)	4	0.000338181	-0.112	0.754	0.969	297.105	432.228	302.844	362.817
LmxM.25.0715::LmxMC9T7.25.1:244425-245262(-)	6	0	-0.113	0.711	0.963	419.131	457.497	432.267	379.215
LmxM.02.0410::LmxMC9T7.02.1:163012-166111(-)	14	0	-0.113	0.742	0.967	81.4681	60.081	59.0649	70.8657
LmxM.32.2100::LmxMC9T7.32.2:542518-544024(+)	4	0	-0.113	0.749	0.967	86.4488	61.4988	74.5852	60.9342
LmxM.34.1990::LmxMC9T7.34.2:532947-536127(+)	7	0	-0.113	0.748	0.967	60.5777	87.2375	62.2734	72.5167
LmxM.27.0290::LmxMC9T7.27.1:67390-67843(-)	2	0	-0.114	0.716	0.963	410.564	332.829	351.479	331.876
LmxM.32.1500::LmxMC9T7.32.2:328341-330897(+)	4	0	-0.114	0.71	0.963	194.513	169.969	175.705	160.745
LmxM.34.0240::LmxMC9T7.34.1:63240-63498(+)	5	0	-0.114	0.711	0.963	447.694	384.117	401.598	365.513
LmxM.11.1000::LmxMC9T7.11.1:394102-396847(+)	31	0	-0.114	0.735	0.967	1524.86	1185.34	1386.27	1112.89
LmxM.27.2280::LmxMC9T7.27.1:991472-993185(-)	4	0	-0.114	0.744	0.967	143.497	98.7985	108.401	111.732
LmxM.36.0440::LmxMC9T7.20.1:74504-75953(-)	6	0	-0.114	0.739	0.967	244.131	177.037	179.174	206.064
LmxM.31.2780::LmxMC9T7.31.1:1087689-1090971(-)	4	0	-0.114	0.774	0.97	210.786	131.512	176.084	134.354
LmxM.33.1090::LmxMC9T7.33.3:70859-75137(-)	10	0	-0.114	0.766	0.97	240.047	147.156	163.799	184.09
LmxM.34.1180::LmxMC9T7.34.2:272792-276236(+)	42	0	-0.114	0.764	0.97	1441.06	936.749	1198.71	961.817
LmxM.33.3110::LmxMC9T7.33.3:870109-870859(+)	2	0	-0.114	0.836	0.977	250.525	127.082	230.593	117.809
LmxM.23.0260::LmxMC9T7.23.1:97288-98548(+)	13	0	-0.114	0.845	0.978	444.665	188.736	355.395	201.535
LmxM.07.0090::LmxMC9T7.07.1:28284-32043(+)	9	0	-0.115	0.714	0.963	133.366	125.331	107.657	132.404
LmxM.29.1730::LmxMC9T7.29.2:103347-104532(+)	4	0	-0.115	0.769	0.97	143.3	102.443	137.219	91.2043
LmxM.16.1650::LmxMC9T7.16.1:664551-666624(+)	7	0	-0.116	0.724	0.965	169.249	142.451	161.679	126.933
LmxM.09.1120::LmxMC9T7.09.1:441691-442420(-)	3	0	-0.116	0.749	0.967	99.9366	99.3363	74.1473	114.02
LmxM.22.0980::LmxMC9T7.22.2:68050-70825(+)	6	0.00179695	-0.116	0.788	0.971	152.865	286.49	181.025	206.034
LmxM.30.2490::LmxMC9T7.30.4:240041-240479(+)	2	0	-0.117	0.721	0.965	60.4747	68.3189	67.4697	52.0879
LmxM.26.1860::LmxMC9T7.26.2:45847-47542(+)	9	0.00256996	-0.117	0.791	0.971	7181.46	4339.61	6414.64	4131.18
LmxM.36.4530::LmxMC9T7.20.3:817468-819070(+)	7	0	-0.119	0.738	0.967	122.182	88.3671	107.879	84.9159
LmxM.26.0830::LmxMC9T7.26.1:217366-218428(-)	12	0	-0.119	0.77	0.97	278.636	167.242	226.055	174.802
LmxM.32.1870::LmxMC9T7.32.2:443564-445523(+)	14	0	-0.12	0.687	0.957	538.052	565.7	495.256	520.667
LmxM.34.4320::LmxMC9T7.34.4:460839-462489(+)	4	0	-0.12	0.699	0.96	180.836	151.986	145.183	160.256
LmxM.23.0680::LmxMC9T7.23.2:76229-78278(-)	8	0	-0.12	0.711	0.963	228.312	247.119	191.854	249.05
LmxM.25.0720.aqueries=1subjects=2::LmxMC9T7.25.1:248664-249165(+), LmxM.25.0720queries=1subjects=2::LmxMC9T7.25.1:247777-248278(+), LmxM.25.0730::LmxMC9T7.25.1:249551-250052(+)	3	0	-0.12	0.743	0.967	232.805	242.911	272.802	175.492
LmxM.10.1120::LmxMC9T7.10.2:275510-276089(-)	4	0	-0.12	0.776	0.97	202.728	110.115	139.007	136.036
LmxM.29.2580::LmxMC9T7.29.2:480993-481587(-)	7	0	-0.12	0.838	0.977	283.225	168.072	313.751	128.483
LmxM.29.3190::LmxMC9T7.29.2:680611-681916(-)	9	0	-0.121	0.737	0.967	310.904	445.215	381.194	307.195
LmxM.23.0520::LmxMC9T7.23.1:188267-189332(+)	3	0	-0.121	0.798	0.971	173.894	97.3831	93.5185	153.017
LmxM.10.0550::LmxMC9T7.10.2:81357-82653(-)	8	0	-0.122	0.692	0.959	365.457	348.79	358.181	300.51
LmxM.29.2810::LmxMC9T7.29.2:546938-547556(-)	4	0	-0.122	0.778	0.97	766.862	416.897	577.239	467.643
LmxM.08_29.1800::LmxMC9T7.08_29.1:377857-378250(+), LmxM.11.1190::LmxMC9T7.11.1:472176-472569(+)	6	0	-0.123	0.714	0.963	1472.25	1176.7	1073.8	1360.14
LmxM.05.0730::LmxMC9T7.05.2:239465-241643(+)	8	0	-0.123	0.748	0.967	220.704	223.235	261.751	158.66
LmxM.29.2080::LmxMC9T7.29.2:257989-259642(+)	6	0	-0.123	0.806	0.971	123.105	54.4178	79.5903	71.0074
LmxM.29.3040::LmxMC9T7.29.2:613697-615293(-)	16	0	-0.124	0.721	0.965	188.802	142.849	169.958	133.687
LmxM.26.0880queries=2subjects=2::LmxMC9T7.26.1:233988-234438(-), LmxM.26.0890queries=2subjects=2::LmxMC9T7.26.1:235552-236002(-)	7	0	-0.125	0.716	0.963	133.129	95.1655	109.157	97.6355
LmxM.04.0750queries=2subjects=1::LmxMC9T7.04.1:341081-341723(-)	17	0	-0.125	0.748	0.967	678.947	419.017	534.603	447.705
LmxM.30.2610::LmxMC9T7.30.4:199818-204807(+)	11	0.000633112	-0.126	0.679	0.955	202.526	232.184	198.556	198.992
LmxM.10.0490::LmxMC9T7.10.2:35560-36727(+)	5	0	-0.126	0.724	0.965	729.937	571.905	697.334	502.751
LmxM.28.0930::LmxMC9T7.28.1:334176-335412(+)	11	0	-0.127	0.731	0.966	306.134	213.847	268.366	204.66
LmxM.34.3280::LmxMC9T7.34.4:77952-78519(-), LmxM.34.3290::LmxMC9T7.34.4:79508-80075(-)	2	0	-0.128	0.674	0.953	214.255	208.203	207.09	180.449
LmxM.08_29.2580::LmxMC9T7.08_29.1:82541-84347(-)	6	0	-0.129	0.675	0.953	485.098	497.893	412.818	489.29
LmxM.28.2080::LmxMC9T7.28.2:46245-47880(-)	14	0	-0.129	0.681	0.955	303.317	244.679	252.472	245.824
LmxM.09.1110::LmxMC9T7.09.1:439317-440688(-)	5	0	-0.129	0.724	0.965	230.895	149.078	173.309	166.009
LmxM.17.1000::LmxMC9T7.17.1:407060-409214(+)	4	0.00526316	-0.129	0.72	0.965	214.854	188.652	225.297	150.363
LmxM.28.1780::LmxMC9T7.28.1:675052-677653(-)	2	0.00353645	-0.129	0.724	0.965	251.021	276.104	297.323	195.046
LmxM.25.1420::LmxMC9T7.25.1:539266-539917(-)	13	0	-0.13	0.753	0.969	566.365	314.16	399.54	371.766
LmxM.29.2440::LmxMC9T7.29.2:424621-427306(-)	2	0.00152532	-0.13	0.772	0.97	388.407	267.721	393.795	220.49
LmxM.28.2800::LmxMC9T7.28.2:306404-307964(-)	5	0	-0.131	0.662	0.95	104.962	113.804	97.709	101.974
LmxM.28.1310::LmxMC9T7.28.1:477724-480409(+)	6	0	-0.131	0.674	0.953	79.4247	83.3383	82.0149	67.295
LmxM.36.4950::LmxMC9T7.20.3:980603-982751(-)	8	0	-0.131	0.707	0.963	125.89	86.454	96.7857	93.7714
LmxM.36.5880::LmxMC9T7.20.3:1317038-1318136(-)	6	0	-0.131	0.722	0.965	513.019	338.888	416.861	347.565
LmxM.11.0810::LmxMC9T7.11.1:302038-304963(+)	10	0	-0.131	0.744	0.967	97.1859	76.9093	101.43	61.4626
LmxM.18.0990::LmxMC9T7.18.1:408562-410047(+)	8	0	-0.131	0.742	0.967	560.331	500.29	630.376	370.89
LmxM.17.1050::LmxMC9T7.17.1:426192-427365(+)	3	0.000633112	-0.131	0.763	0.97	321.858	174.177	241.91	193.195
LmxM.20.0530::LmxMC9T7.20.3:1948101-1948536(+)	5	0	-0.132	0.708	0.963	125.826	84.7158	93.4933	94.8907
LmxM.13.1440::LmxMC9T7.13.1:386761-391585(-)	2	0.00526316	-0.132	0.727	0.965	159.272	140.311	172.139	108.06
LmxM.32.0520::LmxMC9T7.32.1:192584-193634(-)	3	0	-0.132	0.884	0.986	500.523	119.884	370.517	134.848
LmxM.25.0170::LmxMC9T7.25.1:40016-42485(-)	7	0	-0.133	0.722	0.965	155.9	243.74	189.001	167.271
LmxM.24.1480::LmxMC9T7.24.1:561385-563266(+)	6	0	-0.134	0.658	0.946	300.3	264.723	259.782	254.141
LmxM.36.1500::LmxMC9T7.20.2:102975-105717(-)	5	0	-0.134	0.822	0.974	101.477	280.298	135.068	174.977
LmxM.32.0280::LmxMC9T7.32.1:84716-86360(-)	2	0	-0.135	0.703	0.961	118.379	84.1794	100.761	82.008
LmxM.09.0230::LmxMC9T7.09.1:89086-90598(+)	30	0	-0.136	0.673	0.953	504.421	391.112	402.549	406.05
LmxM.24.2140::LmxMC9T7.24.2:109884-110865(-)	2	0.000633112	-0.136	0.672	0.953	68.0591	56.3422	61.3874	51.7473
LmxM.23.0080::LmxMC9T7.23.1:16138-17398(+)	8	0	-0.136	0.686	0.957	135.64	106.626	122.095	98.098
LmxM.18.0560::LmxMC9T7.18.1:213516-214659(-)	3	0	-0.138	0.666	0.952	210.135	240.842	226.353	184.627
LmxM.04.0680::LmxMC9T7.04.1:259386-259833(-)	3	0.00152532	-0.138	0.81	0.971	161.214	280.514	293.532	127.279
LmxM.11.0380::LmxMC9T7.11.1:115579-118993(+)	5	0	-0.139	0.638	0.945	64.949	66.185	60.1635	58.9032
LmxM.13.0010::LmxMC9T7_59:1519-3472(-)	2	0	-0.139	0.666	0.952	145.948	119.025	110.181	129.991
LmxM.36.4590::LmxMC9T7.20.3:852120-854568(+)	3	0	-0.139	0.681	0.955	163.444	117.08	123.871	127.35
LmxM.23.0810::LmxMC9T7.23.2:153843-155403(-)	11	0	-0.141	0.643	0.945	343.476	297.27	288.572	291.019
LmxM.13.0650::LmxMC9T7.13.1:97277-99101(+)	7	0	-0.141	0.667	0.952	160.401	212.252	171.416	163.346
LmxM.24.2070queries=2subjects=2::LmxMC9T7.24.2:91922-92579(-), LmxM.24.2080queries=2subjects=2::LmxMC9T7.24.2:93496-94153(-)	13	0	-0.141	0.716	0.963	371.661	239.094	305.776	239.153
LmxM.14.0910::LmxMC9T7.14.2:116707-118534(-)	3	0	-0.142	0.634	0.942	181.526	173.042	155.015	166.327
LmxM.30.0440::LmxMC9T7_64:34700-36875(+)	25	0	-0.142	0.651	0.946	545.099	442.586	457.988	432.427
LmxM.25.1430::LmxMC9T7.25.1:541495-542938(-)	2	0	-0.142	0.68	0.955	128.57	151.694	148.773	107.594
LmxM.15.0240::LmxMC9T7.05.1:88591-89809(+)	7	0	-0.143	0.668	0.952	67.33	49.4398	52.4914	52.0445
LmxM.25.2020::LmxMC9T7.25.1:764625-765543(-)	11	0	-0.144	0.639	0.945	386.322	333.769	311.79	338.625
LmxM.07.0900::LmxMC9T7.07.1:441611-442502(+)	4	0	-0.144	0.684	0.956	401.15	271.739	295.297	302.446
LmxM.22.0090::LmxMC9T7.22.1:25132-28264(-)	2	0.0020202	-0.144	0.698	0.96	172.755	130.628	162.458	113.817
LmxM.10.0920::LmxMC9T7.10.2:211524-212124(-)	2	0	-0.145	0.688	0.957	110.792	116.336	126.24	83.5575
LmxM.30.1000::LmxMC9T7.30.3:44474-47846(-)	13	0	-0.145	0.697	0.96	116.189	184.485	133.212	131.523
LmxM.06.0460::LmxMC9T7.06.1:154833-158586(+)	22	0	-0.145	0.709	0.963	183.961	145.038	185.949	117.294
LmxM.36.3350::LmxMC9T7.20.3:390282-390870(-)	5	0	-0.145	0.776	0.97	139.49	84.4009	137.843	69.8642
LmxM.27.2030queries=2subjects=1::LmxMC9T7.27.1:885019-886225(-)	14	0	-0.146	0.641	0.945	842.125	900.511	712.396	869.141
LmxM.28.0960::LmxMC9T7.28.1:342413-342848(+), LmxM.29.3590::LmxMC9T7.29.2:821899-822334(+)	8	0	-0.147	0.736	0.967	196.972	135.974	193.582	112.839
LmxM.21.0190::LmxMC9T7.21.1:54839-57014(+)	3	0	-0.148	0.623	0.938	119.867	107.932	102.861	102.422
LmxM.21_369741.aqueries=1subjects=2::LmxMC9T7.21.1:366808-367207(+), LmxM.21_369741queries=1subjects=2::LmxMC9T7.21.1:365801-366200(+), LmxM.21.0920::LmxMC9T7.21.1:367815-368214(+)	6	0	-0.148	0.666	0.952	669.423	592.022	669.777	481.959
LmxM.14.0680::LmxMC9T7.14.1:261464-262364(-), LmxM.14.0685::LmxMC9T7.14.1:261464-262364(-)	3	0	-0.148	0.813	0.972	378.909	224.098	433.043	159.612
LmxM.28.1420::LmxMC9T7.28.1:527452-529420(+)	9	0	-0.149	0.617	0.935	173.686	164.744	150.12	155.052
LmxM.29.2120::LmxMC9T7.29.2:271580-272681(-)	3	0	-0.149	0.647	0.946	94.4332	72.0643	76.2784	72.5562
[truncated: 965 more rows]

## Sheet: 3 replicates
						DIA Intensity
Protein.Group(s)	Peptides	Min*(PG.Q.Value)	TIDK3_vs_C9T7_log2 fold change	TIDK3_vs_C9T7_p.val	TIDK3_vs_C9T7_p.adj	C9T7_E1	C9T7_E2	C9T7_3	TIDK3_E1	TIDK3_E2	TIDK3_3
LmxM.34.1860::LmxMC9T7.34.2:495626-497762(+)	11	0	6.86	7.09e-06	0.00421				769.294	301.56	377.518
LmxM.08_29.0170::LmxMC9T7.08_29.1:1115407-1115821(+)	9	0	6.02	1.99e-06	0.00421				306.584	195.295	254.532
LmxM.04.0230::LmxMC9T7.04.1:64743-65532(+)	3	0	5.97	1.03e-05	0.0043				360.972	251.866	151.254
LmxM.33.3340::LmxMC9T7.33.3:953916-956376(+)	5	0	5.85	5.83e-06	0.00421				307.178	153.306	226.366
LmxM.34.2790::LmxMC9T7.34.2:874411-876193(-)	2	0.00306834	5.84	0.00449	0.236	71.2764			1008.86	508.553	380.462
LmxM.30.2115::LmxMC9T7.30.4:425478-426513(+)	19	0	5.72	0.0164	0.507	306.099	100.593		4846.05	2474.99	1445.87
LmxM.06.0520::LmxMC9T7.06.1:174727-180424(+)	2	0	5.57	1.16e-05	0.0043				286.84	156.894	133.418
LmxM.05.0190::LmxMC9T7.05.2:24927-26043(+)	2	0	5.38	1.04e-05	0.0043				232.245	152.951	112.628
LmxM.14.0560::LmxMC9T7.14.1:207922-209392(-)	6	0	5.15	0.00012	0.0255	10.851			232.957	133.67	229.114
LmxM.34.4490::LmxMC9T7.34.4:515196-519645(+)	4	0.000633112	5.09	5.79e-06	0.00421				163.468	100.039	134.907
LmxM.08_29.1900::LmxMC9T7.08_29.1:351631-352975(+)	16	0	5.05	0.00271	0.199	43.5528	33.4855		720.169	519.364	537.67
LmxM.32.2940::LmxMC9T7.32.3:75669-78012(+)	73	0	5.05	0.00049	0.0709	654.955	303.866	246.104	19939.5	17794.6	5053.04
LmxM.32.2980::LmxMC9T7.32.3:98726-102350(+)	104	0	4.98	0.000495	0.0709	525.059	223.293	173.73	17284	8705.95	4285.08
LmxM.30.2110::LmxMC9T7.30.4:430480-433720(+)	20	0	4.84	2.06e-05	0.00681				143.254	71.0701	129.815
LmxM.30.2380::LmxMC9T7.30.4:288702-291144(+)	3	0	4.77	6.1e-06	0.00421				120.124	114.311	82.4724
LmxM.26.1130::LmxMC9T7.26.1:338739-343962(+)	15	0	4.62	0.00287	0.199	23.9655			363.792	132.146	109.051
LmxM.20.1190::LmxMC9T7.20.3:2271825-2273889(+)	66	0	4.49	0.00213	0.186	184.822	82.744	27.9529	2964.49	1811.6	896.09
LmxM.08.0980::LmxMC9T7.08_29.3:43126-46258(-)	3	0	4.42	0.000513	0.0709				155.786	103.579	33.6641
LmxM.32.3010::LmxMC9T7.32.3:123876-127002(+)	69	0	4.4	0.00107	0.118	677.12	418.512	190.531	16871.5	6874.73	4383.15
LmxM.13.1410::LmxMC9T7.13.1:372875-376628(-)	4	0	4.39	0.00451	0.236	30.9627			263.172	164.458	97.1615
LmxM.22.0630::LmxMC9T7.22.1:229240-232846(-)	16	0	4.38	0.00714	0.307	41.5916			302.879	135.82	134.351
LmxM.28.0750::LmxMC9T7.28.1:268008-268677(-)	2	0	4.37	0.0078	0.324	44.9139			131.944	153.083	287.634
LmxM.32.2910::LmxMC9T7.32.3:49836-55626(+)	150	0	4.36	0.000114	0.0255	240.398	140.374	263.563	6830.99	3650.51	3111.14
LmxM.17.1030::LmxMC9T7.17.1:418188-420648(+)	48	0	4.29	0.00075	0.086	194.071	121.635	96.1295	5596.2	2496.57	1226.56
LmxM.23.1050queries=2subjects=2::LmxMC9T7.23.2:248054-248228(-), LmxM.23.1061queries=2subjects=2::LmxMC9T7.23.2:252073-252247(-)	5	0	4.25	0.0406	0.74	167.982	54.4383		1838.3	647.214	201.334
LmxM.32.3020::LmxMC9T7.32.3:132591-135516(+)	4	0	4.21	0.0019	0.181	20.0959			183.724	101.52	99.7763
LmxM.34.2030::LmxMC9T7.34.2:547071-551337(+)	10	0	4.19	0.037	0.719		154.631		240.734	201.93	280.909
LmxM.20.1060::LmxMC9T7.20.3:2185563-2189517(+)	13	0	4.1	0.00867	0.339	32.4726	40.5667		531.57	276.879	172.669
LmxM.34.4220::LmxMC9T7.34.4:417431-419213(+)	6	0	4.06	0.0217	0.616	64.3208			135.63	88.681	362.619
LmxM.32.2920::LmxMC9T7.32.3:60894-62109(+)	8	0	4.04	0.0585	0.837	226.709			364.273	220.172	185.305
LmxM.32.2930::LmxMC9T7.32.3:68587-73015(+)	103	0	4.02	0.00269	0.199	484.287	356.842	103.397	8301.64	4187.94	2215.26
LmxM.26.2260::LmxMC9T7.26.2:243651-245874(+)	2	0.00622891	4.01	0.0398	0.739	126.114			377.72	143.162	142.722
LmxM.15.0560::LmxMC9T7.15.1:68636-70472(+)	2	0	3.99	0.0242	0.64		80.0304		267.701	146.132	120.437
LmxM.13.0520::LmxMC9T7.13.1:57403-58240(+)	5	0	3.95	0.0278	0.657	61.7128	98.4064		517.299	225.861	736.18
LmxM.32.2960::LmxMC9T7.32.3:82095-84531(+)	68	0	3.92	0.00255	0.199	245.391	160.576	61.2767	4206.18	1951.68	1012.51
LmxM.07.0831::LmxMC9T7.07.1:383836-389800(+)	2	0.0020202	3.9	0.0253	0.649	63.556			222.905	223.094	61.8768
LmxM.36.4040::LmxMC9T7.20.3:609782-611075(+)	5	0	3.89	0.003	0.202	7.70418	23.7286		141.667	78.7414	203.705
LmxM.30.1910::LmxMC9T7.30.4:520186-522676(+)	3	0.00306834	3.87	0.0351	0.705	106.621			196.211	210.856	118.547
LmxM.29.2710::LmxMC9T7.29.2:517803-520581(-)	7	0	3.81	0.00392	0.228		22.8103		138.122	73.2187	90.1839
LmxM.15.0440a::LmxMC9T7.15.1:5398-7911(+), LmxM.15.0440b.aqueries=1subjects=2::LmxMC9T7.15.1:14203-16174(+), LmxM.15.0440bqueries=1subjects=2::LmxMC9T7.15.1:6739-8710(+)	92	0	3.78	0.000255	0.0474	1109.21	968.659	481.621	15609.8	9939.67	8618.36
LmxM.15.0520::LmxMC9T7.15.1:47436-48555(+)	18	0	3.75	0.0258	0.649	64.1517	44.6684		607.059	340.717	129.129
LmxM.13.1080::LmxMC9T7.13.1:258331-262531(-)	9	0	3.65	0.0795	0.898	205.42			315.665	202.013	92.4926
LmxM.20.1050::LmxMC9T7.20.3:2177438-2180531(+)	31	0	3.64	0.0312	0.705	67.2612	61.4548		668.916	245.944	186.128
LmxM.26.1420::LmxMC9T7.26.1:455080-462307(+)	70	0	3.64	0.0321	0.705	77.6713	74.2839		513.072	381.726	219.355
LmxM.22.1050::LmxMC9T7.22.2:94954-97849(+)	16	0	3.64	0.0404	0.74	81.8288	95.0216		690.876	391.649	213.959
LmxM.08_29.1050::LmxMC9T7.08_29.1:764978-767825(-)	3	0.00598335	3.64	0.0335	0.705			78.8464	213.491	90.7637	116.119
LmxM.34.0800::LmxMC9T7.34.2:111941-114980(+)	2	0.00770812	3.61	2.62e-05	0.00777				40.7543	42.9288	58.6385
LmxM.08_29.2050::LmxMC9T7.08_29.1:295720-297961(+)	23	0	3.59	0.00154	0.157	161.952	121.653	60.8576	2322.86	1350.22	663.289
LmxM.15.1280::LmxMC9T7.15.1:333372-339237(-)	2	0	3.58	0.0481	0.796		95.0397		267.043	127.732	69.4284
LmxM.36.6010::LmxMC9T7.20.3:1371275-1373336(-)	2	0	3.56	0.0127	0.43		39.409		94.4377	103.187	96.6799
LmxM.18.1320::LmxMC9T7.18.1:535527-539940(+)	6	0	3.52	0.0134	0.447	24.7474	22.798		131.883	68.249	364.444
LmxM.36.0610::LmxMC9T7.20.1:131486-132407(+)	3	0	3.51	0.00186	0.181				88.8891	52.748	17.7068
LmxM.22.1410::LmxMC9T7.22.2:248898-249348(-)	6	0	3.49	0.00652	0.289	13.0194	11.0819		173.266	136.289	33.2245
LmxM.17.0260::LmxMC9T7.17.1:57007-59461(-)	23	0	3.49	0.0366	0.715	37.0757	95.2854		512.618	255.853	145.905
LmxM.28.1650::LmxMC9T7.28.1:615029-617567(-)	9	0.000338181	3.49	0.198	1	1321.76	1201.34		2642.43	1977.82	1643.69
LmxM.28.0900::LmxMC9T7.28.1:319687-320599(+)	3	0	3.47	0.0635	0.837				174.604	113.994
LmxM.19.0180::LmxMC9T7.19.1:40603-41827(-)	4	0	3.44	0.0587	0.837	134.588	99.2904		636.869	388.174	265.169
LmxM.34.3170::LmxMC9T7.34.4:33472-39097(-)	3	0	3.44	8.47e-05	0.021				45.9885	54.0227	28.9248
LmxM.16.1145::LmxMC9T7.16.1:436151-436490(-)	2	0.00306834	3.43	0.0631	0.837				156.959	115.643
LmxM.31.3200::LmxMC9T7.31.1:1254663-1258632(+)	5	0	3.42	0.042	0.752	77.5903			137.68	63.539	159.148
LmxM.24.0170::LmxMC9T7.24.1:32652-33381(+)	5	0	3.39	0.0638	0.837	128.13	81.3217		616.878	484.013	154.074
LmxM.28.0070::LmxMC9T7.28.1:17606-19172(+)	3	0	3.38	0.0232	0.633	48.209			136.293	79.0122	74.1165
LmxM.30.2190::LmxMC9T7.30.4:379460-381767(+)	33	0	3.37	0.0102	0.386	68.9645	24.7306	171.474	1457.55	618.518	357.673
LmxM.32.2990::LmxMC9T7.32.3:108354-109812(+)	3	0.000633112	3.36	0.04	0.739	78.5954		59.0181	481.013	225.454	177.86
LmxM.30.1420::LmxMC9T7.30.3:311544-315015(-)	33	0	3.35	0.000626	0.0808	104.641	112.951	69.5354	1645.82	909.406	577.303
LmxM.30.2180::LmxMC9T7.30.4:385757-388343(+)	2	0	3.34	0.0632	0.837				143.461	106.874
LmxM.05.0840::LmxMC9T7.05.2:275605-279577(+)	2	0.00353645	3.33	0.0673	0.837				189.309	78.2946
LmxM.06.0360::LmxMC9T7.06.1:117333-118689(-)	4	0	3.32	0.0508	0.817	113.963	61.9655		483.041	269.908	207.42
LmxM.27.1290::LmxMC9T7.27.1:538766-539957(+)	2	0	3.32	0.101	0.986	226.172			184.132	116.763	152.321
LmxM.18.0070::LmxMC9T7.18.1:17956-20131(-)	16	0	3.31	0.023	0.633	36.0889	39.4735		341.04	154.519	99.9032
LmxM.07.0840::LmxMC9T7.07.1:396444-400176(+)	15	0	3.29	0.0509	0.817	114.496	69.5174		365.638	315.793	249.163
LmxM.15.0630::LmxMC9T7.15.1:99749-102515(+)	27	0	3.25	0.00041	0.0676	65.7562	58.8788	30.8752	627.071	461.165	353.466
LmxM.34.2320::LmxMC9T7.34.2:682954-686329(+)	9	0	3.24	0.0218	0.616	49.7645	30.0831		236.052	179.375	113.93
LmxM.20.1530::LmxMC9T7.20.3:2412081-2414520(-)	2	0	3.23	0.306	1	4846.5		3440.03	4526.88	4131.17	2808.02
LmxM.36.3330::LmxMC9T7.20.3:379049-380276(-)	15	0	3.21	0.0429	0.763	55.3599	84.2041		309.223	259.479	175.859
LmxM.34.4210::LmxMC9T7.34.4:412127-414368(+)	3	0	3.2	0.0166	0.507	40.1505	14.4023		201.162	119.654	70.7599
LmxM.32.3080::LmxMC9T7.32.3:177795-184200(+)	6	0.0009375	3.2	0.0611	0.837	95.9202		48.5824	518.153	284.068	94.8533
LmxM.36.6370::LmxMC9T7.20.3:1537899-1539573(-)	6	0	3.17	0.0515	0.819	39.3157	67.1494		115.146	113.719	563.568
LmxM.08.0440::LmxMC9T7.08_29.2:168367-175594(+)	4	0	3.17	0.0619	0.837			97.2731	75.5983	101.071	135.633
LmxM.08.0930::LmxMC9T7.08_29.3:24180-27663(-)	17	0	3.14	0.0143	0.462	13.8648	39.2853		164.409	103.38	84.4003
LmxM.32.2220::LmxMC9T7.32.2:609043-611311(+)	11	0	3.13	0.122	1	147.907	321.744		625.707	640.116	303.77
LmxM.32.2890::LmxMC9T7.32.3:15977-24212(+)	82	0	3.1	0.000175	0.0346	123.727	123.393	113.074	1523.93	904.274	795.718
LmxM.06.0660::LmxMC9T7.06.1:232991-234896(+)	2	0.00622891	3.09	0.0459	0.784	63.619			55.3236	86.2174	119.962
LmxM.15.0660::LmxMC9T7.15.1:121393-122842(+)	3	0.00598335	3.09	0.0675	0.837					63.6587	140.454
LmxM.20.0140::LmxMC9T7.20.3:1792457-1796105(-)	10	0	3.08	0.0281	0.657	21.7118	37.1612		264.904	130.045	53.6677
LmxM.20.0580::LmxMC9T7.20.3:1962276-1963572(+)	20	0	3.08	0.000526	0.0709	66.8245	45.8355	68.8979	832.657	412.973	369.558
LmxM.19.0370::LmxMC9T7.19.1:142815-146247(+)	33	0	3.08	0.000384	0.067	150.425	95.3826	85	1322.72	740.129	745.836
LmxM.36.2120::LmxMC9T7.20.2:382518-387096(+)	9	0	3.07	0.0293	0.675		32.2665	58.4198	168.926	195.568	129.654
LmxM.13.0710::LmxMC9T7.13.1:122526-123849(-)	16	0	3.05	0.00311	0.205	165.365	272.519	94.9935	2431.25	1350.92	744.892
LmxM.11.1290::LmxMC9T7_63:29256-35148(-)	9	0	3.05	0.108	0.99	213.926	105.666		624.283	413.986	190.691
LmxM.32.1830::LmxMC9T7.32.2:423478-426352(+)	14	0	2.99	0.0482	0.796	67.8298	47.7863		293.89	186.761	113.492
LmxM.33.4270::LmxMC9T7.33.3:1284241-1284952(+)	2	0	2.95	0.0685	0.838				123.227	54.3474
LmxM.34.0810::LmxMC9T7.34.2:119093-123716(+)	21	0	2.94	0.0452	0.784	42.3439	64.6766		200.279	220.298	106.384
LmxM.14.1190::LmxMC9T7.14.2:267151-268822(+)	2	0.0009375	2.92	0.108	0.99	151.938			97.4198	94.9214	103.162
LmxM.04.0920::LmxMC9T7.04.1:331861-333652(-)	6	0	2.9	0.0472	0.791	46.5124	55.3761		262.934	156.799	98.4395
LmxM.27.1960::LmxMC9T7.27.1:853695-854988(-)	12	0	2.88	0.0074	0.314	10.0961	17.3516		111.305	59.7479	39.8083
LmxM.16.0360::LmxMC9T7.16.1:120028-122077(-)	13	0	2.87	0.0401	0.739	45.9948	47.8137		208.439	137.47	113.99
LmxM.24.0500::LmxMC9T7.24.1:180816-181533(+)	4	0	2.87	0.0928	0.948	101.387	122.252		309.813	330.645	182.531
LmxM.30.1230::LmxMC9T7.30.3:158517-161218(-)	2	0	2.86	0.00199	0.181	4.02367	6.63889		58.6853	35.2526	18.7179
LmxM.02.0530::LmxMC9T7.02.1:221867-224459(-)	3	0.00152532	2.85	0.127	1	113.2	138.249		160.95	168.242	821.578
LmxM.25.0420::LmxMC9T7.25.1:114406-119212(-)	12	0	2.83	0.0337	0.705	25.6683	45.9141		192.251	116.169	73.178
LmxM.17.1060::LmxMC9T7.17.1:431170-433543(+)	4	0	2.81	0.0958	0.957	105.21	98.5042		189.171	174.985	413.942
LmxM.16.1090::LmxMC9T7.16.1:412812-419214(+)	7	0	2.8	0.0666	0.837	59.6929	72.6715		229.054	231.379	106.249
LmxM.08.0070::LmxMC9T7.08_29.2:12256-14146(+)	2	0.000633112	2.8	0.0676	0.837				97.751	50.1688
LmxM.07.0830::LmxMC9T7.07.1:370025-377219(+)	5	0.0009375	2.78	0.104	0.99	109.06	130.619		239.551	255.635	286.776
LmxM.28.0910::LmxMC9T7.28.1:322687-327103(+)	9	0	2.77	0.0525	0.821	62.7699	47.1891		202.06	137.358	130.867
LmxM.25.1260::LmxMC9T7.25.1:478624-485509(-)	41	0	2.75	0.00201	0.181	74.238	91.1252	33.5024	594.049	321.446	364.158
LmxM.31.2410::LmxMC9T7.31.1:937376-944957(-)	25	0	2.74	0.00809	0.324	16.5232	17.4144		90.9714	60.6859	58.8813
LmxM.32.3000::LmxMC9T7.32.3:114669-117837(+)	7	0	2.74	0.0615	0.837	53.4477	48.055		170.155	71.2604	239.211
LmxM.27.0820::LmxMC9T7.27.1:323038-332908(+)	17	0	2.73	0.134	1	159.999	147.549		472.058	296.209	189.834
LmxM.30.1540::LmxMC9T7.30.4:706449-707703(+)	2	0	2.73	0.163	1	270.66	172.222		574.305	364.544	249.213
LmxM.08_29.0867::LmxMC9T7.08_29.1:851028-852393(+)	3	0	2.72	0.13	1	133.351	133.296		414.981	346.156	134.867
LmxM.36.5740::LmxMC9T7.20.3:1261445-1263476(-)	2	0.00152532	2.72	0.0652	0.837				54.3603	76.1978
LmxM.13.0910::LmxMC9T7.13.1:196967-199430(-)	4	0.00152532	2.71	0.0256	0.649	5.14613	35.3631		57.5581	49.0814	69.6936
LmxM.32.2190::LmxMC9T7.32.2:595834-599206(+)	2	0.00550603	2.71	0.0645	0.837					58.984	69.6305
LmxM.11.1040::LmxMC9T7.11.1:422471-425240(+)	3	0.0020202	2.7	0.0982	0.969	124.557	75.428		272.718	203.363	179.425
LmxM.20.1270::LmxMC9T7.20.3:2313199-2313769(+)	6	0	2.69	0.193	1	349.302	251.827		697.569	402.376	324.96
LmxM.26.0210::LmxMC9T7.26.1:40699-41830(-)	3	0.000338181	2.68	0.0579	0.837	52.7421	48.9147		133.771	91.8459	209.411
LmxM.30.2800::LmxMC9T7.30.4:125182-125989(+)	4	0	2.68	0.0698	0.838				90.9794	41.9185
LmxM.33.1520::LmxMC9T7.33.3:269587-270049(-)	12	0	2.67	0.00665	0.29	150.404	169.474	71.7071	1434.23	874.555	374.246
LmxM.30.1240::LmxMC9T7.30.3:164158-168022(-)	23	0	2.65	0.0627	0.837	59.766	47.1407		217.996	126.983	97.0093
LmxM.08_29.1700::LmxMC9T7.08_29.1:410865-414552(+)	4	0	2.63	0.0199	0.579	23.2335	23.471		115.848	65.2653	65.4034
LmxM.24.1730::LmxMC9T7.24.1:653809-658057(-)	6	0	2.62	0.0572	0.837	35.7695	48.6795		171.743	155.591	58.2679
LmxM.32.2560::LmxMC9T7.32.2:749426-755654(+)	12	0	2.62	0.0715	0.846	63.2229	61.2543		204.18	125.738	134.494
LmxM.07.0230::LmxMC9T7.07.1:86891-87251(-)	5	0	2.61	0.17	1	144.564	188.086		585.816	326.125	122.808
LmxM.30.0400::LmxMC9T7.30.1:125683-130176(-)	17	0	2.58	0.00416	0.236	83.6649	63.9537	210.335	876.328	584.076	474.404
LmxM.36.6900::LmxMC9T7.20.3:1716669-1718796(-)	3	0	2.57	0.0727	0.853	37.5754	81.1034		180.338	117.416	115.752
LmxM.36.1390::LmxMC9T7.20.2:44546-47909(-)	5	0	2.55	0.127	1	79.0327	105.808		148.35	101.278	428.717
LmxM.08_29.0990::LmxMC9T7.08_29.1:794331-797316(-)	11	0	2.54	0.058	0.837	35.0932	57.839		145.704	85.8911	123.232
LmxM.34.3440::LmxMC9T7.34.4:131407-131761(-)	3	0	2.54	0.0779	0.893		50.6676	73.3099	162.755	165.031	104.672
LmxM.28.0580::LmxMC9T7.28.1:199973-204713(-)	5	0	2.52	0.119	1	99.7182	42.9925		264.188	222.282	53.1251
LmxM.29.0930::LmxMC9T7.29.1:300047-301784(+)	3	0	2.5	0.249	1	379.665	309.498		870.475	526.605	176.61
LmxM.28.2500::LmxMC9T7.28.2:196694-197744(+)	6	0	2.49	0.253	1	287.452	553.645		733.743	498.49	294.504
LmxM.36.1150::LmxMC9T7.20.1:387910-390694(+)	4	0.000633112	2.48	0.0881	0.928	68.8552	64.9092		169.725	132.219	130.933
LmxM.36.0730::LmxMC9T7.20.1:176914-178448(+)	2	0	2.47	0.101	0.982	65.5308			94.1853	29.8952	57.3349
LmxM.21.1160::LmxMC9T7.21.1:454707-458025(-)	2	0	2.46	0.248	1	50.2382			199.93	161.177
LmxM.33.3820::LmxMC9T7.33.3:1122720-1123590(+)	11	0	2.46	0.0256	0.649	70.7797	78.8759	79.4698	877.003	707.57	119.413
LmxM.20.1500::LmxMC9T7.20.3:2395312-2398237(-)	3	0	2.46	0.276	1	517.284	491.078		755.695	664.425	320.38
LmxM.24.1550::LmxMC9T7.24.1:583354-586240(+)	2	0	2.43	0.227	1	250.183	275.582		646.255	316.355	202.598
LmxM.07.0860::LmxMC9T7.07.1:414091-418519(+)	4	0	2.42	0.102	0.987	57.3585	82.867		169.082	173.95	94.8937
LmxM.11.0940::LmxMC9T7.11.1:370667-374906(+)	10	0	2.39	0.0556	0.837	37.9	31.6976		129.126	98.8883	52.1364
LmxM.04.0870::LmxMC9T7.04.1:317390-321023(-)	9	0	2.36	0.0608	0.837	52.671	28.0017		104.721	76.053	95.6162
LmxM.25.2190::LmxMC9T7.25.1:810452-811586(+)	2	0	2.35	0.107	0.99	66.7183	48.4532		230.491	114.267	62.8371
LmxM.09.0390::LmxMC9T7.09.1:149562-155403(+)	3	0	2.35	0.143	1	86.5288	111.244		128.083	145.224	263.061
LmxM.08_29.2250::LmxMC9T7.08_29.1:201298-203413(+)	5	0	2.35	0.186	1	159.391	164.762		281.111	193.676	242.037
LmxM.33.2290::LmxMC9T7.33.3:479147-480143(-)	9	0	2.35	0.306	1	533.54	493.849		849.141	746.04	210.992
LmxM.25.1080::LmxMC9T7.25.1:399555-400935(+)	29	0	2.34	0.0032	0.207	677.622	611.224	701.265	5646.67	3611.05	1842.95
LmxM.27.1440::LmxMC9T7.27.1:597108-597756(+)	8	0	2.33	0.105	0.99	54.3704	78.9946		167.458	111.662	112.27
LmxM.13.1340::LmxMC9T7.13.1:344027-348065(-)	7	0	2.33	0.134	1	107.29	72.1716		221.447	146.587	116.292
LmxM.14.0800::LmxMC9T7.14.2:65990-67328(-)	19	0	2.33	0.00558	0.267	132.605	249.632	182.461	1580.44	974.121	495.133
LmxM.33.0460::LmxMC9T7.33.1:153830-161042(+)	29	0	2.33	0.00277	0.199	144.722	78.4889	60.8491	612.652	436.744	330.49
LmxM.16.0190::LmxMC9T7.16.1:62331-63402(-)	2	0	2.33	0.193	1		98.6463	241.45	289.558	169.609	236.316
LmxM.33.0280::LmxMC9T7.33.1:94505-99167(+)	3	0.000633112	2.33	0.134	1		132.806	39.66	189.93	157.919	85.9284
LmxM.22.1370::LmxMC9T7.22.2:238084-239875(-)	45	0	2.32	0.00072	0.086	134.395	122.56	128.86	916.748	614.214	471.682
LmxM.08_29.2100::LmxMC9T7.08_29.1:272994-274917(+)	43	0	2.3	0.00479	0.241	247.746	233.007	175.665	1803.56	1201.58	556.756
LmxM.28.1710::LmxMC9T7.28.1:641847-648999(-)	2	0.0020202	2.3	0.0674	0.837				49.667	35.1355
LmxM.25.0680::LmxMC9T7.25.1:221604-226770(-)	9	0	2.29	0.106	0.99	81.7476	46.6991		101.589	115.426	144.941
LmxM.20.1640::LmxMC9T7.20.3:2420410-2421052(-)	12	0	2.29	0.222	1	141.785	271.045		367.559	271.647	171.942
LmxM.26.2420::LmxMC9T7.26.2:315047-316982(+)	4	0	2.27	0.0039	0.228	46.4013	104.808	108.027	540.555	391.016	281.68
LmxM.06.0830::LmxMC9T7.06.1:325339-329551(+)	27	0	2.27	0.00272	0.199	197.636	192.471	231.976	1521.66	1145.74	567.336
LmxM.29.2570::LmxMC9T7.29.2:473672-474902(-)	9	0	2.25	0.186	1	133.603	112.79		310.474	193.043	103.463
LmxM.23.1510::LmxMC9T7.23.2:483286-485614(+)	13	0	2.24	0.136	1	64.6713	93.7698		201.588	113.545	107.131
LmxM.22.0280::LmxMC9T7.22.1:113877-116409(-)	3	0.000633112	2.24	0.16	1			103.548	51.837	43.1187	71.3319
LmxM.26.2160::LmxMC9T7.26.2:193352-200102(+)	31	0	2.23	0.000753	0.086	89.2482	83.4304	122.904	599.195	411.89	384.465
LmxM.31.3250::LmxMC9T7.31.1:1291097-1294418(+)	4	0	2.22	0.115	1	60.8495	60.3947		178.883	93.993	84.4733
LmxM.02.0470::LmxMC9T7.02.1:187070-197075(-)	4	0	2.22	0.111	0.99			61.3228	34.7036	58.3551	45.0116
LmxM.13.0760::LmxMC9T7.13.1:136681-142825(-)	3	0.000633112	2.21	0.209	1	128.407	162.764		288.38	261.644	105.426
LmxM.08_29.0970::LmxMC9T7.08_29.1:801943-807136(-)	14	0	2.2	0.182	1	103.224	141.257		191.077	204.289	138.521
LmxM.25.1840::LmxMC9T7.25.1:713485-715432(-)	9	0	2.2	0.206	1	149.8	146.192		274.316	223.79	132.14
LmxM.16.0020::LmxMC9T7.16.1:4054-4699(-)	2	0.00179695	2.2	0.176	1			108.233	36.9215	47.503	87.8793
LmxM.29.1200::LmxMC9T7.29.1:399184-402205(+)	4	0	2.19	0.0975	0.968	40.0122	59.72		135.402	74.0161	86.8189
LmxM.13.0480::LmxMC9T7.13.1:41538-43815(+)	2	0	2.17	0.143	1	82.9522	70.9004		181.8	114.572	97.6693
LmxM.30.1840::LmxMC9T7.30.4:579549-583617(+)	5	0.0020202	2.16	0.126	1	77.6272	43.6398		176.092	86.6567	75.3366
LmxM.33.0530::LmxMC9T7.33.2:14647-16654(+)	10	0	2.15	0.00512	0.249	64.5951	79.2709	55.2199	521.911	273.163	173.458
LmxM.19.0080::LmxMC9T7.19.1:8535-9834(-)	3	0	2.15	0.133	1	72.5873	53.352		183.216	108.362	65.8431
LmxM.30.1060::LmxMC9T7.30.3:85733-87953(-)	7	0	2.14	0.161	1	93.9158	89.6982		166.817	137.715	120.958
LmxM.33.1510::LmxMC9T7.33.3:265532-267227(-)	16	0	2.14	0.0065	0.289	126.53	123.099	171.195	1149.75	567.573	351.891
LmxM.16.1330::LmxMC9T7.16.1:513568-517702(-)	15	0	2.12	0.00598	0.279	84.4811	48.8938	46.9002	394.65	275.666	146.519
LmxM.36.4150::LmxMC9T7.20.3:655728-657693(+)	3	0	2.12	0.213	1	138.67	140.472		265.585	182.919	127.246
LmxM.31.3690::LmxMC9T7.31.1:1436491-1439449(+)	6	0	2.11	0.185	1	58.3717	108.505		249.131	146.236	53.6077
LmxM.12.0660::LmxMC9T7.12.1:337856-340736(+)	5	0	2.11	0.175	1	102.664	82.3219		105.27	112.82	216.666
LmxM.13.1070::LmxMC9T7.13.1:250639-257455(-)	7	0	2.1	0.068	0.838	7.39899	20.0806	85.1209	140.524	80.9864	86.8831
LmxM.25.1310::LmxMC9T7.25.1:500039-500807(-)	6	0	2.1	0.115	1	44.045	41.3451		177.655	62.3376	49.3347
LmxM.31.3870::LmxMC9T7.31.1:1478663-1481816(+)	55	0	2.1	0.0235	0.634	801.655	383.011	218.626	3001.27	1954.57	899.713
LmxM.20.0960::LmxMC9T7.20.3:2125403-2136353(+)	4	0	2.08	0.0331	0.705	6.56583	10.9691	43.247	69.7063	59.6202	56.2142
LmxM.12.1150::LmxMC9T7.12.1:431104-434911(+)	19	0	2.07	0.131	1	68.9136	6.86784	151.053	197.402	180.159	148.05
LmxM.22.0110::LmxMC9T7.22.1:45329-47300(-)	4	0	2.07	0.174	1	78.1348	98.3951		135.355	88.2545	183.685
LmxM.28.1630::LmxMC9T7.28.1:600742-602587(-)	3	0	2.06	0.11	0.99	58.6137	34.4808		93.2396	53.7799	112.597
LmxM.33.3570::LmxMC9T7.33.3:1027353-1030386(+)	2	0	2.05	0.112	0.99	65.6964	18.7958		98.0439	82.5726	41.3086
LmxM.20.1040::LmxMC9T7.20.3:2167959-2170638(+)	25	0	2.04	0.0595	0.837	74.5277	54.2747	382.634	843.456	413.351	307.828
LmxM.28.2830::LmxMC9T7.28.2:313104-315978(-)	7	0	2.03	0.089	0.931	13.8647		53.8767	66.269	42.9689	67.7122
LmxM.32.2630::LmxMC9T7.32.2:777234-780477(+)	6	0	2.03	0.3	1	235.63	317.176		378.77	267.482	192.408
LmxM.27.0100::LmxMC9T7.27.1:19990-21973(-)	5	0	2.03	0.0761	0.885		10.9924	31.0811	40.8114	22.7997	94.9231
LmxM.25.1520::LmxMC9T7.25.1:583596-586425(-)	11	0	2.02	0.00946	0.365	60.0541	65.3461	171.237	471.833	356.472	267.904
LmxM.32.2900::LmxMC9T7.32.3:29504-37247(+)	8	0	2.01	0.202	1	15.6176		140.681	177.019	48.5895	64.366
LmxM.05.1210::LmxMC9T7.05.2:402592-403783(-)	3	0	2.01	0.226	1	114.428	156.513		170.669	187.638	141.094
LmxM.14.1220::LmxMC9T7.14.2:274053-276861(+)	10	0	2.01	0.269	1	152.439	226.888		275.834	235.137	132.428
LmxM.29.0450::LmxMC9T7.29.1:145591-146941(-)	14	0	2	0.0027	0.199	57.1475	77.441	100.951	404.292	320.888	218.13
LmxM.29.0250::LmxMC9T7.29.1:69901-73285(-)	7	0	2	0.18	1	98.8085	67.8495		169.997	105.062	91.1862
LmxM.31.0250::LmxMC9T7.31.1:79507-85866(-)	10	0	1.99	0.283	1	191.09	159.112		362.69	255.3	79.2101
LmxM.08_29.1370::LmxMC9T7.08_29.1:562686-567327(-)	25	0	1.97	0.00421	0.236	60.0508	54.6551	53.727	383.153	171.327	162.774
LmxM.15.0440c::LmxMC9T7.15.1:21247-23356(+)	54	0	1.97	0.0035	0.217	464.06	254.986	202.997	1342.84	1043.09	1028.02
LmxM.16_411322::LmxMC9T7.16.1:407884-408874(+)	3	0	1.96	0.163	1	74.4976	39.2117		168.091	84.3961	46.5308
LmxM.26.1820::LmxMC9T7.26.2:26984-34244(+)	3	0	1.95	0.0254	0.649	22.6361	29.2879	7.01612	93.4752	60.3036	47.1501
LmxM.18.0570::LmxMC9T7.18.1:216562-219757(+)	3	0.00256996	1.95	0.219	1	126.719	96.4557		168.543	147.623	107.833
LmxM.22.1100::LmxMC9T7.22.2:110527-117355(+)	6	0	1.94	0.129	1	44.7794	49.4051		115.868	76.4883	54.0468
LmxM.27.1850::LmxMC9T7.27.1:804137-806480(-)	7	0	1.94	0.219	1	123.466	97.7031		166.95	135.263	115.921
LmxM.14.0440::LmxMC9T7.14.1:157840-159493(+)	2	0.00306834	1.94	0.349	1	281.445	340.743		420.391	461.069	107.771
LmxM.34.2270::LmxMC9T7.34.2:662440-667321(+)	6	0	1.93	0.302	1	162.301	297.856		258.193	238.23	164.744
LmxM.07.0640::LmxMC9T7.07.1:283407-284415(+)	4	0	1.93	0.298	1	184.268	223.314		135.416	178.649	357.85
LmxM.08.0630::LmxMC9T7.08_29.2:250047-256677(+)	7	0	1.93	0.349	1		74.7155		147.553	107.622
LmxM.26.1500::LmxMC9T7.26.1:505481-505892(+)	3	0	1.92	0.231	1	90.1311	75.2817		73.6933	60.6941	313.721
LmxM.31.2730::LmxMC9T7.31.1:1064467-1067482(-)	33	0	1.92	0.00343	0.217	245.103	212.155	135.917	1017.99	562.097	674.077
LmxM.36.0970::LmxMC9T7.20.1:336543-337140(+)	6	0	1.91	0.0143	0.462	106.407	81.8236	40.004	255.733	426.626	170.368
LmxM.13.1590::LmxMC9T7.13.1:466315-468568(-)	8	0	1.91	0.329	1	222.772	327.198		338.025	271.555	159.625
LmxM.36.0490::LmxMC9T7.20.1:89741-90788(-)	2	0	1.91	0.412	1		140.831		197.238	144.108
LmxM.31.1690::LmxMC9T7.31.1:650011-651703(-)	2	0	1.9	0.193	1	94.3029	67.9297		138.273	107.974	85.2227
LmxM.16.1065::LmxMC9T7.16.1:396792-397137(+)	4	0	1.9	0.199	1	109.548	65.526		115.606	99.1632	125.116
LmxM.27.1020::LmxMC9T7.27.1:437316-437937(-)	3	0	1.9	0.397	1	658.412	531.166		481.712	441.263	330.057
LmxM.06.0370::LmxMC9T7.06.1:123327-124467(+)	22	0	1.89	0.00115	0.122	150.395	136.558	178.023	725.825	538.301	473.855
LmxM.26.2070::LmxMC9T7.26.2:141708-145755(+)	3	0.0020202	1.89	0.304	1	225.456	133.589		103.808	137.537	407.226
LmxM.36.1635::LmxMC9T7.20.2:179006-179414(-)	4	0	1.87	0.223	1	44.9547	104.334		182.45	38.8467	123.437
LmxM.27.1550::LmxMC9T7.27.1:629141-629546(+)	2	0	1.87	0.247	1	107.784	113.73		191.195	167.175	71.7705
LmxM.18.0150::LmxMC9T7.18.1:45325-46735(-)	3	0	1.86	0.144	1	49.5442	54.8737		87.7662	78.9126	72.4366
LmxM.34.0840::LmxMC9T7.34.2:134831-136106(+)	4	0	1.86	0.319	1	224.409	218.736		295.213	218.314	138.078
LmxM.24.1060::LmxMC9T7.24.1:366937-368464(+)	2	0	1.85	0.243	1	89.6309	94.1884		224.702	127.754	52.9223
LmxM.31.1760::LmxMC9T7.31.1:676688-678395(-)	5	0	1.85	0.236	1	108.626	86.2866		203.065	115.781	71.5091
LmxM.29.1380::LmxMC9T7.29.1:469667-470870(+)	2	0.000633112	1.85	0.232	1	125.005	69.2751		182.296	111.329	76.3423
LmxM.32.2905::LmxMC9T7.32.3:40404-45189(+)	71	0	1.84	0.0344	0.705	49.0487	38.7984	110.72	454.983	161.87	131.003
LmxM.08.0080::LmxMC9T7.08_29.2:15063-17664(+)	5	0	1.84	0.166	1	51.8223	44.6974		80.468	38.0953	132.4
LmxM.17.0600::LmxMC9T7.17.1:217502-220910(-)	14	0	1.84	0.32	1	233.92	216.351		215.69	187.325	218.263
LmxM.36.3460::LmxMC9T7.20.3:412267-412870(-)	2	0	1.84	0.343	1	298.193	255.769		253.813	194.311	268.567
LmxM.31.0340::LmxMC9T7.31.1:122050-124741(-)	3	0	1.83	0.229	1	108.96	80.2223		172.999	101.277	86.4063
LmxM.14.1130::LmxMC9T7.14.2:243240-246057(+)	4	0	1.82	0.122	1	29.7353	43.9659		95.1761	45.4465	51.0689
LmxM.01.0130::LmxMC9T7.01.1:23681-24878(-)	4	0	1.81	0.268	1	124.399		141.04	151.797	121.155	158.073
LmxM.25.0610::LmxMC9T7.25.1:195433-199858(-)	6	0	1.81	0.49	1	1197.41	1440.92		1033.18	919.817	298.372
LmxM.36.6000::LmxMC9T7.20.3:1366799-1369799(-)	3	0.00256996	1.8	0.364	1	70.148			111.546		100.996
LmxM.15.0180::LmxMC9T7.05.1:62139-64380(-)	2	0	1.8	0.359	1	402.18	143.014		404.999	211.127	109.37
LmxM.28.0510::LmxMC9T7.28.1:174808-175966(-)	3	0.000633112	1.8	0.3	1		55.9483	238.676	114.097	70.8251	268.141
LmxM.06.1180::LmxMC9T7.06.1:442969-444337(+)	5	0	1.79	0.0137	0.45	41.1497	43.2583	20.2442	188.058	99.448	79.1554
LmxM.31.1650::LmxMC9T7.31.1:635063-637826(-)	5	0	1.78	0.216	1	94.3021	65.7785		121.533	83.4431	94.489
LmxM.26.2490::LmxMC9T7.26.2:333152-337838(+)	19	0	1.78	0.389	1	234.464	255.746		511.501	321.991	56.1122
LmxM.30.2140::LmxMC9T7.30.4:410073-413184(+)	31	0	1.77	0.036	0.708	28.1463	36.0151	65.3735	302.897	118.413	73.5811
LmxM.10.0310::LmxMC9T7.10.1:135432-138549(+)	4	0	1.77	0.00285	0.199	65.4039	44.3606	63.3202	260.711	152.347	185.159
LmxM.09.0490::LmxMC9T7.09.1:195852-197088(+)	2	0.00179695	1.77	0.3	1	201.324	123.011		193.702	147.506	132.59
LmxM.27.1890::LmxMC9T7.27.1:818230-820807(-)	2	0	1.77	0.0993	0.973		40.8852	12.715	37.3117	35.6226	59.5966
LmxM.34.4880::LmxMC9T7.34.4:617316-618465(+)	9	0	1.76	0.35	1	245.686	207.315		358.494	139.442	151.344
LmxM.29.2640::LmxMC9T7.29.2:499079-501569(-)	4	0	1.75	0.194	1	64.8442	60.9116		115.102	70.8069	71.0376
LmxM.24.1800::LmxMC9T7.24.2:3075-3396(-)	4	0	1.75	0.495	1	66.1501	110.199		609.848	457.286
LmxM.33.2340::LmxMC9T7.33.3:488142-490797(-)	7	0	1.75	0.393	1	248.735	401.235		417.666	298.377	115.886
LmxM.32.0540::LmxMC9T7.32.1:203398-204745(-)	2	0	1.75	0.342	1	322.23	128.19		210.508	217.206	131.084
LmxM.28.2610::LmxMC9T7.28.2:239765-245033(+)	11	0	1.74	0.0083	0.328	147.835	112.106	98.8818	666.003	330.784	278.928
LmxM.28.2330::LmxMC9T7.28.2:137948-140024(+)	2	0	1.73	0.194	1	46.782	63.6001		127.017	65.8053	49.3038
LmxM.31.1100::LmxMC9T7.31.1:425389-428503(+)	3	0.00482703	1.73	0.265	1	97.7393	121.138		126.385	100.865	128.706
LmxM.15.1481::LmxMC9T7.15.1:412211-415034(-)	3	0	1.73	0.293	1	140.238	141.09		150.155	141.602	130.633
LmxM.36.4840::LmxMC9T7.20.3:939392-943016(+)	2	0	1.73	0.318	1	213.509	111.396		205.714	172.116	93.1574
LmxM.21.0960::LmxMC9T7.21.1:374969-379265(+)	2	0.00526316	1.73	0.347	1		52.1784		108.257	67.0271
LmxM.18.0650::LmxMC9T7.18.1:256373-260278(+)	2	0	1.72	0.143	1	20.9176	43.8074		76.4395	63.945	25.5347
LmxM.28.0230::LmxMC9T7.28.1:70299-71334(+)	2	0	1.72	0.266	1	80.4195		132.808	86.6016	137.874	121.888
LmxM.04.0500::LmxMC9T7.04.1:174611-183593(-)	4	0	1.71	0.0121	0.42	15.2685	29.9259	16.2475	100.701	43.8535	59.394
LmxM.33.3080::LmxMC9T7.33.3:859422-861654(+)	2	0.00179695	1.71	0.373	1	248.977	302.403		214.766	234.11	199.274
LmxM.18.0610::LmxMC9T7.18.1:242476-244273(+)	4	0	1.71	0.38	1	340.89	259.35		252.904	227.79	206.956
LmxM.12.0380::LmxMC9T7.12.1:160773-165171(+)	18	0	1.7	0.0107	0.398	23.9853	15.5889	41.0935	103.275	68.8125	74.0481
LmxM.01.0740::LmxMC9T7.01.1:212325-214557(+)	3	0	1.7	0.343	1	94.3515		234.869	132.64	68.8707	319.62
LmxM.10.0130::LmxMC9T7.10.1:51841-54046(+)	27	0	1.7	0.00288	0.199	115.083	105.301	105.808	508.855	299.18	290.367
LmxM.20.1220::LmxMC9T7.20.3:2288183-2288624(+)	4	0.000633112	1.7	0.279	1	147.708	58.0175		192.274	66.8057	88.0004
LmxM.05.0740::LmxMC9T7.05.2:243266-244355(+)	2	0	1.69	0.22	1	49.6793	91.1822		94.2872	65.4709	94.4553
LmxM.15.0610::LmxMC9T7.15.1:90224-91778(+)	4	0	1.69	0.353	1	93.5548	91.244		328.927	161.883	20.6368
LmxM.08_29.1180::LmxMC9T7.08_29.1:705207-712530(-)	18	0	1.68	0.00379	0.228	138.564	192.278	217.412	733.601	591.151	435.831
LmxM.26.1370::LmxMC9T7.26.1:436471-439171(+)	3	0	1.66	0.0882	0.928	24.5786	17.2525		52.3727	22.6518	43.0993
LmxM.06.0670::LmxMC9T7.06.1:237497-241496(+)	11	0	1.66	0.0484	0.796	93.4179	70.1486	20.9107	221.637	172.643	113.337
LmxM.36.2180::LmxMC9T7.20.2:405805-407377(+)	4	0	1.66	0.427	1	102.296			110.099	111.501
LmxM.05.0750::LmxMC9T7.05.2:245634-248037(+)	3	0	1.66	0.273	1	117.735	80.9189		134.454	103.775	81.7976
LmxM.18.1130::LmxMC9T7.18.1:466021-466732(+)	6	0	1.66	0.273	1	140.207	61.9954		119.067	106.116	82.7361
LmxM.14.1070::LmxMC9T7.14.2:190807-193933(+)	31	0	1.66	0.0169	0.507	156.625	177.869	120.44	741.711	576.29	249.961
LmxM.21.1450::LmxMC9T7.21.1:564081-567132(-)	2	0.00256996	1.66	0.317	1	168.382		112.582	170.551	90.0939	148.657
LmxM.32.0060::LmxMC9T7.32.1:11365-12676(-)	2	0.00405186	1.66	0.32	1	169.548	132.286		163.747	124.276	133.32
LmxM.36.4330::LmxMC9T7.20.3:745688-750569(+)	13	0	1.66	0.364	1	268.746	162.737		250.422	169.99	124.153
LmxM.16.0680::LmxMC9T7.16.1:230574-231918(-)	2	0.0020202	1.66	0.49	1		209.81		151.694	166.899
LmxM.31.1230::LmxMC9T7.31.1:469447-470662(+)	11	0	1.65	0.0146	0.466	66.8438	42.4696	27.895	204.164	107.443	111.384
LmxM.19.1430::LmxMC9T7_62:5492-6590(+)	7	0	1.64	0.00497	0.246	49.1884	47.8539	58.771	219.428	175.132	108.603
LmxM.36.5140::LmxMC9T7.20.3:1048359-1049886(-)	4	0	1.64	0.359	1	179.711	221.002		169.667	145.199	184.971
LmxM.33.1380::LmxMC9T7.33.3:198389-202307(-)	9	0	1.63	0.0063	0.288	42.4668	22.1471	36.6422	116.401	77.4366	114.317
LmxM.08.1140::LmxMC9T7.08_29.3:96094-98935(+)	2	0	1.63	0.196	1	53.5804	26.0399		81.6827	79.4266	24.3546
LmxM.31.1840::LmxMC9T7.31.1:706571-707222(-)	2	0.00152532	1.63	0.538	1	103.055	111.098		733.692	459.526
LmxM.13.0010::LmxMC9T7_59:1519-3472(-)	2	0	1.63	0.312	1	145.948	119.025		110.181	129.991	138.524
LmxM.36.1760::LmxMC9T7.20.2:235209-236739(-)	5	0	1.63	0.403	1	299.969	281.512		249.167	265.463	144.735
LmxM.32.1840::LmxMC9T7.32.2:434958-435612(+)	4	0.0020202	1.62	0.156	1	44.1527	16.0074		82.8866	29.8935	31.9236
LmxM.06.0160::LmxMC9T7.06.1:53038-54403(-)	2	0.00333519	1.62	0.245	1	74.1143	65.9678		70.8479	59.8563	126.753
LmxM.23.1150::LmxMC9T7.23.2:296873-298724(-)	4	0	1.62	0.255	1	102.425	59.333		103.13	81.9495	79.2175
LmxM.08_29.1000::LmxMC9T7.08_29.1:790493-792380(-)	4	0	1.62	0.312	1	137.228	104.781		168.617	119.838	78.9151
LmxM.34.3660::LmxMC9T7.34.4:207304-212053(-)	3	0	1.62	0.312	1	173.454	79.1033		156.163	99.8651	97.4682
LmxM.29.3410::LmxMC9T7.29.2:759679-761533(+)	4	0.000633112	1.62	0.469	1	622.999	415.162		577.404	360.312	137.437
LmxM.23.1450::LmxMC9T7.23.2:465732-467205(+)	2	0	1.62	0.454	1		125.098		134.812	102.826
LmxM.22.0140::LmxMC9T7.22.1:53972-55343(-)	2	0	1.61	0.202	1	39.2538	66.5581		83.1151	50.986	67.6426
LmxM.21.1540::LmxMC9T7.21.1:598828-604630(-)	4	0	1.61	0.406	1	310.027	174.079		347.456	219.149	77.0002
LmxM.21.0200::LmxMC9T7.21.1:57891-60771(+)	3	0	1.61	0.368	1		52.7875		81.203	70.0956
LmxM.08_29.1290::LmxMC9T7.08_29.1:653905-654262(-)	2	0	1.6	0.413	1	54.5907	15.3305		216.865	107.641
LmxM.09.0620::LmxMC9T7.09.1:243345-245601(+)	4	0	1.6	0.206	1	61.8406	47.2488		68.7758	58.1787	77.5675
LmxM.29.2730::LmxMC9T7.29.2:527633-530480(-)	2	0	1.6	0.301	1	103.728	99.4099		156.299	111.834	62.4888
LmxM.07.0250::LmxMC9T7.07.1:91049-96764(-)	5	0	1.59	0.0158	0.499	24.9625	48.6179	70.7325	156.845	112.412	132.747
LmxM.02.0580::LmxMC9T7.02.1:255573-266931(+)	8	0	1.59	0.257	1	69.4464	86.8257		95.478	82.2899	79.8187
LmxM.31.3450::LmxMC9T7.31.1:1381529-1383425(+)	2	0	1.59	0.371	1	151.976	195.916		224.288	183.868	74.9011
LmxM.27.0500::LmxMC9T7.27.1:168375-185637(+)	321	0	1.59	0.00602	0.279	893.889	946.745	588.918	3239.9	2294.62	1836.63
LmxM.06.0900::LmxMC9T7.06.1:357051-362427(+)	2	0	1.58	0.303	1	29.383			50.12	59.6334
LmxM.27.0270::LmxMC9T7.27.1:63218-66539(-)	30	0	1.58	0.00443	0.236	83.8374	98.6807	113.84	406.242	266.448	231.049
LmxM.30.1740::LmxMC9T7.30.4:653797-655051(+)	2	0	1.57	0.169	1	33.2636	45.1846		53.1974	44.6342	62.9857
LmxM.33.1460::LmxMC9T7.33.3:243592-245827(-)	3	0.00405186	1.57	0.328	1	129.438	117.694		75.6507	132.247	151.794
LmxM.23.0543::LmxMC9T7.23.1:198721-201934(+)	3	0.000633112	1.57	0.403	1	168.172	341.739		189.911	148.135	202.723
LmxM.16.1650::LmxMC9T7.16.1:664551-666624(+)	7	0	1.57	0.349	1	169.249	142.451		161.679	126.933	117.788
LmxM.31.0160::LmxMC9T7.31.1:51732-52917(-)	2	0	1.56	0.267	1	36.8435	94.123		98.6171	101.342	34.2243
LmxM.25.1600::LmxMC9T7.25.1:631118-634634(-)	2	0	1.56	0.347	1	140.183	148.284		96.7471	187.751	113.062
LmxM.24.1220::LmxMC9T7.24.1:435179-436802(+)	6	0	1.56	0.0665	0.837	174.01	267.97	75.2835	773.957	512.668	225.323
LmxM.32.0765::LmxMC9T7.32.1:281392-282655(+)	10	0	1.55	0.0122	0.42	55.4724	61.2606	102.932	308.464	162.433	174.176
LmxM.13.1440::LmxMC9T7.13.1:386761-391585(-)	2	0.00526316	1.55	0.352	1	159.272	140.311		172.139	108.06	115.548
LmxM.33.0480::LmxMC9T7.33.1:170790-179079(+)	20	0	1.55	0.392	1	219.944	198.61		234.978	119.16	149.724
LmxM.29.0380::LmxMC9T7.29.1:120625-121780(-)	4	0.00179695	1.55	0.403	1	234.644	184.72		247.064	215.098	77.8864
LmxM.16.0280::LmxMC9T7.16.1:89511-98133(-)	4	0.000633112	1.53	0.351	1	190.854	38.4235		177.551	90.4566	41.7344
LmxM.19.1130::LmxMC9T7.19.2:115973-133346(+)	16	0	1.52	0.0516	0.819	31.3259	21.6824	89.949	144.975	82.0957	120.061
LmxM.04.0530::LmxMC9T7.04.1:197677-198748(-)	3	0.00152532	1.52	0.348	1	87.7076		138.176	69.8272	70.628	219.802
LmxM.27.1560::LmxMC9T7.27.1:632131-636991(+)	3	0	1.52	0.529	1	230.089			226.34	92.497
LmxM.32.1010::LmxMC9T7.32.2:77885-81563(+)	2	0.0009375	1.52	0.448	1	263.55	240.509		374.452	257.047	58.9324
LmxM.31.0150::LmxMC9T7.31.1:47675-50675(-)	2	0	1.51	0.393	1	7.01323	50.5077		99.5742	81.345
LmxM.21.1370::LmxMC9T7.21.1:541068-544218(-)	2	0.00457235	1.51	0.324	1	30.4399			67.0789	39.9658
LmxM.33.0600::LmxMC9T7.33.2:48960-51447(+)	3	0.00353645	1.51	0.305	1	90.6947		99.2214	91.0363	77.4045	113.611
LmxM.29.0310::LmxMC9T7.29.1:92099-96251(-)	4	0.0009375	1.51	0.411	1	282.121	186.945		185.689	196.47	128.474
LmxM.23.0610::LmxMC9T7.23.2:34934-37160(-)	4	0	1.5	0.371	1	37.6322			110.845	29.1178
LmxM.34.3980::LmxMC9T7.34.4:307768-310129(+)	16	0	1.5	0.00463	0.237	106.935	157.751	118.367	446.992	354.477	284.871
LmxM.21.1760::LmxMC9T7.21.1:702958-704251(+)	3	0	1.5	0.431	1	190.92	348.296		251.677	168.444	134.955
LmxM.21.0460::LmxMC9T7.21.1:129487-132292(+)	7	0	1.49	0.0237	0.634	101.207	63.3598	61.7636	348.537	124.091	204.463
LmxM.24.1420::LmxMC9T7.24.1:504033-508158(+)	2	0.00256996	1.49	0.414	1	164.972	235.055		120.801	295.882	91.6987
LmxM.26.1010::LmxMC9T7.26.1:280431-281685(-)	4	0	1.48	0.368	1	101.039	167.387		151.881	150.197	62.1001
LmxM.17.0800::LmxMC9T7.17.1:306207-309024(-)	10	0	1.48	0.385	1	169.366	136.496		184.113	155.664	67.1257
LmxM.25.0430::LmxMC9T7.25.1:120493-123547(-)	3	0.0020202	1.48	0.458	1	267.501	386.793		333.117	143.758	179.587
LmxM.27.1690::LmxMC9T7.27.1:704787-706638(+)	4	0.00256996	1.47	0.254	1	39.5213		59.5128	31.8291	56.7198	106.729
LmxM.10.0940::LmxMC9T7.10.2:218831-222827(-)	6	0	1.47	0.354	1	72.7273	152.773		111.79	158.142	51.463
LmxM.18.0290::LmxMC9T7.18.1:128134-129148(-)	2	0	1.47	0.3	1	100.646	48.8609		127.658	53.9695	57.9092
LmxM.08_29.2320::LmxMC9T7.08_29.1:169837-170956(+)	8	0	1.47	0.0222	0.616	140.792	78.1707	75.0271	375.952	293.062	160.392
LmxM.33.3330::LmxMC9T7.33.3:948346-949999(+)	4	0	1.47	0.42	1	325.63	103.193		256.023	95.647	112.159
LmxM.29.0240::LmxMC9T7.29.1:67284-69036(-)	2	0.000633112	1.46	0.24	1	69.4099	31.9769		67.7296	41.3012	62.558
LmxM.29.2340::LmxMC9T7.29.2:380319-383910(-)	33	0	1.45	0.0387	0.734	49.8975	39.2105	104.124	250.788	159.815	103.482
LmxM.12.0130::LmxMC9T7.12.1:36987-38739(+)	6	0	1.44	0.00789	0.324	39.2869	42.7241	67.2621	106.001	162.015	131.361
LmxM.31_340171::LmxMC9T7.31.1:339006-339381(+)	5	0	1.44	0.0571	0.837	138.203	83.1198	82.9739	508.862	306.728	122.969
LmxM.27.0970::LmxMC9T7.27.1:409922-415454(-), LmxM.27.0980::LmxMC9T7.27.1:420784-423319(-)	4	0	1.44	0.198	1	180.897	81.3578	16.5635	215.19	255.533	88.0954
LmxM.32.0290::LmxMC9T7.32.1:96494-98378(-)	2	0	1.44	0.558	1	264.814			235.249	85.9703
LmxM.17.0710::LmxMC9T7.17.1:290964-293394(-)	3	0.00353645	1.43	0.246	1	48.2626	56.7423		62.9106	63.053	51.2206
LmxM.32.3170::LmxMC9T7.32.3:206586-208176(+)	2	0	1.42	0.0833	0.92	68.3653	18.2721	62.5573	125.781	67.3343	175.698
LmxM.07.0300::LmxMC9T7.07.1:128569-131167(-)	4	0	1.42	0.35	1	143.657	66.0397		109.984	99.7267	63.0107
LmxM.34.2340::LmxMC9T7.34.2:695550-697584(+)	2	0.00256996	1.42	0.442	1	250.408	183.735		229.93	187.709	78.0251
LmxM.34.2210::LmxMC9T7.34.2:635727-636006(+), LmxM.34.2220.aqueries=1subjects=2::LmxMC9T7.34.2:640693-640972(+), LmxM.34.2220queries=1subjects=2::LmxMC9T7.34.2:638744-639023(+), LmxM.34.2221.aqueries=1subjects=2::LmxMC9T7.34.2:640693-640972(+), LmxM.34.2221queries=1subjects=2::LmxMC9T7.34.2:638744-639023(+)	6	0	1.42	0.219	1	252.04	183.754	97.0183	984.209	920.746	95.8231
LmxM.33.2190::LmxMC9T7.33.3:428812-433567(-)	13	0	1.42	0.0112	0.41	303.629	227.544	210.907	862.199	738.505	436.126
LmxM.22.1690c.aqueries=1subjects=2::LmxMC9T7_62:66246-68057(+), LmxM.22.1690cqueries=1subjects=2::LmxMC9T7.01.1:264215-266026(+)	2	0.00405186	1.41	0.38	1	55.6075		181.971	68.2636	59.2643	181.234
LmxM.13.1550::LmxMC9T7.13.1:446563-450112(-)	3	0.000338181	1.4	0.232	1	32.0726	46.5833		76.226	29.4061	46.6043
LmxM.34.2770::LmxMC9T7.34.2:856397-860372(-)	3	0	1.4	0.393	1	46.2748		204.159	89.607	44.9101	165.174
LmxM.26.1870::LmxMC9T7.26.2:50085-58905(+)	3	0.00526316	1.39	0.328	1		80.6018	85.1943	77.9225	99.9287	60.1743
LmxM.26.2370::LmxMC9T7.26.2:276860-288800(+)	2	0.00256996	1.37	0.2	1	29.3051		19.4089	44.6714	56.3212	14.96
LmxM.17.0930::LmxMC9T7.17.1:355227-359547(+)	26	0	1.37	0.0103	0.386	135.412	117.001	150.741	510.21	290.457	275.412
LmxM.32.2070::LmxMC9T7.32.2:527720-530699(+)	26	0	1.37	0.00454	0.236	202.664	221.902	212.373	679.587	432.051	560.112
LmxM.32.2170::LmxMC9T7.32.2:575923-580333(+)	5	0	1.37	0.434	1	243.574	150.083		148.95	131.905	122.954
LmxM.29.2560::LmxMC9T7.29.2:460722-463968(-)	3	0	1.36	0.283	1	15.5098	26.1932	123.593	56.887	42.0118	354.059
LmxM.05.0710::LmxMC9T7.05.2:227349-231567(+)	3	0	1.36	0.263	1	63.0215	33.9075		69.954	54.5141	36.3863
LmxM.16.1260::LmxMC9T7.16.1:484280-489884(-)	2	0	1.36	0.3	1	66.2644	56.3119		82.2982	70.8916	41.1604
LmxM.33.1300::LmxMC9T7.33.3:163624-164704(-)	3	0	1.35	0.293	1	65.3391	48.9855		46.4536	47.1799	93.3623
LmxM.31.3160::LmxMC9T7.31.1:1241688-1244136(+)	3	0	1.35	0.0726	0.853	303.109	219.739	794.51	1044.12	608.108	1371.21
LmxM.33.3200::LmxMC9T7.33.3:902681-905885(+)	3	0	1.35	0.417	1		76.3626	206.394	83.6865	61.8531	194.74
LmxM.33.1440::LmxMC9T7.33.3:234583-237214(-)	3	0	1.34	0.297	1	56.0288	28.2411		111.133	39.1737	22.6391
LmxM.14.0110::LmxMC9T7.14.1:26970-28542(+)	2	0.000338181	1.34	0.394	1	149.377	105.631		88.5054	96.6114	115.323
LmxM.13.0510::LmxMC9T7.13.1:55876-56776(+)	2	0	1.34	0.421	1	173.859	130.28		99.8573	85.32	164.168
LmxM.07.0950::LmxMC9T7.07.1:475681-483052(+)	9	0	1.34	0.175	1	179.666	31.4925	185.513	460.481	257.708	144.002
LmxM.02.0570::LmxMC9T7.02.1:237215-241493(-)	12	0	1.32	0.0492	0.802	66.2592	29.4895	21.5512	120.024	83.391	65.3546
LmxM.25.1440::LmxMC9T7.25.1:543902-545429(-)	2	0	1.32	0.341	1	70.3597		56.9447	120.883	64.8208	30.5625
LmxM.08_29.2800::LmxMC9T7.08_29.1:13891-14893(-)	7	0	1.31	0.0676	0.837	46.5961	62.8557	81.334	323.995	131.458	84.9375
LmxM.22.0890::LmxMC9T7.22.2:22776-23145(+)	7	0	1.31	0.29	1	78.0086	103.968	14.7131	310.308	164.986	35.2161
LmxM.31.2260::LmxMC9T7.31.1:883906-884470(-)	10	0	1.31	0.0563	0.837	160.89	178.518	92.2589	492.694	471.427	174.33
LmxM.26.0840::LmxMC9T7.26.1:219307-222574(-)	13	0	1.3	0.0169	0.507	113.609	174.207	122.429	413.132	398.521	221.28
LmxM.03.0090::LmxMC9T7.03.1:21997-23701(+)	3	0	1.29	0.034	0.705	29.3498	82.5583	56.6459	120.832	153.563	109.149
LmxM.17.0733::LmxMC9T7.17.1:253046-254360(-)	5	0.000633112	1.29	0.558	1	73.9986	53.8942		303.615	191.126
LmxM.36.4260::LmxMC9T7.20.3:709159-710455(+)	4	0	1.29	0.209	1	145.698	18.1408	133.486	258.543	121.203	165.401
LmxM.28.0690::LmxMC9T7.28.1:249149-250055(-)	3	0.0020202	1.29	0.431	1	157.094	62.4439		210.29	68.0647	38.306
LmxM.29.3290::LmxMC9T7.29.2:707128-710242(+)	2	0.0020202	1.29	0.216	1	301.827	326.21	36.9418	331.086	327.658	486.646
LmxM.04.1000::LmxMC9T7.04.1:354078-357605(-)	6	0	1.28	0.0438	0.775	16.8083	23.9222	50.2194	82.0268	52.1635	67.8921
LmxM.36.2240::LmxMC9T7.20.2:425374-433222(+)	11	0	1.28	0.0271	0.657	56.1059	84.0388	122.252	282.278	156.563	185.655
LmxM.11.0180::LmxMC9T7.11.1:47458-48046(+)	4	0	1.28	0.485	1	169.015	282.768		91.3409	129.969	219.728
LmxM.10.0320::LmxMC9T7.10.1:140020-145879(+)	15	0	1.25	0.0245	0.644	77.7648	68.8112	118.636	272.671	136.7	230.881
LmxM.34.2380::LmxMC9T7.34.2:708527-712691(+)	11	0	1.25	0.181	1	115.63	414.233	63.8262	583.648	358.042	195.985
LmxM.01.0310::LmxMC9T7.01.1:66623-67787(-)	2	0	1.25	0.473	1	176.042	210.66		158.488	124.07	97.5417
LmxM.32.1530::LmxMC9T7.32.2:338628-339345(+)	4	0.00179695	1.25	0.0537	0.83	224.139	235.61	97.8518	558.944	472.5	262.904
LmxM.15.0250::LmxMC9T7.05.1:90928-96724(+)	4	0	1.24	0.309	1	57.6082	41.2742		62.6844	59.3876	32.0732
LmxM.31.1040::LmxMC9T7.31.1:405489-407232(+)	2	0	1.24	0.387	1	102.918	70.3852		92.1632	80.5642	48.9235
LmxM.08.0620::LmxMC9T7.08_29.2:238547-246527(+)	10	0	1.24	0.483	1	127.049	100.056		204.113	151.049	20.9243
LmxM.14.0910::LmxMC9T7.14.2:116707-118534(-)	3	0	1.24	0.479	1	181.526	173.042		155.015	166.327	61.3436
LmxM.33.0620::LmxMC9T7.33.2:61150-68350(+)	2	0.00306834	1.24	0.24	1		29.233	40.0044	32.7907	37.4682	48.21
LmxM.32.0950::LmxMC9T7.32.2:47867-53078(+)	3	0.00457235	1.23	0.261	1	26.8289	12.1318		43.8468	41.7911	8.72652
LmxM.29.0610::LmxMC9T7.29.1:203371-204985(-)	2	0	1.22	0.14	1	82.0426	51.0915	156.347	147.505	117.699	476.854
LmxM.36.3790::LmxMC9T7.20.3:516131-519026(+)	2	0.00152532	1.22	0.406	1	92.0085		102.238	71.0316	65.5061	96.7581
LmxM.32.1940::LmxMC9T7.32.2:465960-468990(+)	6	0	1.22	0.467	1	133.045	152.1		157.337	130.026	47.9482
LmxM.31.1210::LmxMC9T7.31.1:462176-464582(+)	2	0	1.22	0.0388	0.734	137.95	52.4119	102.427	243.146	166.785	231.273
LmxM.18.0890::LmxMC9T7.18.1:373923-374595(+)	4	0	1.22	0.472	1	163.149	69.2474		202.008	97.9786	27.6326
LmxM.32.0520::LmxMC9T7.32.1:192584-193634(-)	3	0	1.22	0.548	1	500.523	119.884		370.517	134.848	57.8035
LmxM.11.0740::LmxMC9T7.11.1:288771-290100(+)	3	0	1.21	0.133	1	10.5763	61.8047	29.3555	72.4299	63.5835	51.1795
LmxM.31.2760::LmxMC9T7.31.1:1076269-1078912(-)	5	0	1.21	0.0446	0.78	104.086	41.194	38.2147	117.435	135.971	127.837
LmxM.18.0280::LmxMC9T7.18.1:124531-126649(-)	14	0	1.2	0.0193	0.568	146.462	122.317	170.026	493.396	275.121	269.364
LmxM.12.0440::LmxMC9T7.12.1:181452-183405(-)	3	0	1.2	0.482	1	163.075	182.131		148.837	134.016	69.7568
LmxM.21.1850::LmxMC9T7.21.1:720507-723465(+)	2	0.00722208	1.19	0.257	1	39.7032	26.5725		25.7561	40.9689	45.5977
LmxM.14.1360::LmxMC9T7.14.2:319610-321191(+)	4	0	1.19	0.0114	0.411	60.6772	81.9974	56.0697	145.489	123.343	185.153
LmxM.23.0900::LmxMC9T7.23.2:195043-203671(-)	5	0	1.18	0.00803	0.324	67.2083	95.3194	98.9273	187.082	193.215	205.033
LmxM.04.0250::LmxMC9T7.04.1:69767-74135(+)	3	0.000338181	1.17	0.428	1	55.7604		119.458	77.8529	33.6326	111.215
LmxM.20.0770::LmxMC9T7.20.3:2054728-2066695(+)	5	0	1.17	0.137	1	57.5945	41.9943	176.397	158.216	110.892	275.242
LmxM.32.2150::LmxMC9T7.32.2:566664-569286(+)	16	0	1.17	0.0115	0.411	116.96	114.765	126.409	363.751	248.962	215.012
LmxM.16.1240::LmxMC9T7.16.1:473704-480106(-)	2	0.00526316	1.16	0.406	1	34.5819	60.9815		96.4232	66.4007	13.9481
LmxM.08.0150::LmxMC9T7.08_29.2:46757-48302(+)	3	0.00526316	1.16	0.465	1	119.789	146.789		106.248	85.5285	81.891
LmxM.22.0060::LmxMC9T7.22.1:17201-19520(-)	8	0	1.16	0.0263	0.65	139.608	148.008	158.019	535.323	254.657	268.602
LmxM.31.2550::LmxMC9T7.31.1:993018-997851(-)	4	0	1.15	0.0519	0.82	90.2497	39.244	97.3685	163.892	120.216	190.176
LmxM.12.0070::LmxMC9T7.12.1:12523-14254(+)	5	0	1.15	0.464	1	103.745	122.309		101.288	123.007	42.4346
LmxM.34.0070::LmxMC9T7.34.1:22668-23586(-)	3	0	1.15	0.464	1	122.717	106.937		133.904	86.0059	47.3216
LmxM.36.3850::LmxMC9T7.20.3:538834-539512(+)	8	0	1.13	0.12	1	50.3449	29.707	132.871	168.476	113.495	108.848
LmxM.09.0630::LmxMC9T7.09.1:246667-250099(+)	4	0	1.13	0.407	1	92.7294	57.1201		64.0825	78.3825	42.3063
LmxM.21.1566::LmxMC9T7.21.1:640019-641471(-)	8	0	1.13	0.134	1	162.089	289.159	98.4276	674.743	383.7	186.275
LmxM.08_29.1530::LmxMC9T7.08_29.1:479334-481461(+)	2	0	1.13	0.511	1	190.187	135.554		171.026	116.318	51.8722
LmxM.09.0910queries=2subjects=3::LmxMC9T7.09.1:354912-355362(-), LmxM.09.0920.aqueries=2subjects=3::LmxMC9T7.09.1:358331-358781(-), LmxM.09.0920queries=2subjects=3::LmxMC9T7.09.1:356577-357027(-), LmxM.09.0930.aqueries=1subjects=3::LmxMC9T7.09.1:356577-357027(-), LmxM.09.0930.bqueries=1subjects=3::LmxMC9T7.09.1:358331-358781(-), LmxM.09.0930queries=1subjects=3::LmxMC9T7.09.1:354912-355362(-)	2	0.00526316	1.12	0.429	1	21.9146	11.554		87.6475	29.3872
LmxM.18.0020::LmxMC9T7.18.1:5813-6965(-)	3	0.0009375	1.12	0.533	1	207.089	210.47		141.502	163.458	73.3828
LmxM.36.0680::LmxMC9T7.20.1:154924-157795(+)	2	0	1.11	0.436	1	31.2803	8.18461		56.8661	45.2584
LmxM.36.2010::LmxMC9T7.20.2:328508-329936(+)	5	0	1.11	0.046	0.784	38.505	29.159	69.5897	112.572	71.8028	96.4838
LmxM.19.0300::LmxMC9T7.19.1:102620-103565(+)	9	0	1.11	0.308	1	219.71	260.613	53.8663	722.14	442.255	97.2742
LmxM.19.0560::LmxMC9T7.19.1:208219-212371(+)	8	0	1.1	0.0119	0.42	81.4728	85.4799	61.6909	181.221	171.338	135.781
LmxM.19.0740::LmxMC9T7.19.1:314220-315561(+)	3	0	1.1	0.509	1	168.618	132.418		137.891	116.733	52.4073
LmxM.33.1210::LmxMC9T7.33.3:125388-127092(-)	2	0	1.09	0.555	1	36.0685	43.7668		138.855	108.755
LmxM.27.0490::LmxMC9T7.27.1:140145-147214(+)	43	0	1.09	0.0322	0.705	812.636	487.195	548.069	1627.4	1432.92	896.888
LmxM.26.1220::LmxMC9T7.26.1:372599-374618(+)	2	0.00353645	1.08	0.176	1	51.0236	10.0765	32.7864	80.2504	50.9163	38.6594
LmxM.08_29.1130::LmxMC9T7.08_29.1:728258-729371(-)	2	0	1.07	0.389	1	76.3734	37.5656		50.8535	34.2897	58.797
LmxM.36.1000::LmxMC9T7.20.1:340785-344676(+)	9	0	1.07	0.0693	0.838	88.9847	59.1831	43.6431	207.997	119.118	85.614
LmxM.25.1000::LmxMC9T7.25.1:366477-368754(+)	5	0	1.07	0.0331	0.705	123.081	213.978	150.361	456.809	314.254	255.694
LmxM.10.0960::LmxMC9T7.10.2:228525-231093(-)	2	0	1.06	0.0582	0.837	36.5345	14.7318	16.5575	52.2672	37.9983	40.5953
LmxM.15.1200::LmxMC9T7.15.1:299326-307432(-)	2	0	1.06	0.345	1	51.9401	33.705		43.2555	31.0567	45.2836
LmxM.36.0740::LmxMC9T7.20.1:194166-195789(+)	14	0	1.06	0.144	1	60.9665	69.2168	123.671	370.186	138.196	92.1451
LmxM.34.5130::LmxMC9T7.34.4:710907-712017(+)	3	0.00306834	1.06	0.118	1	73.4234	98.996	49.6434	260.219	173.784	72.9806
LmxM.26.2200::LmxMC9T7.26.2:227379-228975(+)	2	0	1.06	0.531	1	212.924	140.415		107.317	124.818	77.6927
LmxM.31.3280::LmxMC9T7.31.1:1308439-1310887(+)	2	0	1.05	0.41	1	45.063	63.1398		26.6841	45.0362	80.0958
LmxM.21.1270::LmxMC9T7.21.1:497493-500013(-)	4	0	1.05	0.607	1	376.551	288.861		251.623	234.184	62.1386
LmxM.08.0960::LmxMC9T7.08_29.3:32152-33850(-)	9	0	1.04	0.231	1	269.075	397.248	81.8346	744.373	463.188	218.346
LmxM.31.1810::LmxMC9T7.31.1:692789-694757(-)	2	0.00353645	1.03	0.523	1	27.8537	28.3617		85.879	78.552
LmxM.20.0705::LmxMC9T7.20.3:2039091-2044002(+)	10	0	1.03	0.197	1	75.0395	36.3275	214.154	201.698	127.165	193.321
LmxM.14.0220::LmxMC9T7.14.1:56052-57768(+)	5	0	1.03	0.0566	0.837	98.8696	90.9912	78.7096	313.312	150.084	127.566
LmxM.36.4550::LmxMC9T7.20.3:829459-832045(+)	3	0	1.03	0.644	1	228.056			79.4613	93.5223
LmxM.23.1220::LmxMC9T7.23.2:319426-321082(+)	30	0	1.03	0.0817	0.915	627.364	622.77	343.786	1615.53	1132.49	626.617
LmxM.27.1800::LmxMC9T7.27.1:765682-770866(-)	5	0.000633112	1.02	0.127	1	88.6552	49.3571	24.6335	131.663	99.1291	68.5283
LmxM.21.0873::LmxMC9T7.21.1:332833-335368(+)	8	0	1.02	0.0277	0.657	93.1821	65.0826	65.2655	200.69	135.096	121.47
LmxM.22.0180::LmxMC9T7.22.1:72677-73457(-)	9	0	1.02	0.12	1	108.388	106.159	86.6906	211.478	99.4303	392.391
LmxM.21.1565::LmxMC9T7.21.1:636009-638412(-)	3	0	1.01	0.5	1	120.87	95.9708		79.4385	92.94	49.4156
LmxM.10.1150::LmxMC9T7.10.2:285685-287128(-)	13	0	1.01	0.0552	0.837	122.807	79.3689	193.648	269.154	208.356	272.709
LmxM.02.0550::LmxMC9T7.02.1:229471-229963(-)	7	0	0.996	0.271	1	128.493	167.158	22.3215	140.184	170.187	159.291
LmxM.21.0120::LmxMC9T7.21.1:19379-24260(+)	4	0	0.994	0.0865	0.925	127.658	77.2721	90.8889	188.204	115.695	325.164
LmxM.13.1470::LmxMC9T7.13.1:395986-412819(-)	21	0	0.993	0.0458	0.784	84.5361	96.0003	111.384	294.945	179.668	134.613
LmxM.17.1110::LmxMC9T7.17.1:450194-454487(+)	6	0	0.988	0.0847	0.923	74.0319	51.4062	123.491	189.166	102.196	189.814
LmxM.19.0580::LmxMC9T7.19.1:227909-237134(+)	13	0	0.988	0.0376	0.72	74.669	64.8264	124.348	157.018	150.306	198.954
LmxM.31.1870::LmxMC9T7.31.1:714139-716017(-)	2	0.00256996	0.986	0.521	1	92.0585	105.497		67.8111	131.525	32.3447
LmxM.28.1770::LmxMC9T7.28.1:672818-674021(-)	10	0	0.981	0.285	1	254.263	71.3499	31.0916	242.359	150.698	118.784
LmxM.04.0520::LmxMC9T7.04.1:192793-195970(-)	2	0	0.975	0.032	0.705	63.9123	65.8612	62.9409	151.835	86.0318	154.082
LmxM.34.1260::LmxMC9T7.34.2:300233-301319(+)	9	0	0.974	0.27	1	584.137	444.709	147.235	1088.77	985.453	269.897
LmxM.29.3610::LmxMC9T7.29.2:825998-827165(+)	4	0	0.973	0.0178	0.527	133.514	121.3	93.5303	254.456	203.031	221.962
LmxM.04.0990::LmxMC9T7.04.1:352202-353081(-)	4	0	0.967	0.522	1	81.4053	117.417		97.7381	84.5272	33.0702
LmxM.05.1110::LmxMC9T7.05.2:371749-375487(+)	4	0	0.967	0.0274	0.657	211.7	136.79	188.407	374.48	276.353	393.485
LmxM.05.0450::LmxMC9T7.05.2:117809-118400(+)	4	0	0.967	0.0222	0.616	528.255	397.75	414.84	1095.86	784.966	756.365
LmxM.34.5050::LmxMC9T7.34.4:687510-689499(+)	4	0	0.961	0.0942	0.951	175.846	196.117	119.858	417.292	422.775	172.718
LmxM.31.1635::LmxMC9T7.31.1:630654-631407(-)	5	0	0.96	0.107	0.99	11.7241	14.4495	35.7344	41.4595	30.0281	35.8104
LmxM.16.0780::LmxMC9T7.16.1:269034-286011(-)	64	0	0.956	0.0792	0.898	297.387	280.258	161.591	659.896	497.391	299.662
LmxM.17.0190::LmxMC9T7_76:6246-10482(+)	6	0	0.952	0.0838	0.92	77.7185	36.7984	95.8539	129.458	103.509	148.241
LmxM.33.3560::LmxMC9T7.33.3:1024778-1025801(+)	2	0.000633112	0.949	0.539	1	136.189	101.633		73.6585	105.16	49.1801
LmxM.21.0853::LmxMC9T7.21.1:302412-308098(+)	38	0	0.946	0.356	1	65.239	67.0832	443.807	489.79	213.933	132.583
LmxM.34.3370::LmxMC9T7.34.4:113491-116746(-)	8	0	0.941	0.0466	0.787	49.5515	73.82	47.4934	151.241	91.0693	89.249
LmxM.26.1430::LmxMC9T7.26.1:465041-468512(+)	5	0	0.939	0.579	1	46.3517	21.2837		126.923	54.7855
LmxM.04.0680::LmxMC9T7.04.1:259386-259833(-)	3	0.00152532	0.936	0.631	1	161.214	280.514		293.532	127.279	32.4343
LmxM.29.1810::LmxMC9T7.29.2:136032-152742(+)	14	0	0.935	0.364	1	65.929	98.4417	11.272	94.5232	129.478	41.7915
LmxM.36.1380::LmxMC9T7.20.2:42085-43738(-)	7	0	0.933	0.0291	0.675	109.513	97.8714	71.881	207.295	178.822	144.727
LmxM.34.2080::LmxMC9T7.34.2:577763-581441(+)	28	0	0.932	0.0692	0.838	120.761	148.903	98.6374	361.297	217.461	156.649
LmxM.33.2360::LmxMC9T7.33.3:494707-496006(-)	14	0	0.929	0.0217	0.616	99.7572	79.0955	97.9041	199.366	142.541	187.48
LmxM.29.3110::LmxMC9T7.29.2:643089-644238(-)	7	0	0.929	0.105	0.99	216.175	151.433	88.9223	345.345	328.743	177.054
LmxM.28.2960::LmxMC9T7.28.2:363468-364437(-)	2	0.000633112	0.926	0.536	1	135.281	89.1233		71.9002	58.6314	75.0767
LmxM.34.3720::LmxMC9T7.34.4:226754-228077(-)	12	0	0.925	0.189	1	260.966	252.177	74.2587	456.612	329.742	222.382
LmxM.31.1580::LmxMC9T7.31.1:609774-611040(-)	7	0	0.925	0.362	1	458.602	454.406	78.9918	929.005	582.822	208.25
LmxM.16.0900::LmxMC9T7.16.1:320328-325299(-)	6	0	0.924	0.0656	0.837	87.0823	45.3016	79.1744	158.44	143.403	93.8382
LmxM.17.1310::LmxMC9T7_60:33511-36616(+)	2	0	0.92	0.689	1	93.2361	101.598		332.806	192.998
LmxM.13.0920::LmxMC9T7.13.1:200748-205275(-)	7	0	0.916	0.147	1	44.6177	25.1508	88.3244	103.633	64.1637	100.222
LmxM.23.0547::LmxMC9T7.23.1:204506-207230(+)	14	0	0.905	0.0339	0.705	307.686	276.793	276.539	697.387	559.468	396.36
LmxM.04.1050::LmxMC9T7.04.1:366444-367077(-)	5	0	0.902	0.522	1	85.2394	78.9196		68.9703	76.6944	31.7188
LmxM.03.0840::LmxMC9T7.03.1:323008-325936(-)	2	0	0.902	0.581	1		43.4347	213.915	46.0335	36.2271	138.938
LmxM.25.2340::LmxMC9T7.25.1:848827-849997(+)	19	0	0.9	0.0884	0.928	611.222	494.801	350.459	1268.76	975.246	556.203
LmxM.16.0730::LmxMC9T7.16.1:245607-251301(-)	13	0	0.895	0.0281	0.657	131.005	105.284	146.752	288.328	216.635	208.389
LmxM.14.0130::LmxMC9T7.14.1:31310-32369(+)	6	0	0.894	0.0945	0.951	188.254	214.419	127.974	377.367	194.184	452.529
LmxM.34.2725::LmxMC9T7.34.2:836610-838926(-)	9	0	0.888	0.132	1	139.416	77.0638	60.194	138.549	112.64	262.573
LmxM.36.5780::LmxMC9T7.20.3:1275639-1277034(-)	3	0	0.879	0.139	1	17.9108	33.7691	44.0253	44.7479	41.2582	89.6481
LmxM.09.0790::LmxMC9T7.09.1:313060-316705(-)	3	0	0.879	0.698	1	363.875	369.891		437.183	265.018	27.627
LmxM.26.0980::LmxMC9T7.26.1:266241-270411(-)	4	0	0.878	0.0643	0.837	66.6546	41.3498	83.2473	133.258	90.6241	117.929
LmxM.34.4120::LmxMC9T7.34.4:364461-367623(+)	2	0	0.877	0.501	1	89.4067	43.4772		62.642	30.5753	48.0876
LmxM.29.1090::LmxMC9T7.29.1:356370-359862(+)	8	0	0.875	0.0315	0.705	46.5014	58.2487	73.2909	103.984	97.7123	120.561
LmxM.10.1110::LmxMC9T7.10.2:272983-274558(-)	15	0	0.872	0.415	1	164.977	414.545	74.986	681.658	483.702	95.3572
LmxM.32.0210::LmxMC9T7.32.1:58215-60978(-)	7	0	0.867	0.0352	0.705	85.4173	73.767	90.1763	200.729	129.613	132.415
LmxM.36.5870::LmxMC9T7.20.3:1313865-1316253(-)	20	0	0.867	0.0351	0.705	202.851	214.474	244.275	511.727	406.09	310.534
LmxM.34.3410::LmxMC9T7.34.4:124266-126297(-)	3	0	0.865	0.302	1	98.2269	33.7837	194.659	176.23	90.6403	244.136
LmxM.15.0770::LmxMC9T7.15.1:175893-177864(-)	13	0	0.864	0.0447	0.78	132.28	164.765	243.132	342.509	303.002	307.584
LmxM.29.0360::LmxMC9T7.29.1:112903-114880(-)	2	0.0020202	0.862	0.63	1	76.5963			97.0406	18.1413
LmxM.36.0530::LmxMC9T7.20.1:102373-103270(-)	2	0	0.859	0.652	1	63.718	39.7111		171.466	88.0278
LmxM.21.0270::LmxMC9T7.21.1:78067-81481(+)	2	0	0.858	0.329	1	67.2504	26.383	13.4313	109.812	48.7803	26.5043
LmxM.15.1480::LmxMC9T7.15.1:406554-409347(-)	11	0	0.855	0.036	0.708	118.583	112.309	152.603	290.287	206.271	200.935
LmxM.27.0860::LmxMC9T7.27.1:342164-345272(+)	7	0	0.853	0.0341	0.705	147.399	141.897	148.763	347.428	245.88	214.705
LmxM.26.1450::LmxMC9T7.26.1:480988-485140(+)	10	0	0.853	0.0699	0.838	148.847	85.2405	109.343	267.421	206.562	147.992
LmxM.28.0970::LmxMC9T7.28.1:344174-344630(+)	2	0.00353645	0.847	0.59	1	21.6022	37.7389		89.0769	53.2718
LmxM.32.3270::LmxMC9T7.32.3:233953-235138(+)	3	0	0.846	0.657	1	150.385	158.382		184.312	171.036	16.7876
LmxM.26.1750::LmxMC9T7.26.1:592792-594343(+)	9	0	0.844	0.182	1	185.39	121.751	399.021	564.993	302.487	304.955
LmxM.08_29.1390::LmxMC9T7.08_29.1:552914-555257(-)	2	0	0.841	0.548	1	76.5178		95.0885	57.4499	38.1033	73.0333
LmxM.25.1350::LmxMC9T7.25.1:513593-521309(-)	12	0	0.84	0.0485	0.796	78.3607	76.0217	65.9392	174.89	134.079	96.1104
LmxM.29.1450::LmxMC9T7.29.2:20862-24501(+)	31	0	0.839	0.0673	0.837	177.386	114.156	175.069	379.092	249.896	214.407
LmxM.13.0580::LmxMC9T7.13.1:73105-78637(+)	4	0	0.838	0.391	1	23.9412	27.509		28.7106	37.5629	13.3289
LmxM.07.1140::LmxMC9T7.07.1:544483-545014(+)	5	0	0.838	0.753	1	163.196	218.073		570.034	356.763
LmxM.33.4340::LmxMC9T7.33.3:1299034-1299697(+)	4	0	0.831	0.0825	0.92	175.945	171.043	109.6	389.657	227.32	209.42
LmxM.30.0100::LmxMC9T7.30.1:26315-27410(-)	2	0.00285063	0.831	0.63	1	225.337	161.801		110.42	104.035	68.3158
LmxM.24.1430::LmxMC9T7.24.1:510169-520038(+)	7	0	0.827	0.0801	0.901	143.173	74.8243	133.614	257.106	181.822	170.962
LmxM.07.0430::LmxMC9T7.07.1:191947-192421(-)	3	0	0.823	0.0599	0.837	63.2942	75.5456	75.1273	176.189	123.956	90.9752
LmxM.22.0960::LmxMC9T7.22.2:53165-57431(+)	2	0	0.822	0.475	1	42.2609	22.2788		21.4323	14.1193	65.7247
LmxM.34.1420::LmxMC9T7.34.2:347632-349519(+)	4	0	0.816	0.0835	0.92	100.692	174.151	160.597	296.896	294.023	176.203
LmxM.32.2640::LmxMC9T7.32.2:782283-783573(+)	2	0	0.815	0.0863	0.925	112.394	91.4766	146.138	302.041	175.53	154.219
LmxM.20.0080::LmxMC9T7.20.3:1769741-1771469(-)	6	0.000633112	0.81	0.167	1	121.199	75.7645	208.878	214.795	151.054	318.585
LmxM.34.5390::LmxMC9T7.34.4:780275-800150(+)	13	0	0.807	0.173	1	238.002	154.48	73.8083	230.922	197.914	318.294
LmxM.31.2610::LmxMC9T7.31.1:1013687-1016684(-)	10	0	0.806	0.653	1	156.141	140		128.892	158.061	21.9293
LmxM.11.1270::LmxMC9T7_63:43843-49198(-)	2	0.00256996	0.805	0.735	1	208.8	57.0185		329.997	192.315
LmxM.29.0735::LmxMC9T7.29.1:230488-231106(+)	6	0	0.805	0.7	1	262.546	344.505		229.515	257.605	31.2163
LmxM.22.0970::LmxMC9T7.22.2:59890-65698(+)	6	0	0.801	0.0592	0.837	54.3058	60.6996	96.1446	135.651	108.83	113.657
LmxM.36.6130::LmxMC9T7.20.3:1417026-1418883(-)	3	0	0.801	0.309	1	163.921	27.4326	116.419	137.222	146.294	137.833
LmxM.27.1950::LmxMC9T7.27.1:847880-852443(-)	4	0	0.781	0.0349	0.705	160.029	160.813	186.125	346.085	250.701	280.104
LmxM.36.6070::LmxMC9T7.20.3:1396238-1397924(-)	4	0.0020202	0.78	0.695	1	62.4111	64.4744		170.869	119.245
LmxM.30.1500::LmxMC9T7.30.4:749773-753220(+)	8	0	0.776	0.112	0.99	82.0292	102.344	165.766	251.357	141.188	196.91
LmxM.19.1100::LmxMC9T7.19.2:104453-108389(+)	7	0	0.774	0.718	1	63.0423	105.777		214.857	155.115
LmxM.04.0890::LmxMC9T7.04.1:323320-327127(-)	9	0	0.764	0.077	0.886	144.543	105.12	89.1029	251.669	164.895	159.876
LmxM.24.1960::LmxMC9T7.24.2:59456-62410(-)	2	0	0.762	0.221	1	108.842	32.9584	69.1404	151.559	106.662	74.8367
LmxM.31.0970::LmxMC9T7.31.1:359899-365572(+)	6	0	0.761	0.0413	0.748	49.3458	66.1364	55.5888	111.114	94.8378	83.8146
LmxM.12.0350::LmxMC9T7.12.1:147753-149466(+)	9	0	0.757	0.102	0.987	170.914	88.3839	162.488	285.02	191.421	217.059
LmxM.06.0770::LmxMC9T7.06.1:289941-295713(+)	3	0.00405186	0.751	0.733	1	92.9992	88.4324		279.307	140.372
LmxM.26.2380::LmxMC9T7.26.2:289802-304982(+)	17	0	0.751	0.108	0.99	198.251	146.859	155.847	434.997	246.813	201.539
LmxM.27.0700::LmxMC9T7.27.1:278478-279837(+)	10	0	0.748	0.237	1	34.5168	60.8671	105.894	115.194	61.9877	147.486
LmxM.11.0030::LmxMC9T7.11.1:422-1346(+)	2	0	0.745	0.609	1	23.1989	28.4569		70.4504	44.1312
LmxM.27.1350::LmxMC9T7.27.1:563379-564195(+)	2	0.00457235	0.742	0.659	1	19.715	62.8371		78.1408	74.1731
LmxM.36.2370::LmxMC9T7.20.3:22967-25853(+)	2	0.000633112	0.742	0.177	1	35.2287	39.6862	95.6477	99.4179	68.0154	92.6002
LmxM.06.0550::LmxMC9T7.06.1:186805-191989(+)	3	0	0.739	0.448	1	15.6019	26.9351		32.7844	26.1461	8.72361
LmxM.36.0720::LmxMC9T7.20.1:166562-167939(+)	3	0	0.735	0.663	1	158.68	108.295		129.574	95.1537	24.5571
LmxM.36.6670::LmxMC9T7.20.3:1641412-1641853(-)	3	0	0.733	0.112	0.99	107.58	58.5046	99.9982	191.271	119.112	126.74
LmxM.27.1360::LmxMC9T7.27.1:566149-568210(+)	2	0	0.732	0.712	1	63.0176	65.1234		179.693	104.706
LmxM.26.0620queries=2subjects=2::LmxMC9T7.26.1:151841-152144(-), LmxM.26.0640queries=2subjects=2::LmxMC9T7.26.1:156064-156367(-)	8	0	0.732	0.117	1	273.59	400.375	286.985	694.693	608.568	340.479
LmxM.16.0770::LmxMC9T7.16.1:264116-265868(-)	3	0	0.731	0.177	1	46.8486	62.127	67.3209	76.1839	66.0905	177.83
LmxM.04.0240::LmxMC9T7.04.1:66787-67660(+)	6	0	0.725	0.254	1	1005.67	680.085	444.601	2122.66	1001.01	646.725
LmxM.09.0980::LmxMC9T7.09.1:379803-383199(-)	17	0	0.724	0.0982	0.969	40.2864	80.7118	65.8486	107.042	104.479	86.2063
LmxM.05.0380::LmxMC9T7.05.2:84879-87148(+)	10	0	0.724	0.461	1	531.512	1847.61	275.135	1704.08	1651.11	432.736
LmxM.33.2160::LmxMC9T7.33.3:414448-415924(-)	2	0	0.722	0.592	1	40.6678			28.1253	24.8331
LmxM.18.1240::LmxMC9T7.18.1:513194-515489(+)	17	0	0.72	0.331	1	63.5736	91.4633	298.387	294.535	184.39	142.706
LmxM.22.1600::LmxMC9T7.22.2:318709-321136(+)	10	0	0.72	0.12	1	65.3375	81.8715	43.5937	133.492	103.867	75.2344
LmxM.14.0790::LmxMC9T7.14.2:50629-63280(-)	9	0	0.719	0.0392	0.736	62.6056	56.2828	65.9479	107.698	88.8567	108.331
LmxM.28.2760::LmxMC9T7.28.2:282822-285306(-)	6	0	0.719	0.174	1	86.1973	197.518	125.634	298.308	219.748	145.474
LmxM.21.0875::LmxMC9T7.21.1:336604-340414(+)	8	0	0.716	0.0531	0.826	108.449	106.493	91.1208	208.519	144.925	154.426
LmxM.05.0760::LmxMC9T7.05.2:248994-253384(+)	5	0	0.705	0.431	1	512.392	270.766	64.21	457.999	365.925	230.026
LmxM.31.1260::LmxMC9T7.31.1:478422-479859(+)	10	0	0.698	0.171	1	195.192	140.176	103.188	326.701	146.055	252.428
LmxM.32.1710::LmxMC9T7.32.2:395974-397897(+)	5	0	0.695	0.13	1	89.5283	105.692	101.019	159.933	104.941	241.504
LmxM.24.0990::LmxMC9T7.24.1:345208-347186(+)	3	0	0.693	0.241	1	51.8438	31.8063	59.7852	67.2261	44.8967	137.881
LmxM.02.0520::LmxMC9T7.02.1:209709-215967(-)	2	0.0020202	0.688	0.321	1	56.8981	17.2062	48.35	47.5682	40.2996	103.305
LmxM.18.0130::LmxMC9T7.18.1:36490-38611(-)	2	0.000633112	0.686	0.742	1	126.515	44.1406		170.868	136.023
LmxM.20.0980::LmxMC9T7.20.3:2141354-2143433(+)	2	0	0.685	0.606	1	13.5309		34.186	16.5655	5.49868	80.7239
LmxM.01.0210::LmxMC9T7.01.1:40309-42999(-)	2	0	0.685	0.509	1	43.8224	70.6355	252.301	84.7673	84.1528	455.331
LmxM.08_29.2500::LmxMC9T7.08_29.1:114015-115353(-)	13	0	0.683	0.125	1	82.9649	97.767	153.8	221.881	135.404	171.917
LmxM.36.6380::LmxMC9T7.20.3:1540349-1542575(-)	2	0	0.683	0.38	1	196.475	113.772	39.854	267.365	135.775	101.542
LmxM.01.0680::LmxMC9T7.01.1:187043-189461(+)	3	0	0.682	0.0932	0.948	118.529	78.8893	106.428	183.399	184.789	121.184
LmxM.29.1270::LmxMC9T7.29.1:427878-429993(+)	6	0	0.68	0.126	1	34.3985	64.6837	71.1321	93.9372	80.7367	85.7535
LmxM.25.1570::LmxMC9T7.25.1:613576-620446(-)	11	0	0.68	0.169	1	63.327	63.1681	138.858	165.032	114.514	120.754
LmxM.33.1250::LmxMC9T7.33.3:143358-144435(-)	6	0	0.676	0.566	1	239.919	210.342	463.552	188.696	202.733	2493.64
LmxM.16.0380::LmxMC9T7.16.1:126262-128716(-)	11	0	0.675	0.0604	0.837	204.459	218.58	221.277	430.017	298.719	313.608
LmxM.33.0640::LmxMC9T7.33.2:73864-76992(+)	4	0	0.673	0.135	1	23.9417	22.5358	46.0339	44.5834	42.2898	53.4422
LmxM.33.1230::LmxMC9T7.33.3:134395-139168(-)	9	0.00333519	0.672	0.429	1	48.7317	108.917	345.308	258.145	229.808	125.043
LmxM.24.1360::LmxMC9T7.24.1:482223-484938(+)	2	0.00526316	0.672	0.752	1	83.1592	75.0272		304.968	82.7819
LmxM.24.1435::LmxMC9T7.24.1:520727-523472(+)	2	0.000338181	0.672	0.803	1	137.269	331.9		428.711	429.488
LmxM.33.3000::LmxMC9T7.33.3:825105-826992(+)	2	0	0.671	0.268	1	19.2003	17.6629	53.9222	30.9842	43.2146	55.1147
LmxM.29.1120::LmxMC9T7.29.1:372812-374432(+)	6	0	0.671	0.193	1	55.7806	68.5115	124.623	130.612	87.1225	168.769
LmxM.05.0730::LmxMC9T7.05.2:239465-241643(+)	8	0	0.671	0.34	1	220.704	223.235	57.437	261.751	158.66	274.991
LmxM.26.2320::LmxMC9T7.26.2:262174-264391(+)	6	0	0.671	0.0579	0.837	230.143	215.641	254.306	446.836	326.925	348.359
LmxM.28.1120::LmxMC9T7.28.1:409509-410262(+)	2	0	0.66	0.701	1	172.194	118.174		134.528	93.4006	24.4239
LmxM.36.5340::LmxMC9T7.20.3:1133400-1135992(-)	36	0	0.66	0.22	1	383.97	285.611	202.176	704.542	458.86	270.561
LmxM.13.0460::LmxMC9T7.13.1:36253-37747(+)	10	0	0.659	0.154	1	124.885	63.0823	100.794	198.197	133.825	117.898
LmxM.25.1660::LmxMC9T7.25.1:648136-651022(-)	4	0	0.658	0.0608	0.837	75.963	77.2907	85.0929	144.514	103.491	131.323
LmxM.34.1730::LmxMC9T7.34.2:462003-463119(-)	2	0	0.657	0.766	1	166.641	49.7062		231.743	140.149
LmxM.18.1360::LmxMC9T7.18.1:577470-580356(+)	19	0	0.652	0.102	0.987	97.4748	76.0099	104.208	193.107	135.038	114.898
LmxM.17.0870::LmxMC9T7.17.1:330854-332189(+)	15	0	0.651	0.182	1	1178.67	608.215	923.334	2031.26	1250.3	1008.24
LmxM.17.0480::LmxMC9T7.17.1:163396-164998(-)	9	0	0.65	0.155	1	235.861	124.775	188.22	370.112	206.808	279.785
LmxM.09.0960::LmxMC9T7.09.1:366314-368432(-)	5	0.000633112	0.649	0.139	1	53.7678	31.4827	35.3202	73.2286	44.3388	70.9738
LmxM.27.1840::LmxMC9T7.27.1:796729-801880(-)	8	0	0.646	0.343	1	77.2057	73.7698	139.36	97.4138	93.0754	335.479
LmxM.19.1170::LmxMC9T7.19.2:152217-155214(+)	3	0	0.645	0.342	1	44.1171	21.4027	74.8054	61.7731	40.0708	109.018
LmxM.16.0240::LmxMC9T7.16.1:76503-78810(-)	2	0.000633112	0.643	0.257	1	33.255	22.9633	47.1879	28.6488	64.313	74.4009
LmxM.36.0460::LmxMC9T7.20.1:81522-83376(-)	2	0	0.641	0.76	1	99.2521	67.9196		205.582	124.417
LmxM.31.1360::LmxMC9T7.31.1:517863-521193(+)	17	0	0.637	0.216	1	41.013	72.217	105.247	131.173	79.1802	112.861
LmxM.16.1180::LmxMC9T7.16.1:443909-445520(-)	4	0	0.635	0.0849	0.923	136.607	172.492	149.966	301.933	218.063	201.208
LmxM.31.2310::LmxMC9T7.31.1:901408-905092(-)	2	0.000338181	0.625	0.336	1	16.9716	16.6339	54.3252	38.5965	26.929	54.1206
LmxM.32.2410::LmxMC9T7.32.2:690049-692326(+)	4	0	0.621	0.105	0.99	67.4157	63.8978	90.1108	143.538	95.0376	103.409
LmxM.36.1430::LmxMC9T7.20.2:65647-66274(-)	5	0	0.62	0.0879	0.928	126.127	147.052	97.8439	178.359	214.009	172.69
LmxM.36.1810::LmxMC9T7.20.2:249819-252636(-)	3	0.00526316	0.618	0.142	1	66.9664	57.4426	95.3557	84.9609	108.809	143.318
LmxM.34.4330::LmxMC9T7.34.4:463043-464915(+)	3	0	0.618	0.511	1	150.714	201.554	36.9254	249.231	251.337	64.7926
LmxM.09.0890::LmxMC9T7.09.1:340611-348192(-)	5	0	0.618	0.323	1	172.331	127.094	68.8465	276.808	208.33	94.6028
LmxM.12.0290::LmxMC9T7.12.1:108448-113233(+)	5	0	0.618	0.18	1	248.864	130.242	116.118	284.255	241.073	198.684
LmxM.10.1130::LmxMC9T7.10.2:276976-281563(-)	8	0	0.617	0.144	1	174.726	102.965	173.511	286.166	186.791	210.826
LmxM.31.0910::LmxMC9T7.31.1:331041-332223(+)	3	0	0.616	0.228	1	68.5652	94.8032	79.1464	197.255	132.088	71.1395
LmxM.04.1170::LmxMC9T7.04.1:406948-407884(-)	2	0	0.615	0.118	1	105.389	95.0114	130.474	215.833	126.849	171.609
LmxM.34.3210::LmxMC9T7.34.4:57272-59267(-)	3	0	0.613	0.662	1	81.5289	70.9848		49.8198	76.0947	20.9014
LmxM.33.2480::LmxMC9T7.33.3:556378-559600(-)	8	0	0.612	0.237	1	45.3875	31.9343	84.5479	95.4804	58.647	78.1051
LmxM.09.0760::LmxMC9T7.09.1:290103-306486(-)	6	0	0.612	0.158	1	92.0742	118.555	64.9276	179.388	130.477	108.073
LmxM.08_29.2570::LmxMC9T7.08_29.1:87485-88991(-)	14	0	0.612	0.222	1	164.149	196.286	89.9352	307.276	207.982	161.78
LmxM.36.2790::LmxMC9T7.20.3:199761-207825(-)	5	0	0.611	0.485	1	186.957	116.142	32.9582	224.116	170.736	66.6208
LmxM.17.0440::LmxMC9T7.17.1:128621-134564(-)	4	0	0.61	0.248	1	68.3432	113.393	95.658	245.13	113.984	94.3261
LmxM.31.1900::LmxMC9T7.31.1:732747-734568(-)	2	0	0.609	0.423	1	62.2936	38.577	194.826	83.5393	105.041	189.118
LmxM.21.0840::LmxMC9T7.21.1:290515-291913(+)	9	0	0.609	0.574	1	75.393	156.383	39.7292	65.4631	52.7282	481.469
LmxM.08_29.2440::LmxMC9T7.08_29.1:135609-137754(-)	5	0.0020202	0.604	0.345	1	47.3621	74.1267	92.2133	70.9378	70.9183	226.094
LmxM.25.1680::LmxMC9T7.25.1:653928-659739(-)	2	0	0.603	0.626	1	6.8183		50.6919	19.5162	6.45403	36.7951
LmxM.19.0190::LmxMC9T7.19.1:43406-43898(-)	4	0	0.602	0.114	1	73.3934	51.9032	72.4132	121.142	79.5878	100.11
LmxM.31.0290::LmxMC9T7.31.1:102003-103035(-)	2	0	0.6	0.319	1	45.5041	75.1071	166.158	148.028	96.6553	138.286
LmxM.29.1890::LmxMC9T7.29.2:178138-178681(+)	2	0	0.598	0.341	1	122.985	84.3781	68.7237	293.742	93.2289	90.3977
LmxM.18.0840::LmxMC9T7.18.1:345823-351877(+)	11	0	0.592	0.23	1	111.578	160.081	117.765	277.008	230.26	113.007
LmxM.26.1190::LmxMC9T7.26.1:361680-366996(+)	11	0	0.588	0.07	0.838	118.368	113.042	130.282	178.992	165.896	199.597
LmxM.19.0450::LmxMC9T7.19.1:170731-173581(+)	4	0.000338181	0.587	0.258	1	41.2903	48.252	75.4818	80.6106	50.2205	125.99
LmxM.20.0800::LmxMC9T7.20.3:2073484-2074561(+)	2	0.00152532	0.587	0.807	1	129.558	157.071		301.349	228.899
LmxM.27.1230::LmxMC9T7.27.1:516283-517840(-)	7	0	0.586	0.361	1	137.77	144.761	44.5438	157.652	195.609	97.5084
LmxM.13.0810::LmxMC9T7.13.1:155415-163347(-)	21	0	0.586	0.105	0.99	226.987	182.317	190.085	370.98	296.435	241.821
LmxM.33.0470::LmxMC9T7.33.1:164841-166992(+)	3	0	0.585	0.0944	0.951	109.189	127.027	161.563	187.214	213.436	189.23
LmxM.04.0550::LmxMC9T7.04.1:204220-208861(-)	5	0	0.584	0.289	1	133.12	72.6677	189.375	241.27	119.878	213.545
LmxM.32.2450::LmxMC9T7.32.2:703015-707893(+)	3	0	0.58	0.209	1	107.44	158.181	88.1113	199.253	218.199	115.053
LmxM.10.0280::LmxMC9T7.10.1:118622-125681(+)	8	0	0.58	0.125	1	120.435	150.949	159.709	278.682	202.537	171.912
LmxM.06.0440::LmxMC9T7.06.1:146391-149373(+)	8	0	0.58	0.268	1	242.094	294.473	116.833	316.464	394.425	223.017
LmxM.17.0370::LmxMC9T7.17.1:90552-92922(-)	3	0	0.579	0.743	1	92.8388	18.9289		71.9834	81.452
LmxM.32.2140::LmxMC9T7.32.2:559923-562803(+)	2	0.00333519	0.579	0.443	1	342.43	333.384	1155.18	585.824	497.521	1509.19
LmxM.34.0630::LmxMC9T7.34.2:43210-45004(+)	4	0	0.578	0.137	1	73.9799	45.3043	64.1792	99.8829	98.9084	72.4361
LmxM.32.2130::LmxMC9T7.32.2:555096-557868(+)	8	0	0.575	0.196	1	80.8907	109.012	176.582	144.756	200.988	176.986
LmxM.05.0530::LmxMC9T7.05.2:143433-149586(+)	4	0.000338181	0.574	0.235	1	45.8911	71.0309	45.1843	98.4937	102.503	48.0834
LmxM.19.0690::LmxMC9T7.19.1:289664-292964(+)	2	0.00622891	0.569	0.774	1	56.8668	80.5174		195.238	76.6244
LmxM.05.0330::LmxMC9T7.05.2:68672-71681(+)	2	0.000633112	0.568	0.726	1	47.0342	29.3609		49.2124		91.4128
LmxM.36.4030::LmxMC9T7.20.3:603954-608643(+)	2	0.000633112	0.566	0.797	1	48.8222	177.45		246.599	114.057
LmxM.23.1590::LmxMC9T7.23.1:209230-210628(+)	2	0	0.566	0.187	1	61.6119	75.9933	115.415	121.118	94.715	152.679
LmxM.07.0480::LmxMC9T7.07.1:206740-221293(+)	10	0	0.564	0.242	1	90.2031	60.5969	147.278	171.012	109.306	139.228
LmxM.28.1220::LmxMC9T7.28.1:451884-453297(+)	3	0.000633112	0.563	0.764	1	233.294	165.952		99.3055	188.418	25.526
LmxM.30.2960::LmxMC9T7.30.4:84667-85993(+)	7	0	0.563	0.222	1	239.073	137.016	143.552	327.168	273.885	169.372
LmxM.17.0780::LmxMC9T7.17.1:232699-232990(-)	3	0	0.561	0.149	1	74.361	70.8257	46.7345	113.05	77.8183	89.8564
LmxM.28.1060::LmxMC9T7.28.1:378034-379261(+)	14	0	0.559	0.287	1	280.201	362.243	183.659	603.838	407.098	242.406
LmxM.22.0700.aqueries=1subjects=2::LmxMC9T7.22.1:329951-334028(+)	4	0.00152532	0.558	0.209	1	49.8855	44.6313	77.4426	90.6739	57.5702	105.416
LmxM.14.0450::LmxMC9T7.14.1:162054-163023(+)	4	0	0.556	0.458	1	180.755	356.317	86.6604	388.887	345.028	132.273
LmxM.33.1500::LmxMC9T7.33.3:260476-262888(-)	3	0.0020202	0.555	0.121	1	133.798	134.149	126.72	251.623	183.338	156.336
LmxM.36.4500::LmxMC9T7.20.3:809238-810042(+)	7	0	0.555	0.127	1	171.259	138.683	167.632	264.048	268.568	177.963
LmxM.34.5060::LmxMC9T7.34.4:691471-693013(+)	4	0	0.554	0.618	1	41.9423	36.4976	261.714	80.7074	51.0898	307.332
LmxM.36.1400::LmxMC9T7.20.2:54655-55987(-)	6	0	0.552	0.259	1	295.01	448.292	196.681	597.515	418.537	327.485
LmxM.16.1210::LmxMC9T7.16.1:454243-457972(-)	4	0	0.551	0.545	1	44.3902	45.3389	237.102	97.7996	66.0038	232.441
LmxM.03.0770::LmxMC9T7.03.1:280759-282382(-)	5	0	0.551	0.254	1	109.978	62.8448	92.6092	121.858	85.2343	193.972
LmxM.11.0210::LmxMC9T7.11.1:52948-54280(+)	5	0	0.551	0.751	1	183.072	191.793		72.5848	133.043	43.7193
LmxM.33.1350::LmxMC9T7.33.3:183916-185656(-)	6	0	0.55	0.211	1	32.1349	23.7204	20.4265	54.2704	27.2191	33.1098
LmxM.32.1020::LmxMC9T7.32.2:87620-90536(+)	3	0	0.546	0.363	1	45.7442	141.997	162.281	147.638	146.6	151.709
LmxM.29.3440::LmxMC9T7.29.2:776443-778747(+)	5	0	0.545	0.361	1	212.898	172.136	102.722	196.985	138.288	429.069
LmxM.34.0310::LmxMC9T7.34.1:81662-82946(+)	3	0	0.544	0.775	1	52.2501	75.8419		130.746	93.9789
LmxM.08_29.2210::LmxMC9T7.08_29.1:217529-218993(+)	7	0	0.544	0.144	1	110.347	141.833	159.004	232.204	213.801	155.351
LmxM.27.2410::LmxMC9T7_61:53965-55084(-)	3	0	0.541	0.424	1	61.4833	38.4847	114.197	165.184	49.6711	101.337
LmxM.29.3360::LmxMC9T7.29.2:728904-731082(+)	7	0	0.54	0.112	0.99	182.933	180.723	147.347	295.524	223.056	227.341
LmxM.26.2700::LmxMC9T7.26.2:414027-414831(+)	6	0	0.534	0.782	1	298.48	244.486		162.007	134.862	38.734
LmxM.06.1110::LmxMC9T7.06.1:423860-427139(+)	4	0	0.533	0.234	1	58.9809	57.4633	82.313	148.196	79.7573	71.4882
LmxM.17.0080queries=3subjects=10::LmxMC9T7_66:15709-17059(+), LmxM.17.0081queries=3subjects=10::LmxMC9T7_66:17922-19272(+), LmxM.17.0082.aqueries=3subjects=10::LmxMC9T7_66:24561-25911(+), LmxM.17.0082.bqueries=3subjects=10::LmxMC9T7_66:26773-28123(+), LmxM.17.0082.cqueries=3subjects=10::LmxMC9T7_66:31216-32566(+), LmxM.17.0082.dqueries=3subjects=10::LmxMC9T7_66:33427-34777(+), LmxM.17.0082.equeri…	58	0	0.532	0.299	1	9882.25	8493.25	5647.15	15716.3	13917.4	6556.17
LmxM.09.0740::LmxMC9T7.09.1:277907-284636(-)	10	0	0.53	0.318	1	208.498	137.501	100.068	324.838	203.951	130.37
LmxM.36.2840::LmxMC9T7.20.3:223426-226864(-)	7	0	0.527	0.186	1	143.56	190.69	142.884	314.96	215.628	172.249
LmxM.21.1510::LmxMC9T7.21.1:583829-588206(-)	3	0	0.526	0.482	1	50.3596	27.4779	160.928	72.8555	83.1136	109.801
LmxM.13.1630::LmxMC9T7.13.1:485572-490519(-)	2	0	0.526	0.545	1	208.534	44.9999	85.977	204.729	217.655	54.0967
LmxM.30.1390::LmxMC9T7.30.3:274982-277301(-)	7	0	0.525	0.262	1	311.538	348.441	162.833	478.245	378.667	290.974
LmxM.17.0490::LmxMC9T7.17.1:167529-171303(-)	5	0	0.522	0.826	1	183.374	107.267		307.756	189.089
LmxM.23.0120::LmxMC9T7.23.1:27286-36415(+)	2	0	0.521	0.734	1	53.453	18.4696		62.8249	46.4353
LmxM.26.1280::LmxMC9T7.26.1:408258-411888(+)	2	0.0020202	0.519	0.792	1	10.4509	14.5804	181.2	98.7402	3.90029	210.751
LmxM.33.2220::LmxMC9T7.33.3:448692-450807(-)	5	0	0.519	0.269	1	148.347	106.474	247.172	233.527	176.361	278.644
LmxM.32.2590::LmxMC9T7.32.2:763337-766502(+)	2	0.0020202	0.516	0.317	1	51.7838	58.1149	85.8247	102.311	52.7665	139.953
LmxM.30.1250::LmxMC9T7.30.3:169453-172726(-)	6	0	0.515	0.115	1	141.136	146.752	136.651	216.322	227.572	167.684
LmxM.02.0140::LmxMC9T7.02.1:56805-59487(-)	4	0	0.511	0.219	1	75.3723	53.0628	112.391	118.54	108.442	101.173
LmxM.08_29.0530::LmxMC9T7.08_29.1:977555-986483(+)	6	0	0.51	0.174	1	70.6764	43.1596	41.9073	76.5393	69.0384	69.8379
LmxM.33.2150::LmxMC9T7.33.3:408198-412608(-)	2	0.000633112	0.509	0.788	1	36.7697	99.5631		107.968	97.7859
LmxM.12.1210::LmxMC9T7.12.1:464093-467084(+)	6	0	0.509	0.305	1	190.457	153.943	78.1749	220.816	213.89	139.781
LmxM.08_29.1450::LmxMC9T7.08_29.1:513223-521203(+)	4	0	0.509	0.479	1	295.864	197.35	64.4654	325.498	225.923	147.615
LmxM.27.1270::LmxMC9T7.27.1:533162-534890(+)	7	0	0.508	0.336	1	90.516	108.73	91.1455	235.603	145.916	75.0318
LmxM.17.0200::LmxMC9T7_66:7496-11615(+)	11	0	0.508	0.198	1	152.665	84.3135	147.772	162.748	190.545	176.347
LmxM.09.1510::LmxMC9T7.09.1:551256-556185(-)	10	0	0.507	0.213	1	133.418	79.1182	122.025	179.561	117.276	175.479
LmxM.19.1150::LmxMC9T7.19.2:138540-146514(+)	10	0	0.504	0.128	1	69.1507	74.1801	59.9261	110.744	96.1863	82.237
LmxM.09.0200::LmxMC9T7.09.1:80393-81875(+)	2	0	0.504	0.509	1	79.9938	40.2795	181.32	98.1363	75.1492	225.915
LmxM.33.0560::LmxMC9T7.33.2:32053-37687(+)	4	0	0.504	0.299	1	178.773	147.231	68.916	163.337	193.961	163.326
LmxM.10.0900::LmxMC9T7.10.2:202913-207608(-)	2	0	0.5	0.745	1	37.3634	31.4677		75.5212	43.9915
LmxM.14.0100::LmxMC9T7.14.1:22910-26009(+)	3	0.00256996	0.5	0.218	1	110.549	68.5969	72.6755	147.209	120.241	88.0536
LmxM.29.1230::LmxMC9T7.29.1:409827-411999(+)	4	0	0.497	0.267	1	67.6799	90.9127	102.468	184.206	84.5831	113.649
LmxM.33.2710::LmxMC9T7.33.3:692575-693928(+)	3	0	0.495	0.763	1	35.1805	48.0422		90.2804	52.3744
LmxM.26.0740::LmxMC9T7.26.1:194266-196798(-)	3	0	0.495	0.31	1	180.498	66.5287	101.302	172.258	151.446	130.626
LmxM.13.0570::LmxMC9T7.13.1:69901-70327(+)	10	0	0.493	0.171	1	453.382	387.589	508.491	812.08	596.259	514.47
LmxM.33.0550::LmxMC9T7.33.2:22950-24831(+)	8	0	0.491	0.19	1	436.197	306.72	364.593	618.348	387.871	564.031
LmxM.26.0750::LmxMC9T7.26.1:198004-203236(-)	7	0	0.489	0.248	1	102.628	78.4825	153.956	161.769	179.844	117.798
LmxM.17.0720::LmxMC9T7.17.1:294175-296554(-)	2	0	0.488	0.145	1	51.0729	47.9368	39.1594	75.0479	63.2997	55.7038
LmxM.21.0030::LmxMC9T7.21.1:280-976(+)	2	0.000633112	0.483	0.331	1	123.418	81.7048	88.4659	215.142	139.24	81.2188
LmxM.17.0237::LmxMC9T7.17.1:9054-13047(-)	2	0	0.482	0.748	1	40.2279	26.786		66.9191	43.8868
LmxM.34.2490::LmxMC9T7.34.2:771833-776756(+)	8	0	0.475	0.174	1	50.842	58.2056	81.1888	89.1593	89.8888	80.5572
LmxM.32.0780::LmxMC9T7.32.1:296315-301385(+)	7	0	0.472	0.248	1	86.1454	79.673	131.06	143.604	99.528	167.956
LmxM.07.0920::LmxMC9T7.07.1:454445-462053(+)	4	0	0.471	0.232	1	72.034	60.838	108.434	120.214	87.6475	119.98
LmxM.11.1020::LmxMC9T7.11.1:406746-410268(+)	2	0.00152532	0.471	0.792	1	93.0562	26.1505		85.8468	75.5482
LmxM.16.1190::LmxMC9T7.16.1:446551-450856(-)	8	0.000338181	0.471	0.533	1	416.776	461.836	105.222	471.345	507.053	225.613
LmxM.09.0750::LmxMC9T7.09.1:286109-289109(-)	6	0	0.467	0.268	1	118.118	84.2487	164.59	166.615	128.363	202.28
LmxM.08_29.1980::LmxMC9T7.08_29.1:324875-330683(+)	24	0	0.467	0.213	1	227.121	160.456	160.607	327.401	219.506	215.115
LmxM.34.3350::LmxMC9T7.34.4:101713-103102(-)	5	0	0.464	0.285	1	122.553	118.423	75.3445	148.784	99.941	193.019
LmxM.29.3130::LmxMC9T7.29.2:651807-654732(-)	12	0	0.464	0.483	1	648.538	804.288	329.525	1213.07	1019.54	364.815
LmxM.34.0610::LmxMC9T7.34.2:33160-40678(+)	3	0.000633112	0.461	0.54	1	25.5954	21.24	80.5955	34.0972	34.7043	96.6041
LmxM.33.2980::LmxMC9T7.33.3:819030-820062(+)	3	0.00405186	0.461	0.502	1	33.778	21.1561	83.0806	47.1265	36.4265	90.2586
LmxM.23.1280::LmxMC9T7.23.2:353343-357245(+)	2	0.0084572	0.46	0.805	1	47.4884	78.4617		120.696	80.2729
LmxM.21.0660::LmxMC9T7.21.1:187832-188816(-)	2	0.00526316	0.459	0.578	1	49.3604	54.1346	136.944	232.148	40.3742	101.474
LmxM.34.4150::LmxMC9T7.34.4:384538-386476(+)	7	0.000633112	0.458	0.305	1	87.6543	105.906	201.483	176.939	147.374	185.995
LmxM.21.0400::LmxMC9T7.21.1:110742-112896(+)	2	0	0.457	0.724	1	10.6273	38.2151		41.0066	25.593
LmxM.10.0090::LmxMC9T7.10.1:38471-39710(+)	2	0.00152532	0.455	0.756	1	6086.3	1551.49	236.431	5317.38	1661.93	650.499
LmxM.21.0845::LmxMC9T7.21.1:296499-297135(+)	5	0	0.454	0.206	1	132.419	122.111	152.591	213.905	138.242	214.538
LmxM.36.2690::LmxMC9T7.20.3:161596-162616(-)	5	0	0.453	0.367	1	46.6677	23.4761	58.641	47.7059	46.0042	75.0894
LmxM.33.1130::LmxMC9T7.33.3:86043-93392(-)	2	0	0.453	0.616	1	103.929	102.242	512.459	176.512	149.19	530.393
LmxM.08.1180::LmxMC9T7.08_29.3:109549-110806(+)	3	0.00353645	0.45	0.836	1	138.88	80.9334		159.472	179.665
LmxM.33.2180::LmxMC9T7.33.3:419798-424436(-)	3	0	0.449	0.639	1	16.2198	51.1089	116.544	40.3022	41.7829	145.795
LmxM.27.0530::LmxMC9T7.27.1:216162-217947(+)	5	0	0.449	0.256	1	53.7167	55.2282	100.637	95.528	89.3688	89.0141
LmxM.34.4470::LmxMC9T7.34.4:511051-511660(+)	7	0	0.449	0.446	1	455.721	452.012	272.434	780.143	719.305	254.437
LmxM.10.1225::LmxMC9T7.10.2:310143-310545(-)	4	0	0.447	0.187	1	152.104	132.006	146.454	250.328	176.233	168.906
LmxM.36.6770::LmxMC9T7.20.3:1668586-1670827(-)	4	0	0.445	0.537	1	94.2695	102.55	31.0528	167.844	87.0338	51.8287
LmxM.26.0770::LmxMC9T7.26.1:205339-206908(-)	7	0	0.445	0.506	1	169.05	109.484	44.1916	168.755	158.691	77.0238
LmxM.33.0520::LmxMC9T7.33.2:8304-13386(+)	3	0	0.444	0.851	1	163.701	126.257		275.595	188.745
LmxM.08_29.1040::LmxMC9T7.08_29.1:769960-775657(-)	8	0	0.444	0.329	1	172.799	92.0351	143.551	262.71	160.191	136.653
LmxM.16.1220::LmxMC9T7.16.1:459112-465742(-)	4	0	0.443	0.382	1	98.1676	62.0277	126.914	95.9045	99.4297	203.75
LmxM.36.2860queries=2subjects=2::LmxMC9T7.20.3:233797-234211(-), LmxM.36.2870queries=2subjects=2::LmxMC9T7.20.3:235061-235475(-)	3	0	0.443	0.442	1	501.301	216.537	178.941	538.208	248.457	365.258
LmxM.36.6910::LmxMC9T7.20.3:1720137-1721751(-)	28	0	0.442	0.337	1	254.601	202.852	146.013	391.041	270.189	179.103
LmxM.33.0660::LmxMC9T7.33.2:80768-83981(+)	3	0.0009375	0.44	0.8	1	59.8705	43.1285		87.6398	73.5019
LmxM.17.0670::LmxMC9T7.17.1:276572-282080(-)	2	0	0.44	0.418	1	73.5367	172.561	73.1803	199.015	122.045	95.5026
LmxM.10.0820::LmxMC9T7.10.2:181348-182917(-)	2	0	0.439	0.374	1	45.3191	42.7159	38.5444	104.78	39.2814	45.1633
LmxM.28.0590::LmxMC9T7.28.1:208797-210369(-)	7	0	0.439	0.186	1	79.3643	53.8303	63.5544	92.0038	79.6514	92.2878
LmxM.29.0350::LmxMC9T7.29.1:109485-111318(-)	15	0	0.436	0.375	1	231.149	232.258	150.681	395.504	316.727	159.837
LmxM.34.4000::LmxMC9T7.34.4:321607-325885(+)	6	0	0.435	0.65	1	52.1802	30.4222	193.68	63.2885	53.3198	224.993
LmxM.08_29.0420::LmxMC9T7.08_29.1:1034348-1035563(+)	4	0	0.434	0.298	1	137.255	87.3359	86.2469	192.218	122.994	107.77
LmxM.36.1440::LmxMC9T7.20.2:67208-84029(-)	18	0	0.434	0.343	1	715.18	388.157	923.295	1032.43	824.233	742.517
LmxM.33.0230::LmxMC9T7.33.1:77471-79631(+)	5	0.0020202	0.433	0.646	1	147.049	119.708	38.2315	232.451	182.248	39.0504
LmxM.26.2650::LmxMC9T7.26.2:390570-392319(+)	5	0	0.433	0.297	1	150.818	108.467	190.183	218.358	143.393	244.41
LmxM.19.0810::LmxMC9T7.19.1:332263-334888(+)	4	0	0.431	0.826	1	95.0021	51.6022		166.912	71.9151
LmxM.25.1560::LmxMC9T7.25.1:609003-611595(-)	4	0	0.431	0.838	1	113.672	79.9657		142.612	156.086
LmxM.34.2120::LmxMC9T7.34.2:602217-602835(+)	2	0.000338181	0.431	0.859	1	162.645	159.207		311.603	203.695
LmxM.36.3420::LmxMC9T7.20.3:400953-402039(-)	3	0.000338181	0.43	0.85	1	139.766	105.393		276.695	130.068
LmxM.11.0870::LmxMC9T7.11.1:336260-340718(+)	17	0	0.429	0.336	1	213.058	154.684	88.1518	205.595	171.706	201.02
LmxM.28.2700::LmxMC9T7.28.2:269629-271021(-)	9	0	0.428	0.391	1	312.173	376.69	160.239	463.173	392.245	252.696
LmxM.25.1070::LmxMC9T7.25.1:395002-397579(+)	2	0.00256996	0.427	0.165	1	112.508	107.27	100.159	156.553	150.171	124.821
LmxM.32.1035::LmxMC9T7.32.2:95485-96019(+)	7	0	0.427	0.675	1	227.617	136.304	29.1519	259.193	150.084	56.5269
LmxM.33.2030::LmxMC9T7.33.3:343623-347361(-)	5	0	0.426	0.554	1	151.517	126.708	47.6367	236.979	140.761	66.5392
LmxM.18.1090::LmxMC9T7.18.1:454150-456046(+)	6	0	0.425	0.212	1	185.943	161.617	158.883	290.615	188.235	211.348
LmxM.11.0400::LmxMC9T7.11.1:125649-129537(+)	17	0	0.425	0.208	1	269.025	279.086	264.457	449.663	376.655	283.944
LmxM.31.0310::LmxMC9T7.31.1:107384-112352(-)	14	0	0.423	0.242	1	72.1653	68.4986	65.2655	94.5888	68.1334	120.634
LmxM.09.0530::LmxMC9T7.09.1:211992-214950(+)	3	0	0.421	0.306	1	189.994	115.633	247.824	245.718	244.303	217.608
LmxM.18.1020::LmxMC9T7.18.1:416424-420054(+)	4	0.00306834	0.42	0.308	1	72.3056	68.8929	128.81	93.2212	126.971	129.786
LmxM.31_1377213::LmxMC9T7.31.1:1379629-1379899(+)	3	0	0.419	0.359	1	164.82	161.054	172.882	240.704	133.304	341.84
LmxM.12.0150::LmxMC9T7.12.1:45300-48486(+)	2	0	0.416	0.771	1	64.8794	58.5831		71.8394	10.4769	45.8232
LmxM.08_29.2830::LmxMC9T7.08_29.1:5810-6443(-)	2	0.00306834	0.416	0.599	1	80.0249	48.7817	247.7	113.05	83.912	242.194
LmxM.29.1010::LmxMC9T7.29.1:326816-329885(+)	2	0	0.415	0.377	1	79.1909	55.2351	33.3721	67.6554	91.4427	55.9389
LmxM.08.1120::LmxMC9T7.08_29.3:89067-91653(+)	6	0.00179695	0.415	0.578	1	162.72	283.023	106.507	444.32	275.302	94.9936
LmxM.26.2190::LmxMC9T7.26.2:223410-224622(+)	3	0	0.414	0.839	1	82.0627	83.2587		188.642	85.6456
LmxM.18.1040::LmxMC9T7.18.1:429425-433460(+)	5	0	0.413	0.46	1	91.8914	79.9784	166.422	96.8972	116.302	256.072
LmxM.25.0380::LmxMC9T7.25.1:105285-107784(-)	4	0	0.412	0.825	1	51.0287	78.0937		117.474	79.8981
LmxM.29.3260::LmxMC9T7.29.2:701269-702505(+)	5	0	0.412	0.192	1	125.622	116.262	109.222	185.305	148.898	136.158
LmxM.32.0310::LmxMC9T7.32.1:113243-115250(-)	7	0.00152532	0.411	0.439	1	97.3204	88.5043	50.7044	159.457	106.68	60.3413
LmxM.25.1610::LmxMC9T7.25.1:635850-636831(-)	6	0	0.411	0.311	1	131.227	276.837	195.861	230.912	261.619	277.021
LmxM.08_29.1240::LmxMC9T7.08_29.1:683270-685619(-)	19	0	0.411	0.279	1	445.484	616.437	762.059	973.283	666.444	757.721
LmxM.36.1730::LmxMC9T7.20.2:221446-224332(-)	3	0	0.41	0.327	1	323.323	157.97	235.752	377.156	257.345	290.763
LmxM.31.3650::LmxMC9T7.31.1:1421153-1422242(+)	13	0	0.408	0.272	1	306.938	218.388	349.394	365.013	316.769	473.316
LmxM.08.0090::LmxMC9T7.08_29.2:18992-22394(+)	3	0	0.406	0.412	1	201.327	69.666	142.09	173.11	168.594	158.812
LmxM.34.2400::LmxMC9T7.34.2:721225-726595(+)	10	0	0.405	0.22	1	212.024	178.008	185.723	304.801	260.221	205.361
LmxM.16.0660::LmxMC9T7.16.1:223490-225377(-)	6	0	0.405	0.228	1	218.333	172.897	157.799	289.645	219.967	217.055
LmxM.17.1320::LmxMC9T7_60:40037-41798(+)	3	0.000633112	0.404	0.738	1	49.469	55.0009	530.337	128.463	69.4586	374.93
LmxM.11.0190::LmxMC9T7.11.1:48856-50686(+)	6	0	0.398	0.57	1	132.631	86.2077	25.2607	94.5361	88.1755	79.2758
LmxM.31.0260::LmxMC9T7.31.1:87366-91455(-)	9	0	0.396	0.33	1	284.84	379.824	378.024	657.5	433.463	326.912
LmxM.11.0350::LmxMC9T7.11.1:106500-107262(+)	9	0	0.395	0.781	1	1061.65	612.718	163.36	1868.7	1331.91	97.0244
LmxM.16.0170::LmxMC9T7.16.1:43617-56934(-)	5	0	0.393	0.867	1	183.57	112.667		231.768	201.9
LmxM.26.0270::LmxMC9T7.26.1:55160-56978(-)	3	0	0.392	0.464	1	53.5596	25.6293	44.0107	35.3334	87.8882	43.9178
LmxM.31.3410::LmxMC9T7.31.1:1358905-1367356(+)	4	0	0.392	0.353	1	105.317	70.6693	55.8778	133.903	83.452	84.1326
LmxM.08_29.0190::LmxMC9T7.08_29.1:1108903-1111963(+)	4	0.000633112	0.391	0.568	1	39.9486	52.296	168.1	98.8964	63.2116	126.6
LmxM.36.3675::LmxMC9T7.20.3:482423-482891(+)	3	0	0.389	0.381	1	113.608	55.9327	50.7187	103.192	88.1301	79.6405
LmxM.23.0570::LmxMC9T7.23.2:17265-20517(-)	3	0	0.387	0.279	1	51.7167	40.4892	67.8224	76.5259	59.0402	70.2365
LmxM.33.1170::LmxMC9T7.33.3:108493-110494(-)	5	0	0.386	0.566	1	20.9379	63.0054	76.0134	71.1931	36.9892	85.0443
LmxM.31.1370::LmxMC9T7.31.1:524702-527093(+)	9	0	0.385	0.646	1	276.75	188.778	48.4063	305.554	179.872	102.453
LmxM.20.0950::LmxMC9T7.20.3:2118722-2120894(+)	15	0	0.384	0.235	1	108.53	102.71	80.7764	145.03	112.236	122.855
LmxM.28.1320::LmxMC9T7.28.1:481815-483285(+)	4	0	0.384	0.319	1	156.99	95.69	111.717	198.746	123.079	152.503
LmxM.13.1610::LmxMC9T7.13.1:477284-479459(-)	9	0	0.384	0.53	1	188.931	107.985	51.3409	186.667	128.139	97.2209
LmxM.28.2880::LmxMC9T7.28.2:325760-338453(-)	17	0	0.384	0.238	1	662.552	696.292	501.66	914.878	767.891	732.798
LmxM.13.0940::LmxMC9T7.13.1:207736-209914(-)	3	0	0.383	0.558	1	83.3262	52.915	187.208	106.485	83.2502	206.419
LmxM.18.1080::LmxMC9T7.18.1:450044-451043(+)	6	0	0.382	0.831	1	84.988	37.0717		94.9094	73.5383
LmxM.34.4550::LmxMC9T7.34.4:533463-537903(+)	3	0.00353645	0.381	0.571	1	111.609	40.7911	178.617	117.024	89.5566	171.239
LmxM.34.5340::LmxMC9T7.34.4:766469-767510(+)	12	0	0.381	0.581	1	301.029	265.653	75.7997	322.855	265.596	156.254
LmxM.06.0850::LmxMC9T7.06.1:332934-343509(+)	3	0	0.38	0.568	1	184.317	71.6768	62.3235	223.444	109.445	74.2326
LmxM.24.1170::LmxMC9T7.24.1:422357-425879(+)	3	0	0.378	0.424	1	87.4477	38.0866	74.2692	109.504	67.521	73.4457
LmxM.28.0080::LmxMC9T7.28.1:19781-25970(+)	2	0	0.378	0.856	1	112.23	77.6297		154.939	123.378
LmxM.19.0110::LmxMC9T7.19.1:15960-16743(-)	4	0	0.378	0.544	1	190.224	97.0146	100.209	275.122	189.095	78.0797
LmxM.08_29.0040::LmxMC9T7.08_29.1:1160380-1161244(+)	2	0.00526316	0.377	0.292	1	205.308	154.595	237.305	293.864	203.3	276.3
LmxM.34.5040::LmxMC9T7.34.4:682764-684483(+)	18	0	0.376	0.322	1	157.508	141.439	263.267	240.153	246.931	216.066
LmxM.08_29.0350::LmxMC9T7.08_29.1:1056876-1060980(+)	6	0	0.374	0.534	1	137.822	283.155	76.5867	253.324	181.341	141.638
LmxM.34.4950::LmxMC9T7.34.4:640170-643269(+)	12	0	0.373	0.482	1	166.694	415.372	315.122	337.369	256.635	546.993
LmxM.18.0640::LmxMC9T7.18.1:251291-252107(+)	7	0	0.373	0.547	1	218.816	73.422	114.224	198.529	89.2087	225.079
LmxM.28.2060::LmxMC9T7.28.2:42063-42477(-)	2	0.00179695	0.372	0.873	1	40.5924	328.682		169.655	170.325
LmxM.25.0440::LmxMC9T7.25.1:124457-126569(-)	3	0	0.369	0.803	1	3.82415		48.0564	8.06465		49.0772
LmxM.28.0450::LmxMC9T7.28.1:143191-146080(-)	7	0	0.369	0.475	1	78.7772	66.4498	171.184	115.218	97.2783	172.08
LmxM.23.1010::LmxMC9T7.23.2:233339-236612(-)	5	0	0.369	0.32	1	220.612	301.183	186.587	362.481	237.71	310.226
LmxM.31.1990::LmxMC9T7.31.1:774695-775022(-)	2	0	0.369	0.887	1	230.141	210.681		516.361	202.411
LmxM.09.1250::LmxMC9T7.09.1:487424-487979(-)	3	0	0.368	0.854	1	63.1635	106.164		134.014	107.525
LmxM.36.0750::LmxMC9T7.20.1:212284-216142(+)	2	0.000633112	0.368	0.859	1	84.6665	101.844		145.702	127.216
LmxM.33.1000::LmxMC9T7.33.3:34518-38616(+)	6	0	0.366	0.642	1	104.857	64.758	299.3	139.687	96.9413	321.387
LmxM.36.1860::LmxMC9T7.20.2:271506-272802(-)	4	0	0.366	0.447	1	136.371	82.1241	196.685	164.488	126.856	225.934
LmxM.29.0800::LmxMC9T7.29.1:246956-248489(+)	10	0	0.364	0.783	1	352.486	407.499	50.0759	544.72	507.267	55.5246
LmxM.29.1530::LmxMC9T7.29.2:37985-41144(+)	2	0.00697855	0.362	0.528	1	211.658	104.72	73.6788	207.769	174.9	95.377
LmxM.25.0200::LmxMC9T7.25.1:49982-54113(-)	4	0	0.36	0.496	1	113.828	72.2867	177.199	130.925	103.465	227.397
LmxM.24.1040::LmxMC9T7.24.1:358156-360913(+)	4	0	0.356	0.448	1	59.0426	60.4527	139.287	87.412	112.106	106.3
LmxM.27.2390::LmxMC9T7_61:59295-60792(-)	5	0	0.352	0.389	1	57.3114	85.2798	125.238	111.033	98.8269	115.876
LmxM.33.4000::LmxMC9T7.33.3:1202022-1203543(+)	2	0	0.351	0.772	1	70.5479	48.3782		31.4677	24.1809	35.588
LmxM.30.2890::LmxMC9T7.30.4:104237-107960(+)	5	0	0.351	0.62	1	108.829	46.0482	186.484	119.692	75.551	214.612
LmxM.26.2230::LmxMC9T7.26.2:235111-236446(+)	2	0	0.351	0.437	1	120.829	62.6682	86.3236	85.6445	96.4157	164.367
LmxM.33.1410::LmxMC9T7.33.3:225105-225588(-), LmxM.33.1415::LmxMC9T7.33.3:225105-226113(-)	7	0	0.35	0.345	1	170.97	132.282	219.141	255.709	172.483	232.708
LmxM.32.2260::LmxMC9T7.32.2:619443-623745(+)	4	0	0.35	0.406	1	285.222	216.844	161.9	367.444	286.469	196.896
LmxM.21.1660::LmxMC9T7.21.1:681234-682158(-)	5	0	0.349	0.384	1	281.783	212.686	191.347	411.75	267.48	215.131
LmxM.08.1190::LmxMC9T7.08_29.3:111597-115341(+)	5	0	0.347	0.303	1	121.711	82.8195	76.6559	117.508	112.082	120.697
LmxM.30.1750::LmxMC9T7.30.4:649161-650385(+)	11	0	0.346	0.317	1	175.157	157.188	173.362	280.134	212.851	164.469
LmxM.20.0870::LmxMC9T7.20.3:2093848-2096170(+)	3	0.00256996	0.345	0.341	1	71.5584	92.2256	126.074	117.599	106.642	135.982
LmxM.05.0480::LmxMC9T7.05.2:124203-125925(+)	3	0	0.345	0.873	1	130.054	94.5304		190.444	132.404
LmxM.29.0710::LmxMC9T7.29.1:222448-224089(-)	2	0.0020202	0.344	0.852	1	59.4768	69.4988		122.135	69.2441
LmxM.31.3110::LmxMC9T7.31.1:1221102-1223991(+)	2	0.0020202	0.344	0.88	1	166.618	104.255		252.599	140.696
LmxM.08_29.0750::LmxMC9T7.08_29.1:900620-902660(+)	2	0.000633112	0.343	0.815	1	34.1682	34.3178		53.4676	44.733
LmxM.21.1250::LmxMC9T7.21.1:492428-493403(-)	17	0	0.343	0.564	1	175.983	108.093	346.383	200.309	178.935	374.787
LmxM.33.0670::LmxMC9T7.33.2:85992-92265(+)	7	0.000633112	0.343	0.466	1	190.34	115.044	272.439	258.718	169.186	278.002
LmxM.31.0985::LmxMC9T7.31.1:383469-384699(+)	2	0.000338181	0.34	0.467	1	81.6992	80.6273	47.7103	131.162	82.5451	58.8818
LmxM.31.2700::LmxMC9T7.31.1:1056815-1060202(-)	5	0	0.34	0.358	1	153.274	107.607	152.227	201.585	128.06	197.278
LmxM.15.0990::LmxMC9T7.15.1:256703-257297(-)	5	0	0.339	0.704	1	182.979	192.889	340.426	202.172	121.282	992.493
LmxM.08_29.1590::LmxMC9T7.08_29.1:456382-459433(+)	3	0	0.338	0.437	1	44.5922	39.9578	67.1289	61.945	43.6483	89.4288
LmxM.09.1320::LmxMC9T7.09.1:506213-508034(-)	11	0	0.336	0.452	1	203.138	166.845	87.9738	220.637	173.163	157.032
LmxM.09.0240::LmxMC9T7.09.1:92169-95019(+)	3	0	0.334	0.81	1	74.1777	39.6947	580.331	57.056	104.071	576.612
LmxM.12.0120::LmxMC9T7.12.1:30132-34257(+)	6	0	0.334	0.335	1	93.5923	56.7589	67.0524	78.9851	93.7942	96.309
LmxM.10.0750::LmxMC9T7.10.2:150884-156725(-)	3	0	0.333	0.568	1	49.0675	23.6836	88.6867	47.274	62.1444	70.064
LmxM.29.3080::LmxMC9T7.29.2:633624-634650(-)	4	0	0.332	0.889	1	338.758	336.628		288.174	281.609	10.7245
LmxM.07.0580::LmxMC9T7.07.1:257556-261642(+)	4	0	0.329	0.377	1	60.5037	72.8184	108.216	82.8364	103.076	110.716
LmxM.31.0380::LmxMC9T7.31.1:135919-137470(-)	11	0	0.329	0.519	1	361.583	185.108	143.529	357.526	284.197	187.557
LmxM.25.1640::LmxMC9T7.25.1:643327-644650(-)	9	0	0.327	0.367	1	124.451	89.6495	137.365	158.752	112.527	169.468
LmxM.36.3090::LmxMC9T7.20.3:301417-303895(-)	4	0	0.327	0.883	1	131.437	114.613		204.522	145.492
LmxM.27.2170::LmxMC9T7.27.1:949956-954774(-)	3	0	0.325	0.443	1	94.0237	138.319	65.7716	146.697	120.584	95.0591
LmxM.34.3550::LmxMC9T7.34.4:171341-173528(-)	4	0	0.322	0.602	1	76.2879	122.295	212.203	150.493	93.2224	275.716
LmxM.26.1300::LmxMC9T7.26.1:415138-418732(+)	5	0	0.321	0.343	1	77.3129	117.26	119.684	140.989	122.056	122.953
LmxM.24.1070::LmxMC9T7.24.1:369487-377032(+)	5	0	0.32	0.594	1	69.4202	110.51	44.4997	165.911	64.8335	61.7493
LmxM.08_29.1250::LmxMC9T7.08_29.1:675953-681428(-)	3	0.000633112	0.32	0.871	1	104.581	62.0122		105.779	119.248
LmxM.08_29.0370::LmxMC9T7.08_29.1:1047352-1052005(+)	6	0	0.318	0.482	1	60.6659	93.4293	38.3753	92.5608	70.1031	64.9488
LmxM.34.0900::LmxMC9T7.34.2:148562-149270(+)	2	0	0.317	0.888	1	121.405	134.61		234.415	134.882
LmxM.31.2160::LmxMC9T7.31.1:833322-837240(-)	9	0	0.317	0.397	1	144.533	206.406	111.506	210.654	190.415	160.291
LmxM.31.1390::LmxMC9T7.31.1:532881-535140(-)	7	0	0.316	0.514	1	202.09	128.501	200.411	367.43	181.587	150.583
LmxM.08.0890::LmxMC9T7.08_29.3:2679-3810(-)	2	0	0.311	0.86	1	35.5578	81.2143		101.622	54.2086
LmxM.36.0770::LmxMC9T7.20.1:224261-225575(+)	5	0.0009375	0.311	0.575	1	62.3404	57.5896	174.608	103.905	88.0895	130.863
LmxM.27.1730::LmxMC9T7.27.1:716721-718023(+)	9	0	0.311	0.284	1	305.278	252.521	288.183	376.059	332.649	339.355
LmxM.12.0300::LmxMC9T7.12.1:113651-119312(+)	4	0	0.31	0.481	1	102.741	96.5526	148.84	99.3095	130.208	217.66
LmxM.13.0440::LmxMC9T7.13.1:25660-28933(-)	3	0	0.31	0.668	1	147.469	55.6892	85.1954	212.86	130.685	47.9271
LmxM.19.0650::LmxMC9T7.19.1:267980-273785(+)	6	0	0.308	0.569	1	92.0725	90.8881	37.6429	98.0175	110.011	55.4768
LmxM.15.1160::LmxMC9T7.15.1:280094-280694(-)	3	0	0.308	0.438	1	1260.68	1600.93	808.749	1555.62	1205.71	1651.24
LmxM.13.0950::LmxMC9T7.13.1:210825-212277(-)	3	0	0.305	0.607	1	53.7449	52.7674	152.968	89.8506	66.332	137.308
LmxM.32.1200::LmxMC9T7.32.2:165019-166990(+)	2	0	0.304	0.842	1	56.3519	24.2808		45.4505	56.6898
LmxM.12.0570::LmxMC9T7.12.1:295993-301576(+)	4	0	0.304	0.896	1	147.389	138.04		292.694	130.699
LmxM.28.1400::LmxMC9T7.28.1:510508-512149(+)	3	0.00179695	0.302	0.9	1	210.432	129.684		354.987	144.085
LmxM.15.0320::LmxMC9T7.05.1:117313-119506(+)	7	0	0.302	0.621	1	253.381	267.188	554.508	436.298	222.766	723.18
LmxM.33.2520::LmxMC9T7.33.3:582631-589928(-)	5	0	0.3	0.613	1	40.6956	99.995	101.217	145.002	55.3117	95.913
LmxM.23.0660::LmxMC9T7.23.2:68476-71137(-)	2	0	0.3	0.887	1	84.4825	124.805		135.095	145.542
LmxM.08_29.2020::LmxMC9T7.08_29.1:310175-312623(+)	2	0	0.299	0.872	1	64.3679	69.7808		128.555	65.0488
LmxM.36.0870::LmxMC9T7.20.1:273569-276138(+)	4	0	0.299	0.402	1	123.864	88.4858	122.842	106.759	136.675	171.919
LmxM.36.1310::LmxMC9T7.20.2:19892-20666(+)	2	0	0.296	0.467	1	71.6097	36.6824	63.7205	77.785	54.5659	73.0071
LmxM.21.1110::LmxMC9T7.21.1:432512-437864(-)	6	0	0.295	0.565	1	166.721	194.14	98.5086	302.996	156.488	124.192
LmxM.36.0410::LmxMC9T7.20.1:66516-67113(-)	2	0	0.294	0.526	1	246.336	132.714	151.748	323.087	155.078	182.509
LmxM.09.0150.aqueries=1subjects=4::LmxMC9T7.09.1:62030-62405(+), LmxM.09.0150.bqueries=1subjects=4::LmxMC9T7.09.1:66754-67129(+), LmxM.09.0150.cqueries=1subjects=4::LmxMC9T7.09.1:76231-76606(+), LmxM.09.0150queries=1subjects=4::LmxMC9T7.09.1:60488-60863(+), LmxM.09.0180.aqueries=1subjects=4::LmxMC9T7.09.1:62030-62405(+), LmxM.09.0180.bqueries=1subjects=4::LmxMC9T7.09.1:66754-67129(+), LmxM.09.018…	2	0	0.294	0.576	1	440.802	227.482	167.728	455.29	228.763	297.32
LmxM.20.1490::LmxMC9T7.20.3:2391781-2394709(-)	3	0	0.293	0.594	1	67.9156	61.4057	28.0453	85.3922	67.3773	37.4063
LmxM.36.1240::LmxMC9T7.20.1:412197-414519(+)	2	0.00179695	0.293	0.411	1	193.68	213.483	252.731	196.571	295.416	331.002
LmxM.28.2540::LmxMC9T7.28.2:214270-218785(+)	6	0.000338181	0.293	0.379	1	193.902	145.843	181.172	221.438	168.796	252.187
LmxM.19.0270::LmxMC9T7.19.1:86976-89856(+)	2	0	0.292	0.878	1	62.0865	85.1591		111.588	86.9912
LmxM.26.0140::LmxMC9T7.26.1:17487-18201(-)	7	0	0.292	0.718	1	164.942	153.433	609.036	238.088	181.69	653.84
LmxM.29.0830::LmxMC9T7.29.1:262297-262738(+)	2	0	0.291	0.795	1	13.1667	24.5647		17.3217	34.1765
LmxM.08_29.0710::LmxMC9T7.08_29.1:913505-916073(+)	3	0.000633112	0.291	0.886	1	138.518	55.4375		134.845	104.2
LmxM.27.2200::LmxMC9T7.27.1:959853-960573(-)	4	0	0.291	0.69	1	179.911	214.896	51.7028	178.506	226.916	90.2997
LmxM.33.3940::LmxMC9T7.33.3:1167040-1174927(+)	10	0	0.291	0.362	1	254.819	225.204	318.272	373.472	304.148	294.271
LmxM.08.1170::LmxMC9T7.08_29.3:106773-108441(+)	3	0	0.29	0.819	1	302.336	333.941	3438.34	528.588	468.885	2558.36
LmxM.02.0310::LmxMC9T7.02.1:134855-136865(-)	15	0	0.29	0.505	1	782.467	783.688	1256.11	1038.79	812.031	1670.37
LmxM.36.3560::LmxMC9T7.20.3:448134-450027(-)	2	0	0.289	0.656	1	44.3443	51.4867	128.189	89.3821	45.0007	132.577
LmxM.30.1210::LmxMC9T7.30.3:135536-150404(-)	20	0	0.289	0.317	1	499.464	563.817	626.876	701.641	658.373	697.313
LmxM.33.1540::LmxMC9T7.33.3:272667-275928(-)	5	0	0.288	0.495	1	106.961	65.3224	136.856	126.571	95.0018	144.885
LmxM.28.2070::LmxMC9T7.28.2:43316-44465(-)	5	0	0.288	0.369	1	204.092	167.303	199.569	289.44	206.324	207.669
LmxM.30.0930::LmxMC9T7.30.3:11117-12971(-)	18	0	0.288	0.421	1	300.224	198.121	290.425	391.998	261.6	306.478
LmxM.33.1390::LmxMC9T7.33.3:205592-219983(-)	2	0	0.285	0.868	1	79.3395	33.1648		85.9968	55.3332
LmxM.33.1030::LmxMC9T7.33.3:47577-48744(+)	4	0	0.285	0.478	1	82.5746	60.0624	119.851	119.357	82.2529	109.564
LmxM.26.2120::LmxMC9T7.26.2:173247-185610(+)	5	0.0020202	0.285	0.727	1	120.529	90.5883	89.6441	239.605	198.739	37.2018
LmxM.32.0570::LmxMC9T7.32.1:219542-221282(-)	3	0	0.284	0.578	1	22.0183	32.0467	56.9564	36.5809	32.5251	61.03
LmxM.14.0850queries=2subjects=2::LmxMC9T7.14.2:89092-89440(-), LmxM.14.0851queries=2subjects=2::LmxMC9T7.14.2:91806-92154(-)	10	0	0.284	0.74	1	551.137	441.563	82.9927	504.51	265.501	272.068
LmxM.15.0340::LmxMC9T7.05.1:126559-128029(+)	2	0.0020202	0.283	0.559	1	123.638	102	71.1831	155.904	150.827	68.8207
LmxM.15.0060::LmxMC9T7.05.1:12455-15503(-)	2	0	0.282	0.512	1	53.9484	70.4478	90.0481	71.4008	66.4544	129.579
LmxM.34.0780::LmxMC9T7.34.2:104814-107187(+)	7	0	0.281	0.487	1	87.5445	54.1859	106.378	112.027	76.9979	104.891
LmxM.25.1140::LmxMC9T7.25.1:438015-439635(-)	7	0	0.281	0.47	1	179.322	92.9529	109.04	173.902	144.084	130.083
LmxM.27.2210::LmxMC9T7.27.1:963400-964459(-)	4	0	0.281	0.443	1	286.436	183.095	160.408	278.877	218.511	247.639
LmxM.34.2110::LmxMC9T7.34.2:594492-596790(+)	9	0	0.28	0.428	1	184.419	127.347	180.388	235.676	154.35	208.501
LmxM.24.1950::LmxMC9T7.24.2:56410-58786(-)	3	0.00256996	0.278	0.885	1	102.225	52.597		138.391	69.2819
LmxM.27.2130::LmxMC9T7.27.1:929478-935034(-)	6	0	0.278	0.418	1	127.502	158.827	100.999	179.321	156.644	129.712
LmxM.10.0700::LmxMC9T7.10.2:133567-136441(-)	3	0	0.277	0.611	1	58.1883	48.478	139.221	68.356	83.8856	121.728
LmxM.08_29.0620::LmxMC9T7.08_29.1:940836-946440(+)	4	0	0.277	0.675	1	239.304	176.566	78.8916	256.812	247.008	93.3969
LmxM.28.2010::LmxMC9T7.28.2:30371-32021(-)	3	0	0.276	0.709	1	55.8846	41.2666	197.105	72.8341	72.7375	152.453
LmxM.23.0020::LmxMC9T7.23.1:5211-6513(+)	12	0	0.276	0.398	1	183.783	184.748	253.984	292.85	216.195	241.782
LmxM.33.3490::LmxMC9T7.33.3:1004135-1005413(+)	2	0	0.276	0.376	1	243.241	207.603	259.527	343.911	252.842	267.529
LmxM.33.1360::LmxMC9T7.33.3:186510-194682(-)	18	0	0.276	0.419	1	266.689	176.62	217.246	320.345	254.751	222.819
LmxM.16.1490::LmxMC9T7.16.1:608397-609492(-)	6	0	0.275	0.455	1	130.199	100.03	170.322	155.512	130.183	194.17
LmxM.08_29.2380::LmxMC9T7.08_29.1:159987-161760(-), LmxM.08_29.2390::LmxMC9T7.08_29.1:156476-158246(-)	2	0	0.273	0.634	1	41.7601	22.8544	53.5467	33.6695	32.6621	82.0686
LmxM.34.4810::LmxMC9T7.34.4:595633-596782(+)	7	0	0.273	0.399	1	85.6662	59.1077	61.3054	79.7803	74.2379	92.4137
LmxM.21.1680::LmxMC9T7.21.1:690152-691859(-)	3	0.00697855	0.272	0.884	1	83.6168	57.4974		101.351	83.4384
LmxM.25.2050::LmxMC9T7.25.1:772156-775291(-)	3	0.00306834	0.271	0.386	1	42.7778	39.3128	29.5076	41.67	47.4074	44.1715
LmxM.30.0980::LmxMC9T7.30.3:38765-41078(-)	8	0	0.271	0.464	1	154.912	117.205	209.538	175.903	166.299	228.562
LmxM.03.0780::LmxMC9T7.03.1:283059-292212(-)	2	0.000633112	0.27	0.842	1	35.3189	24.2575		36.9134	40.7122
LmxM.24.0640::LmxMC9T7.24.1:224707-226441(+)	6	0	0.269	0.388	1	141.623	106.926	155.381	152.287	161.884	166.872
LmxM.19.0660::LmxMC9T7.19.1:274864-276169(+)	10	0	0.269	0.488	1	216.696	297.215	226.438	364.767	348.105	201.006
LmxM.26.1980::LmxMC9T7.26.2:111531-112152(+)	5	0	0.269	0.896	1	429.905	143.752	7.32272	352.387	189.342	11.8723
LmxM.36.0850::LmxMC9T7.20.1:264099-266745(+)	4	0	0.268	0.6	1	83.6373	43.9639	138.19	108.412	90.2275	90.654
LmxM.16.1360::LmxMC9T7.16.1:539797-541597(-)	5	0	0.268	0.412	1	87.5249	62.5335	84.8603	94.5776	79.276	108.207
LmxM.36.4390::LmxMC9T7.20.3:778489-781081(+)	2	0.00574413	0.268	0.898	1	125.161	77.14		89.9846	187.472
LmxM.04.0975::LmxMC9T7.04.1:346105-347506(-)	2	0	0.267	0.627	1	28.8322	19.4951	43.544	39.6345	20.0758	53.5623
LmxM.36.5940::LmxMC9T7.20.3:1342550-1344422(-)	3	0	0.267	0.458	1	63.3598	103.135	62.2697	103.199	79.3296	86.6152
LmxM.18.1410::LmxMC9T7.18.1:594443-597431(+)	4	0	0.267	0.574	1	78.4068	154.807	89.3873	87.4221	185.821	116.374
LmxM.26.2600::LmxMC9T7.26.2:376799-379247(+)	7	0	0.266	0.438	1	139.662	152.817	92.2919	143.361	144.249	165.691
LmxM.27.0870::LmxMC9T7.27.1:347339-349610(+)	10	0	0.266	0.668	1	197.634	348.279	87.2772	224.264	286.508	162.518
LmxM.13.1400::LmxMC9T7.13.1:367058-369366(-)	2	0	0.265	0.925	1	430.863	268.092		417.643	479.856
LmxM.20.0700::LmxMC9T7.20.3:2022431-2025377(+)	6	0	0.264	0.809	1	11.665	85.6613	125.197	39.5595	43.253	126.641
LmxM.02.0150::LmxMC9T7.02.1:60790-66583(-)	6	0	0.264	0.669	1	66.5484	31.2095	86.4742	73.4148	38.4201	110.304
LmxM.36.4560::LmxMC9T7.20.3:841238-842996(+)	7	0	0.263	0.653	1	45.2221	100.971	152.297	93.1456	83.0426	155.452
LmxM.31.3230::LmxMC9T7.31.1:1279021-1280299(+)	6	0	0.263	0.916	1	195.684	201.869		284.943	239.339
LmxM.29.2960::LmxMC9T7.29.2:591876-592554(-)	3	0	0.262	0.417	1	178.347	203.901	167.952	215.514	273.161	178.91
LmxM.24.0830::LmxMC9T7.24.1:298259-300695(+)	6	0	0.261	0.576	1	81.9266	54.8064	148.347	93.6838	112.348	108.814
LmxM.21.1580::LmxMC9T7.21.1:659481-661467(-)	4	0	0.261	0.898	1	146.376	46.0073		188.887	61.3843
LmxM.29.2330::LmxMC9T7.29.2:377825-378875(-)	8	0	0.261	0.792	1	335.301	166.684	45.4495	349.366	173.857	71.9026
LmxM.24.1870::LmxMC9T7.24.2:18393-22266(-)	6	0	0.26	0.524	1	59.2769	32.9053	68.7598	66.3336	53.103	65.3132
LmxM.15.1190::LmxMC9T7.15.1:294746-298460(-)	10	0	0.259	0.484	1	143.842	134.316	175.526	203.406	126.509	225.787
LmxM.16.0740::LmxMC9T7.16.1:252818-255041(-)	8	0	0.259	0.439	1	145.054	96.2522	125.7	162.664	120.493	153.304
LmxM.36.1570::LmxMC9T7.20.2:135873-137304(-)	11	0	0.259	0.577	1	163.549	96.3958	180.561	144.658	128.605	262.319
LmxM.30.1800::LmxMC9T7.30.4:604274-606017(+), LmxM.30.1800a::LmxMC9T7.30.4:618248-619991(+)	2	0	0.259	0.919	1	339.539	93.4957		513.408	105.876
LmxM.36.1490::LmxMC9T7.20.2:97635-101238(-)	9	0	0.258	0.437	1	203.223	188.346	201.285	315.079	212.294	196.924
LmxM.34.3360::LmxMC9T7.34.4:103897-110785(-)	4	0	0.257	0.702	1	128.8	87.8427	244.653	198.886	82.0011	289.69
LmxM.06.0910::LmxMC9T7.06.1:363319-363985(+)	3	0	0.257	0.557	1	211.037	160.27	90.0781	197.29	181.143	145.364
LmxM.23.1690::LmxMC9T7.23.2:441432-442290(+)	5	0	0.257	0.407	1	217.513	207.095	242.91	328.129	243.602	233.823
LmxM.34.4350::LmxMC9T7.34.4:468448-472324(+)	3	0	0.256	0.701	1	125.238	43.9405	141.134	123.29	62.6918	170.994
LmxM.36.6630::LmxMC9T7.20.3:1629426-1629990(-)	2	0	0.255	0.761	1	59.062	27.6675	134.382	51.8589	43.743	164.395
LmxM.34.2420::LmxMC9T7.34.2:735067-736324(+)	5	0	0.255	0.511	1	231.682	168.554	240.926	342.233	258.197	181.083
LmxM.31.2800::LmxMC9T7.31.1:1094461-1098559(-)	10	0	0.254	0.741	1	459.753	121.187	154.411	485.908	128.373	233.905
LmxM.36.3720::LmxMC9T7.20.3:502494-504378(+)	5	0	0.253	0.569	1	114.763	48.4472	63.0211	73.6	101.828	79.0851
LmxM.31.3680::LmxMC9T7.31.1:1432075-1433191(+)	6	0	0.252	0.464	1	102.9	104.431	103.178	171.138	107.166	102.155
LmxM.25.0310::LmxMC9T7.25.1:85738-88987(-)	4	0.0020202	0.25	0.432	1	133.668	114.734	133.85	122.537	152.673	184.498
LmxM.08_29.0270::LmxMC9T7.08_29.1:1081894-1082623(+)	12	0	0.249	0.464	1	150.71	166.211	144.874	220.733	205.036	134.512
LmxM.23.1140::LmxMC9T7.23.2:290472-294501(-)	2	0.00353645	0.249	0.916	1	168.365	149.66		279.23	151.522
LmxM.34.1570::LmxMC9T7.34.2:413439-414663(-)	2	0	0.248	0.602	1	163.462	149.089	136.829	124.052	139.434	322.975
LmxM.27.1830::LmxMC9T7.27.1:794836-795955(-)	5	0	0.246	0.431	1	174.552	149.11	149.267	172.873	162.264	231.056
LmxM.33.1330::LmxMC9T7.33.3:176573-178055(-)	2	0	0.245	0.573	1	93.2102	77.5022	100.683	104.208	69.6117	166.773
LmxM.30.2950::LmxMC9T7.30.4:88780-89758(+)	2	0.000633112	0.244	0.91	1	137.376	95.0224		120.071	180.665
LmxM.32.2460::LmxMC9T7.32.2:708588-711747(+)	20	0	0.242	0.422	1	237.162	236.659	212.672	305.476	288.624	223.779
LmxM.24.0100::LmxMC9T7.24.1:18820-19660(+)	4	0	0.242	0.886	1	271.561	403.976	10.3575	263.054	183.833	38.8816
LmxM.16.1270::LmxMC9T7.16.1:490712-497162(-)	6	0	0.241	0.724	1	183.679	92.2543	45.3871	139.865	145.562	62.356
LmxM.36.4690::LmxMC9T7.20.3:889881-892833(+)	2	0	0.24	0.891	1	59.5142	57.0811		62.0223	90.2365
LmxM.36.4170::LmxMC9T7.20.3:660509-661532(+)	10	0	0.24	0.665	1	177.799	192.224	68.9634	193.407	185.01	108.588
LmxM.32.0650::LmxMC9T7.32.1:244322-248533(+)	29	0	0.239	0.447	1	317.793	302.533	381.204	327.316	394.642	465.948
LmxM.33.0490::LmxMC9T7.33.1:180983-183596(+)	3	0	0.238	0.534	1	104.1	158.88	148.291	147.532	124.8	218.67
LmxM.09.1100::LmxMC9T7.09.1:435848-436697(-)	2	0	0.237	0.485	1	81.1601	129.153	112.334	146.616	112.041	117.418
LmxM.14.0410::LmxMC9T7.14.1:148034-151250(+)	7	0	0.237	0.716	1	123.28	69.9746	235.895	106.429	114.851	272.407
LmxM.19.0820queries=2subjects=6::LmxMC9T7.19.1:335978-336344(+), LmxM.19.0830.aqueries=2subjects=6::LmxMC9T7.19.2:5923-6289(+), LmxM.19.0830.bqueries=2subjects=6::LmxMC9T7.19.2:6966-7332(+), LmxM.19.0830.cqueries=2subjects=6::LmxMC9T7.19.2:8005-8371(+), LmxM.19.0830.dqueries=2subjects=6::LmxMC9T7_100:5506-5872(-), LmxM.19.0830queries=2subjects=6::LmxMC9T7.19.2:3798-4164(+), LmxM.19.0840.aqueries=…	6	0	0.237	0.719	1	715.44	451.501	218.639	755.358	580.709	263.416
LmxM.25.1460::LmxMC9T7.25.1:559374-561696(-)	5	0	0.236	0.902	1	67.7492	90.3113		90.7816	109.989
LmxM.07.0680::LmxMC9T7.07.1:297787-298357(+), LmxM.36.1250::LmxMC9T7.20.1:416321-416891(+)	9	0	0.232	0.606	1	411.072	282.454	562.053	504.93	326.345	641.365
LmxM.21.0760::LmxMC9T7.21.1:220541-221966(+)	8	0	0.232	0.688	1	584.635	338.658	228.707	658.121	459.076	242.906
LmxM.09.0700::LmxMC9T7.09.1:267826-269371(-)	7	0	0.231	0.896	1	79.8036	41.4575		103.635	51.6258
LmxM.26.1020::LmxMC9T7.26.1:283528-295885(+)	5	0	0.231	0.913	1	137.446	79.4003		170.383	103.537
LmxM.31.1730::LmxMC9T7.31.1:665433-666405(-)	7	0	0.23	0.736	1	84.3956	77.3147	220.688	119.644	75.718	256.323
LmxM.13.0250::LmxMC9T7_59:77697-79299(-)	2	0	0.23	0.52	1	129.557	91.6451	129.051	179.822	116.236	118.353
LmxM.30.1320::LmxMC9T7.30.3:209907-217608(-)	13	0	0.228	0.575	1	183.213	185.273	299.759	337.102	262.464	184.913
LmxM.28.1350::LmxMC9T7.28.1:491643-492645(+)	4	0	0.227	0.463	1	135.022	124.607	177.908	164.175	157.658	185.527
LmxM.27.1490::LmxMC9T7.27.1:613726-615832(+)	7	0	0.227	0.61	1	359.171	260.305	450.457	374.755	289.205	622.69
LmxM.08_29.2430::LmxMC9T7.08_29.1:139204-141577(-)	8	0	0.225	0.599	1	82.1598	120.522	181.01	182.005	120.186	130.955
LmxM.10.1160::LmxMC9T7.10.2:289428-290079(-)	3	0	0.225	0.544	1	153.112	98.4222	162.038	194.142	127.826	157.142
LmxM.15.1300::LmxMC9T7.15.1:346477-350728(-)	12	0	0.225	0.539	1	212.931	185.378	118.796	213.404	210.255	166.757
LmxM.21.1558::LmxMC9T7.21.1:618135-619257(-)	6	0	0.224	0.537	1	85.1865	72.3174	89.8497	104.271	68.1672	124.005
LmxM.31.1930::LmxMC9T7.31.1:747109-749464(-)	3	0	0.223	0.891	1	53.0752	42.4042		74.6835	47.8692
LmxM.29.3090::LmxMC9T7.29.2:637162-638161(-)	9	0	0.222	0.574	1	120.158	106.488	195.882	202.799	132.996	147.409
LmxM.21.0800::LmxMC9T7.21.1:240022-246784(+)	29	0	0.222	0.561	1	431.373	415.353	257.351	507.165	444.498	324.853
LmxM.28.1130::LmxMC9T7.28.1:413356-414925(+)	3	0.00306834	0.221	0.912	1	118.567	42.6391		206.522	38.7566
LmxM.31.2670::LmxMC9T7.31.1:1047809-1050329(-)	10	0	0.221	0.688	1	139.161	102.169	311.781	185.618	144.791	261.145
LmxM.27.1940::LmxMC9T7.27.1:843878-846758(-)	2	0.00152532	0.22	0.875	1	28.8405	31.45		62.5792	22.8909
LmxM.12.0630::LmxMC9T7.12.1:324890-326384(+)	5	0	0.22	0.827	1	95.7285	112.149	572.16	163.488	106.702	556.429
LmxM.27.2360::LmxMC9T7_61:63008-64166(-)	5	0	0.219	0.826	1	112.637	80.6776	534.862	133.517	114.993	498.837
LmxM.04.0830::LmxMC9T7.04.1:302876-307119(-)	11	0	0.218	0.527	1	124.359	108.199	122.885	177.925	142.9	102.238
LmxM.28.1090::LmxMC9T7.28.1:393642-396276(+)	2	0	0.217	0.894	1	53.3509	45.1433		70.476	53.7028
LmxM.36.6410::LmxMC9T7.20.3:1549265-1550864(-)	5	0	0.216	0.538	1	123.728	101.046	114.205	171.214	135.303	96.5941
LmxM.13.0220::LmxMC9T7_59:69329-69965(-)	3	0.000633112	0.216	0.924	1	163.913	125.099		224.74	143.09
LmxM.30.0230::LmxMC9T7.30.1:57471-60051(-)	4	0	0.213	0.9	1	49.8261	58.412		73.3987	61.7184
LmxM.28.1190::LmxMC9T7.28.1:438962-440489(+)	4	0	0.213	0.845	1	94.0569	45.6143	476.713	170.4	63.4069	294.787
LmxM.13.0650::LmxMC9T7.13.1:97277-99101(+)	7	0	0.213	0.795	1	160.401	212.252	37.5756	171.416	163.346	71.2001
LmxM.31.2110::LmxMC9T7.31.1:812734-815350(-)	2	0	0.212	0.892	1	40.6257	46.6549		61.1427	48.1685
LmxM.08.1150::LmxMC9T7.08_29.3:99863-103298(+)	2	0.0009375	0.211	0.857	1	31.365	21.976	228.89	59.1768	26.701	154.782
LmxM.16.1600::LmxMC9T7.16.1:646946-648854(+)	5	0	0.211	0.683	1	178.341	154.894	63.5513	156.751	158.333	109.645
LmxM.31.0370::LmxMC9T7.31.1:131159-133841(-)	8	0	0.211	0.553	1	269.85	204.815	170.581	312.209	211.276	221.505
LmxM.01.0520::LmxMC9T7.01.1:126535-128683(+)	14	0	0.211	0.582	1	460.907	293.778	313.856	546.005	379.271	317.998
LmxM.27.0670::LmxMC9T7.27.1:259605-261108(+)	6	0	0.21	0.926	1	185.512	105.148		245.424	123.124
LmxM.16.1550::LmxMC9T7.16.1:629629-633337(+)	6	0	0.209	0.654	1	240.32	422.293	165.366	320.901	343.823	234.786
LmxM.31.3930::LmxMC9T7.31.1:1502555-1515002(+)	15	0	0.208	0.683	1	266.71	201.571	140.559	367.744	228.075	138.766
LmxM.24.1560::LmxMC9T7.24.1:586976-588779(+)	17	0	0.208	0.606	1	469.724	235.074	325.242	441.006	297.812	421.406
LmxM.29.0480::LmxMC9T7.29.1:153822-155232(-)	2	0	0.207	0.854	1	42.8457	56.9009	372.266	86.7601	53.0752	303.1
LmxM.34.1390::LmxMC9T7.34.2:337106-339140(+)	4	0	0.207	0.667	1	113.778	155.687	84.5234	215.301	119.377	89.6815
LmxM.33.0190::LmxMC9T7.33.1:65228-66704(+)	15	0	0.207	0.503	1	494.367	425.593	375.022	582.938	430.293	483.387
LmxM.02.0630::LmxMC9T7.02.1:277171-279151(+)	4	0	0.204	0.518	1	138.891	102.492	131.775	146.475	120.163	162.732
LmxM.12.1200::LmxMC9T7.12.1:456741-458364(+)	12	0	0.203	0.715	1	476.094	207.136	165.163	420.573	281.986	209.436
LmxM.08.0130::LmxMC9T7.08_29.2:33178-36637(+)	3	0.00353645	0.202	0.736	1	50.7752	117.917	78.2623	45.6289	113.075	138.136
LmxM.29.3470::LmxMC9T7.29.2:784365-785547(+)	4	0	0.201	0.918	1	102.545	67.7208		137.93	76.5236
LmxM.33.1240::LmxMC9T7.33.3:139539-141285(-)	5	0	0.201	0.656	1	172.977	142.363	82.542	161.133	185.264	103.365
LmxM.31.1430::LmxMC9T7.31.1:548471-552245(-)	8	0	0.201	0.617	1	183.036	193.052	106.131	200.106	208.303	136.589
LmxM.03.0220::LmxMC9T7.03.1:54064-55006(+)	10	0	0.2	0.544	1	257.677	176.559	172.109	259.266	228.957	199.967
LmxM.15.1320::LmxMC9T7.15.1:356414-360773(-)	6	0	0.199	0.511	1	42.2183	55.3145	59.1292	62.695	60.5684	54.9777
LmxM.34.2970::LmxMC9T7.34.3:64279-65422(-)	6	0	0.197	0.545	1	210.048	180.984	134.297	215.151	176.772	202.099
LmxM.20.0410::LmxMC9T7.20.3:1914333-1918365(+)	7	0	0.195	0.59	1	128.384	85.5207	153.684	116.858	149.916	144.484
LmxM.34.3510::LmxMC9T7.34.4:151068-155037(-)	9	0.000338181	0.195	0.902	1	139.041	207.054	14.7639	243.917	184.202	14.1788
LmxM.19.0520::LmxMC9T7.19.1:193214-194924(+)	13	0	0.195	0.733	1	258.62	267.496	171.838	403.356	353.278	125.24
LmxM.06.1160::LmxMC9T7.06.1:437408-440705(+)	4	0.00353645	0.194	0.556	1	214.864	150.176	172.933	226.92	163.024	225.91
LmxM.09.1110::LmxMC9T7.09.1:439317-440688(-)	5	0	0.194	0.634	1	230.895	149.078	101.499	173.309	166.009	181.604
LmxM.28.2570::LmxMC9T7.28.2:228164-231560(+)	3	0	0.192	0.911	1	52.1702	50.7826		112.47	35.0995
LmxM.22.1610::LmxMC9T7.22.2:325607-327800(+)	2	0.000633112	0.192	0.925	1	84.9712	109.213		149.02	92.7977
LmxM.29.2740::LmxMC9T7.29.2:531798-533007(-)	13	0	0.192	0.593	1	303.697	471.531	483.342	524.047	522.931	376.276
LmxM.36.1660::LmxMC9T7.20.2:187853-190355(-)	4	0	0.191	0.719	1	22.9504	40.1321	59.4767	37.9024	31.8259	67.5598
LmxM.32.1610::LmxMC9T7.32.2:361938-363357(+)	5	0.00179695	0.191	0.849	1	258.732	520.423	63.7176	380.544	343.982	97.4782
LmxM.33.2610::LmxMC9T7.33.3:657526-658978(+)	20	0	0.191	0.632	1	519.354	383.311	394.704	692.214	504.592	334.628
LmxM.07.0710::LmxMC9T7.07.1:310724-311288(+)	2	0	0.19	0.937	1	247.936	119.567		201.725	218.04
LmxM.22.1620::LmxMC9T7.22.2:329713-338113(+)	5	0.0009375	0.19	0.944	1	369.718	222.834		301.833	405.131
LmxM.08.0510::LmxMC9T7.08_29.2:190562-193079(+)	5	0	0.189	0.716	1	52.4664	52.2071	128.359	72.4111	63.4044	113.403
LmxM.16.0050::LmxMC9T7.16.1:8524-10498(-)	7	0.000338181	0.189	0.759	1	192.918	100.167	56.1138	163.35	135.525	72.5447
LmxM.24.1350::LmxMC9T7.24.1:477576-480243(+)	4	0	0.189	0.53	1	5959.8	4432.06	4891.6	6336.47	5916.86	5106.23
LmxM.33.0070::LmxMC9T7.33.1:19883-20855(+)	3	0	0.188	0.625	1	63.5395	53.32	103.385	78.7001	70.1243	93.7883
LmxM.24.0230::LmxMC9T7.24.1:48683-50315(+)	3	0.0020202	0.188	0.806	1	336.082	236.917	89.3772	370.313	283.901	100.151
LmxM.33.4260::LmxMC9T7.33.3:1278689-1283114(+)	6	0	0.186	0.717	1	131.938	97.944	119.287	191.003	175.028	67.933
LmxM.18.0800::LmxMC9T7.18.1:328199-329144(+)	4	0	0.186	0.639	1	159.929	123.338	232.904	170.076	160.269	248.375
LmxM.28.0740::LmxMC9T7.28.1:264870-266172(-)	2	0	0.185	0.674	1	103.444	199.778	82.247	140.41	148.475	119.776
LmxM.13.1650::LmxMC9T7.13.1:495158-509161(-)	36	0	0.185	0.55	1	171.141	142.398	137.468	166.699	144.075	205.111
LmxM.08.0430::LmxMC9T7.08_29.2:164359-167104(+)	8	0	0.185	0.507	1	286.845	241.992	237.84	296.882	276.219	296.013
LmxM.16.0980::LmxMC9T7.16.1:345541-349018(+)	10	0	0.184	0.734	1	46.4623	84.2634	161.868	85.3051	112.01	97.3072
LmxM.07.0805::LmxMC9T7.07.1:363992-365786(+)	3	0	0.184	0.736	1	46.5706	43.4063	99.1167	43.5048	63.1156	106.925
LmxM.08_29.2680::LmxMC9T7.08_29.1:43469-46721(-)	12	0	0.184	0.695	1	115.301	64.5356	162.785	124.666	94.6347	150.493
LmxM.21.0850::LmxMC9T7.21.1:299231-299948(+)	2	0.000338181	0.184	0.557	1	120.199	92.7792	88.9719	103.383	134.728	104.416
LmxM.36.1340::LmxMC9T7.20.2:25535-27671(+)	4	0	0.184	0.786	1	169.569	201.202	55.2408	230.35	130.512	91.8982
LmxM.28.2730::LmxMC9T7.28.2:274268-276080(-)	10	0	0.184	0.594	1	228.352	251.334	166.368	201.852	230.778	300.356
LmxM.13.0040::LmxMC9T7_59:8280-9348(-)	2	0	0.183	0.883	1	30.1853	20.7405		24.2006	37.8793
LmxM.36.3270::LmxMC9T7.20.3:361264-361654(-), LmxM.36.4420::LmxMC9T7.20.3:789430-789820(+)	3	0	0.182	0.848	1	1662.26	844.578	238.128	1467.39	950.588	349.788
LmxM.23.1165::LmxMC9T7.23.2:305871-307404(+)	3	0	0.181	0.931	1	120.523	92.3304		108.61	149.327
LmxM.08.0280::LmxMC9T7.08_29.2:95435-96716(+)	7	0	0.181	0.666	1	139.65	99.2339	98.0033	192.142	115.334	89.3529
LmxM.34.0220::LmxMC9T7.34.1:57388-58180(+)	2	0	0.18	0.627	1	52.9192	48.7245	76.393	84.8882	51.1997	65.8721
LmxM.20.1420::LmxMC9T7.20.3:2369780-2373419(+)	4	0	0.18	0.945	1	288.908	233.028		216.493	452.285
LmxM.36.5560::LmxMC9T7.20.3:1214754-1217220(-)	2	0.000633112	0.179	0.699	1	50.4281	25.4897	63.3886	46.2241	41.7646	61.2629
LmxM.25.2370::LmxMC9T7.25.1:858262-858967(+)	10	0	0.179	0.713	1	245.219	177.384	410.256	306.492	204.073	414.123
LmxM.15.1040::LmxMC9T7.15.1:271304-271904(-)	17	0	0.179	0.718	1	1721.49	1597.98	845.552	2057.54	1736.45	944.323
LmxM.15.0690::LmxMC9T7.15.1:130451-131927(+)	5	0	0.178	0.66	1	174.74	101.58	198.287	173.179	138.948	211.981
LmxM.36.3880::LmxMC9T7.20.3:549116-550187(+)	4	0	0.178	0.61	1	211.937	274.366	161.414	246.541	270.941	203.291
LmxM.07.0470::LmxMC9T7.07.1:197962-200305(-)	3	0	0.177	0.748	1	111.326	73.4549	47.0016	112.666	105.815	46.6124
LmxM.33.2125::LmxMC9T7.33.3:399811-400054(-)	3	0	0.177	0.759	1	217.818	192.84	93.6972	278.63	203.943	100.172
LmxM.08_29.0880::LmxMC9T7.08_29.1:839075-839615(+)	14	0	0.177	0.599	1	2048.88	1898.01	1694.95	2693.33	2200.94	1605.36
LmxM.10.0070::LmxMC9T7.10.1:32353-32788(+), LmxM.33.2470::LmxMC9T7.33.3:546064-546499(-)	10	0	0.177	0.834	1	4449.52	1130.1	1316.42	5250.34	1227.84	1485.19
LmxM.36.1900::LmxMC9T7.20.2:283776-288744(-)	3	0	0.176	0.799	1	40.6288	63.1309	166.797	56.2399	77.4184	141.723
LmxM.30.2050::LmxMC9T7.30.4:459517-461077(+)	4	0	0.176	0.656	1	153.92	84.182	102.93	164.595	114.181	102.358
LmxM.34.3950::LmxMC9T7.34.4:284446-291730(+)	12	0	0.175	0.62	1	56.2522	37.7532	64.5021	53.8484	53.5769	68.2626
LmxM.23.1310::LmxMC9T7.23.2:368559-382833(+)	11	0	0.175	0.659	1	136.614	92.7279	155.368	154.143	102.3	179.53
LmxM.27.0910::LmxMC9T7.27.1:369184-372460(-)	5	0	0.174	0.625	1	167.403	102.782	126.196	182.299	120.953	141.398
LmxM.04.0450::LmxMC9T7.04.1:156076-158647(-)	12	0	0.174	0.767	1	1190.5	540.922	355.366	984.166	691.823	482.799
LmxM.36.6270::LmxMC9T7.20.3:1467084-1468122(-)	4	0	0.173	0.73	1	89.5851	99.0932	222.914	153.216	102.584	180.586
LmxM.03.0350::LmxMC9T7.03.1:96032-100388(+)	7	0	0.173	0.671	1	163.44	103.683	221.336	202.777	146.226	181.166
LmxM.08_29.2280::LmxMC9T7.08_29.1:193131-194061(+)	3	0	0.173	0.945	1	238.015	168.5		367.203	156.365
LmxM.36.2770::LmxMC9T7.20.3:193778-196019(-)	2	0.0020202	0.172	0.695	1	98.6898	69.7119	40.2566	77.283	81.5172	62.9142
LmxM.03.0450::LmxMC9T7.03.1:138023-143078(+)	4	0	0.172	0.601	1	147.756	108.903	119.952	178.087	130.467	118.827
LmxM.33.0650::LmxMC9T7.33.2:78777-79707(+)	4	0	0.172	0.778	1	271.934	183.151	96.8649	292.664	224.21	105.121
LmxM.15.0970::LmxMC9T7.15.1:251249-252452(-)	4	0	0.172	0.689	1	314.814	308.923	149.024	250.611	248.389	333.043
LmxM.11.1170::LmxMC9T7.11.1:464803-467083(+)	11	0	0.171	0.726	1	86.0887	138.818	108.583	185.87	141.598	70.3789
LmxM.16.0320::LmxMC9T7.16.1:108252-111999(-)	3	0	0.171	0.588	1	134.457	125.092	102.943	147.954	152.578	109.457
LmxM.23.0550::LmxMC9T7.23.2:5367-8502(-)	7	0	0.17	0.772	1	171.812	161.171	69.9748	206.199	166.871	80.1551
LmxM.33.0410::LmxMC9T7.33.1:139756-141019(+)	10	0	0.169	0.711	1	113.122	64.0068	125.494	153.277	76.7082	109.807
LmxM.36.6430::LmxMC9T7.20.3:1553727-1556268(-)	2	0	0.169	0.731	1	169.095	194.067	84.3108	185.84	198.033	106.849
LmxM.17.0450::LmxMC9T7.17.1:137206-141976(-)	3	0.00526316	0.168	0.928	1	60.5565		81.2959	120.094	58.096
LmxM.28.0710::LmxMC9T7.28.1:257084-258842(-)	2	0.00770812	0.168	0.926	1	62.2392				88.3352
LmxM.29.2360::LmxMC9T7.29.2:390996-392634(-)	2	0.00574413	0.168	0.938	1	138.736	109.124		201.24	106.759
LmxM.09.1170::LmxMC9T7.09.1:452051-452642(-)	3	0	0.168	0.76	1	145.482	55.9311	55.8794	58.8343	94.8358	115.556
LmxM.15.1420::LmxMC9T7.15.1:387718-390745(-)	4	0	0.168	0.58	1	148.657	106.875	147.691	159.264	146.47	142.573
LmxM.32.3110::LmxMC9T7.32.3:194488-197542(+)	2	0	0.167	0.818	1	45.2623	75.9591	167.916	63.3595	66.981	192.437
LmxM.06.0470::LmxMC9T7.06.1:159817-163270(+)	7	0	0.167	0.59	1	69.859	63.2855	72.175	91.4057	61.3313	80.5484
LmxM.05.0390::LmxMC9T7.05.2:96162-98538(+)	9	0	0.167	0.636	1	92.9443	68.4536	119.377	113.598	86.2776	109.76
LmxM.33.0820.aqueries=1subjects=2::LmxMC9T7.33.2:167424-168159(+), LmxM.33.0820queries=1subjects=2::LmxMC9T7.33.2:161508-162243(+), LmxM.33.0840.aqueries=1subjects=2::LmxMC9T7.33.2:167424-168159(+), LmxM.33.0840queries=1subjects=2::LmxMC9T7.33.2:161508-162243(+)	15	0	0.167	0.682	1	154.208	242.415	197.337	289.58	244.873	147.279
LmxM.34.2640::LmxMC9T7.34.2:809696-811535(-)	2	0.00405186	0.167	0.735	1	163.954	106.317	249.521	221.169	120.425	230.878
LmxM.11.1330::LmxMC9T7_63:15209-20537(-)	5	0.000633112	0.167	0.943	1	194.107	137.325		187.985	200.496
LmxM.13.0500::LmxMC9T7.13.1:48726-55197(+)	16	0	0.167	0.635	1	210.685	125.512	194.849	226.902	187.717	171.341
LmxM.31.0850::LmxMC9T7.31.1:312901-315193(+)	3	0	0.164	0.682	1	137.971	128.385	223.452	210.108	129.809	204.014
LmxM.30.3030::LmxMC9T7.30.4:50411-55682(+)	8	0	0.162	0.675	1	71.8458	56.9925	75.1447	102.338	82.0335	51.3635
LmxM.29.2630::LmxMC9T7.29.2:497202-498267(-)	6	0	0.162	0.71	1	105.185	83.1944	146.972	108.825	89.9598	184.049
LmxM.34.4630::LmxMC9T7.34.4:553477-554956(+)	4	0	0.162	0.641	1	144.942	87.809	134.772	156.597	121.029	126.8
LmxM.19.1250::LmxMC9T7.19.2:180921-182307(+)	3	0	0.162	0.577	1	217.397	179.979	184.461	246.545	192.326	213.342
LmxM.32.3090::LmxMC9T7.32.3:186827-191162(+)	8	0	0.161	0.65	1	157.475	135.211	210.888	185.844	146.378	230.858
LmxM.36.1580::LmxMC9T7.20.2:138968-144455(-)	5	0.000633112	0.161	0.731	1	424.705	404.827	200.704	461.146	408.615	256.088
LmxM.25.0760::LmxMC9T7.25.1:264884-265949(+)	3	0	0.16	0.72	1	104.305	63.0908	155.288	118.28	130.502	92.2952
LmxM.14.1060::LmxMC9T7.14.2:175352-188159(+)	10	0	0.159	0.727	1	64.3687	30.2326	41.2172	56.0429	60.2138	33.0773
LmxM.36.5070::LmxMC9T7.20.3:1025386-1026568(-)	3	0.00306834	0.159	0.757	1	117.265	86.6076	255.444	133.927	137.039	196.882
LmxM.09.0400::LmxMC9T7.09.1:156550-157960(+)	5	0	0.159	0.631	1	117.397	169.568	165.663	156.474	145.654	201.408
LmxM.31.2200::LmxMC9T7.31.1:849542-852593(-)	8	0	0.159	0.664	1	224.472	138.572	154.244	235.776	188.179	150.371
LmxM.28.1740::LmxMC9T7.28.1:658131-659901(-)	2	0	0.158	0.922	1	62.7081	35.2321		68.5866	44.7653
LmxM.10.1260::LmxMC9T7.10.2:327091-328039(+)	3	0.000338181	0.158	0.72	1	137.624	148.56	93.7028	198.64	150.417	89.0313
LmxM.36.3570::LmxMC9T7.20.3:453711-455529(-)	6	0	0.157	0.779	1	113.251	107.451	219.896	121.5	106.851	285.646
LmxM.34.1230::LmxMC9T7.34.2:291900-292665(+)	11	0	0.157	0.609	1	188.311	206.828	260.315	264.291	210.021	252.971
LmxM.31.1770::LmxMC9T7.31.1:679512-681054(-)	2	0	0.155	0.767	1	68.6793	63.6218	124.011	69.6637	67.1046	160.066
LmxM.20.1580::LmxMC9T7.20.3:2451697-2454754(-)	11	0	0.155	0.671	1	202.626	208.249	166.188	291.744	214.471	154.721
LmxM.07.0310::LmxMC9T7.07.1:132432-134859(-)	15	0	0.155	0.788	1	215.747	269.394	101.595	278.346	248.569	117.873
LmxM.31.0140::LmxMC9T7.31.1:43244-46373(-)	3	0.000633112	0.154	0.775	1	88.9395	82.366	176.981	124.868	74.2246	192.781
LmxM.31.2900::LmxMC9T7.31.1:1137661-1139518(-)	5	0	0.154	0.632	1	145.896	118.918	104.781	112.687	137.574	161.409
LmxM.15.1210::LmxMC9T7.15.1:312546-314925(-)	4	0	0.154	0.638	1	252.37	165.949	170.151	235.966	190.305	218.538
LmxM.20.1300::LmxMC9T7.20.3:2322139-2322550(+)	3	0	0.153	0.769	1	121.473	42.2437	54.6841	97.9111	62.4877	63.0384
LmxM.22.0480::LmxMC9T7.22.1:182643-184437(-)	8	0	0.153	0.631	1	357.833	275.926	266.641	376.669	353.865	271.301
LmxM.24.0820::LmxMC9T7.24.1:288757-296989(+)	2	0.00353645	0.152	0.934	1	84.6025	58.8429		92.8617	73.5197
LmxM.04.0030::LmxMC9T7.04.1:11575-13579(+)	5	0	0.152	0.692	1	421.69	312.683	255.294	471.63	363.836	269.188
LmxM.16.1340::LmxMC9T7.16.1:519304-530554(-)	3	0	0.151	0.819	1	158.866	137.139	434.392	151.102	203.248	422.203
LmxM.28.1250::LmxMC9T7.28.1:460629-461946(+)	2	0	0.151	0.642	1	160.353	113.105	131.207	151.289	122.086	176.298
LmxM.03.0540::LmxMC9T7.03.1:193500-194691(+)	16	0	0.151	0.687	1	375.882	240.663	335.514	356.224	259.879	448.985
LmxM.32.0600::LmxMC9T7.32.1:230789-231362(-)	5	0	0.15	0.689	1	138.981	99.4219	82.2218	128.008	138.166	87.802
LmxM.26.0650::LmxMC9T7.26.1:157328-161702(-)	8	0	0.15	0.696	1	158.158	106.931	116.39	185.54	145.843	99.4177
LmxM.36.5260::LmxMC9T7.20.3:1102444-1104994(-)	7	0	0.15	0.681	1	220.03	138.566	169.944	251.06	153.058	184.293
LmxM.34.4240::LmxMC9T7.34.4:428970-429867(+)	6	0	0.15	0.743	1	226.938	107.304	124.049	199.701	112.881	182.878
LmxM.33.2510::LmxMC9T7.33.3:578462-579818(-)	3	0	0.149	0.944	1	118.198	112.262		126.883	142.567
LmxM.08_29.0320::LmxMC9T7.08_29.1:1066801-1067977(+)	12	0	0.149	0.672	1	246.292	319.771	264.153	393.286	319.694	225.469
LmxM.23.0480::LmxMC9T7.23.1:175449-179721(+)	15	0	0.148	0.756	1	81.3551	44.135	124.044	77.9223	78.0712	99.6983
LmxM.16.0700::LmxMC9T7.16.1:235504-238042(-)	3	0	0.148	0.837	1	103.223	73.6808	313.358	93.351	139.232	249.499
LmxM.28.2280::LmxMC9T7.28.2:115141-119635(+)	10	0	0.148	0.666	1	109.045	80.7315	122.739	116.361	91.7521	137.767
LmxM.12.0620::LmxMC9T7.12.1:319595-323768(+)	8	0	0.148	0.698	1	237.318	195.287	239.864	363.709	182.231	228.077
LmxM.28.2590::LmxMC9T7.28.2:237281-238532(+)	2	0.00353645	0.148	0.939	1			77.4957			105.507
LmxM.28.1100::LmxMC9T7.28.1:401154-403701(+)	2	0	0.147	0.882	1	6.59009	13.9276	28.559	30.2054	4.48277	26.2995
LmxM.09.0640::LmxMC9T7.09.1:251270-252773(+)	2	0	0.147	0.95	1	209.144	137.064		244.625	159.188
LmxM.29.0260::LmxMC9T7.29.1:74910-77163(-)	4	0	0.146	0.682	1	56.7676	56.7799	94.9771	80.7754	79.5996	64.4951
LmxM.08_29.2200::LmxMC9T7.08_29.1:220866-222942(+)	26	0	0.146	0.718	1	359.51	286.081	176.391	354.907	285.44	242.381
LmxM.18.0850::LmxMC9T7.18.1:353413-361900(+)	13	0	0.145	0.754	1	223.719	127.044	104.887	225.713	151.076	118.135
LmxM.07.1080::LmxMC9T7.07.1:525226-527743(+)	4	0	0.145	0.733	1	237.844	114.863	215.08	207.845	158.014	241.936
LmxM.11.0150::LmxMC9T7.11.1:35800-38404(+)	3	0	0.144	0.806	1	85.4876	55.1749	178.36	103.787	70.7932	154.573
LmxM.36.1070queries=2subjects=2::LmxMC9T7.20.1:370639-371014(+), LmxM.36.1100queries=2subjects=2::LmxMC9T7.20.1:376291-376666(+)	4	0	0.144	0.835	1	608.464	224.274	259.516	793.546	250.596	240.425
LmxM.31.2750::LmxMC9T7.31.1:1070524-1075099(-)	4	0	0.143	0.926	1	51.1861	36.9132		67.0985	37.9427
LmxM.32.1680::LmxMC9T7.32.2:378637-381025(+)	11	0	0.143	0.711	1	116.765	110.964	205.155	146.437	132.659	184.312
LmxM.25.0180::LmxMC9T7.25.1:43425-46575(-)	4	0	0.143	0.949	1	170.587	120.757		195.204	142.078
LmxM.08.1110::LmxMC9T7.08_29.3:85759-87397(+)	19	0	0.143	0.666	1	262.843	296.83	205.749	328.859	294.33	223.478
LmxM.24.0400::LmxMC9T7.24.1:132292-134275(+)	2	0	0.142	0.695	1	73.2168	57.6126	91.3908	105.206	74.2304	66.2699
LmxM.22.0010::LmxMC9T7.06.1:478278-480207(+)	3	0.000633112	0.141	0.936	1	85.1179	40.3667		110.054	41.8987
LmxM.33.4060::LmxMC9T7.33.3:1214873-1217594(+)	15	0	0.141	0.755	1	423.936	183.142	250.856	392.247	239.999	277.159
LmxM.36.3280::LmxMC9T7.20.3:363459-366969(-)	5	0	0.14	0.706	1	68.3862	58.864	111.188	94.3769	75.1566	84.3792
LmxM.08_29.0610::LmxMC9T7.08_29.1:949972-951880(+)	2	0	0.14	0.682	1	137.104	224.604	137.591	164.853	181.758	189.236
LmxM.22.0330::LmxMC9T7.22.1:129844-133039(-)	2	0	0.14	0.633	1	150.059	123.877	172.331	164.177	169.367	154.239
LmxM.34.0950::LmxMC9T7.34.2:168135-169380(+)	9	0	0.139	0.707	1	169.797	227.478	281.111	220.124	205.287	320.793
LmxM.10.0220::LmxMC9T7.10.1:99614-101129(+)	2	0.00306834	0.138	0.951	1	189.518	95.1958		253.868	94.7193
LmxM.32.2310::LmxMC9T7.32.2:648290-649868(+)	2	0	0.138	0.772	1	227.966	128.023	304.734	203.871	181.12	320.739
LmxM.15.0160::LmxMC9T7.05.1:52754-55253(-)	2	0.00152532	0.136	0.934	1	28.8018	43.2626		122.666	13.4771
LmxM.28.1290::LmxMC9T7.28.1:473766-475086(+)	3	0	0.136	0.87	1	44.9964	30.3955	122.396	41.5427	35.5942	150.217
LmxM.21.0895::LmxMC9T7.21.1:357914-359840(+)	4	0	0.136	0.803	1	356.499	107.092	215.593	170.991	239.26	266.909
LmxM.15.0300::LmxMC9T7.05.1:111685-112126(+)	2	0.0020202	0.136	0.961	1	366.998	331.428		405.613	398.225
LmxM.30.0700::LmxMC9T7.30.2:15532-18400(-)	5	0	0.134	0.669	1	120.359	110.437	126.473	164.758	107.129	125.843
LmxM.05.0460::LmxMC9T7.05.2:119290-121174(+)	2	0	0.134	0.694	1	151.844	109.153	186.632	141.766	163.741	176.064
LmxM.16.0590::LmxMC9T7.16.1:200980-206509(-)	62	0	0.134	0.685	1	1106.03	747.355	829.179	1136.47	993.416	802.302
LmxM.36.0180.aqueries=1subjects=2::LmxMC9T7_65:56216-58754(-), LmxM.36.0180queries=1subjects=2::LmxMC9T7.20.1:7864-10402(-)	75	0	0.134	0.709	1	3757.8	4276.42	2748.73	4754.07	4091.77	2998
LmxM.36.6490::LmxMC9T7.20.3:1578338-1579316(-)	4	0	0.133	0.934	1	33.8987	66.7656		63.3211	47.1633
LmxM.31.3860::LmxMC9T7.31.1:1473619-1476496(+)	3	0	0.133	0.949	1	86.714	132.987		84.5976	179.745
LmxM.36.6030::LmxMC9T7.20.3:1376295-1383306(-)	4	0	0.132	0.634	1	114.613	122.821	138.632	145.715	130.118	135.314
LmxM.23.1020::LmxMC9T7.23.2:242880-243234(-)	7	0	0.132	0.853	1	308.155	283.138	86.905	286.574	304.638	114.21
LmxM.27.0480::LmxMC9T7.27.1:135908-137696(+)	3	0	0.131	0.648	1	110.93	100.765	93.6521	121.616	117.394	96.2905
LmxM.21.0180::LmxMC9T7.21.1:49302-53721(+)	3	0	0.13	0.957	1	189.03	182.288		224.434	201.343
LmxM.33.3020::LmxMC9T7.33.3:831771-834582(+)	2	0	0.13	0.955	1	191.153	127.989		198.662	161.433
LmxM.22.1010::LmxMC9T7.22.2:80827-82594(+)	7	0	0.129	0.836	1	307.959	172.414	208.899	550.628	159.753	164.868
LmxM.33.4070::LmxMC9T7.33.3:1219096-1221166(+)	2	0	0.128	0.917	1	22.8658	28.4284		39.3484	21.5719
LmxM.32.1700::LmxMC9T7.32.2:389275-392572(+)	4	0	0.128	0.95	1	110.181	98.7819		125.319	113.269
LmxM.08_29.0090::LmxMC9T7.08_29.1:1150763-1151324(+)	3	0	0.128	0.952	1	113.391	109.977		175.085	92.8639
LmxM.08.1000::LmxMC9T7.08_29.3:49005-56706(-)	31	0	0.128	0.711	1	342.439	237.204	401.02	370.605	297.793	385.183
LmxM.30.0860::LmxMC9T7.30.2:72812-74645(-)	3	0	0.127	0.954	1	116.555	147.458		168.201	133.063
LmxM.25.0450::LmxMC9T7.25.1:127721-128867(-)	4	0	0.127	0.726	1	132.858	84.8223	132.437	155.918	123.361	101.092
LmxM.32.2610::LmxMC9T7.32.2:771630-773082(+)	8	0	0.126	0.677	1	75.8159	92.2925	109.328	110.581	94.8635	94.8482
LmxM.10.0560::LmxMC9T7.10.2:83254-84370(-)	5	0	0.126	0.78	1	99.915	80.8551	46.5693	97.6257	88.8871	56.3068
LmxM.33.1155::LmxMC9T7.33.3:99045-99660(-)	2	0.0020202	0.126	0.773	1	100.273	88.3895	194.556	156.367	104.376	137.296
LmxM.16.0970::LmxMC9T7.16.1:339047-341327(+)	4	0	0.126	0.817	1	178.895	117.905	91.7795	242.452	128.356	80.9071
LmxM.33.2420::LmxMC9T7.33.3:519517-521386(-)	10	0	0.125	0.73	1	168.895	93.0646	114.227	147.094	112.4	140.755
LmxM.29.1670::LmxMC9T7.29.2:85337-86816(+)	3	0	0.125	0.794	1	282.535	137.784	310.588	213.892	205.947	355.647
LmxM.31.3210::LmxMC9T7.31.1:1259422-1260079(+)	7	0	0.124	0.795	1	33.4498	25.3228	48.8523	42.6587	23.4206	53.6327
LmxM.17.1000::LmxMC9T7.17.1:407060-409214(+)	4	0.00526316	0.124	0.834	1	214.854	188.652	69.7678	225.297	150.363	107.999
LmxM.33.2080::LmxMC9T7.33.3:377674-383548(-)	2	0.00306834	0.124	0.946	1		11.5964	133.01	18.6047		107.271
LmxM.33.2380::LmxMC9T7.33.3:507303-508389(-)	3	0	0.123	0.948	1	71.4744	84.3493		94.236	82.6755
LmxM.32.1460partial::LmxMC9T7.32.2:285267-285790(+)	3	0	0.122	0.775	1	83.7496	64.4749	111.838	138.5	71.5421	78.4949
LmxM.21.0780::LmxMC9T7.21.1:230328-233610(+)	3	0	0.122	0.737	1	112.003	67.3616	61.3842	81.1861	93.6886	78.4067
LmxM.31.0650::LmxMC9T7.31.1:220415-221264(+)	2	0	0.122	0.784	1	177.811	93.9876	157.681	165.579	101.976	201.19
LmxM.31.0400::LmxMC9T7.31.1:153773-155636(-)	42	0	0.122	0.8	1	1399.63	1103.59	2339.34	1420.04	1262.09	2598.33
LmxM.26.0730::LmxMC9T7.26.1:183232-189340(-)	2	0	0.121	0.928	1	44.6775	19.2149		40.9987	26.9151
LmxM.13.1330::LmxMC9T7.13.1:341139-342630(-)	4	0	0.121	0.866	1	89.7788	59.6509	26.8626	96.694	27.2544	70.2211
LmxM.27.1780::LmxMC9T7.27.1:754081-755788(-)	3	0	0.121	0.951	1	103.309	69.7272		162.176	57.1596
LmxM.28.0010::LmxMC9T7.28.1:4812-6465(+)	3	0	0.121	0.787	1	183.418	105.978	249.357	219	140.691	202.452
LmxM.34.1600::LmxMC9T7.34.2:421992-424320(-)	2	0	0.121	0.757	1	210.816	188.603	268.586	251.705	165.849	328.892
LmxM.05.0940::LmxMC9T7.05.2:314769-318588(+)	3	0	0.12	0.89	1	22.1108	96.3566	179.381	68.3415	63.1959	113.577
LmxM.32.1690::LmxMC9T7.32.2:384512-387611(+)	5	0	0.12	0.723	1	96.8975	60.9021	77.1178	100.769	73.0197	79.3247
LmxM.12.1120::LmxMC9T7.12.1:414849-418749(+)	30	0	0.12	0.74	1	365.17	215.709	278.014	386.583	269.171	270.054
LmxM.20.1310::LmxMC9T7.20.3:2324489-2324885(+)	4	0	0.12	0.869	1	1181.84	770.785	323.072	1088.78	1005.49	345.221
LmxM.33.0950::LmxMC9T7.33.2:200542-203248(+)	2	0	0.119	0.864	1	138.132	63.5534	305.417	134.198	110.288	232.208
LmxM.06.1170::LmxMC9T7.06.1:441385-441793(+)	2	0	0.119	0.71	1	171.936	266.574	192.482	201.073	236.805	237.361
LmxM.13.0080::LmxMC9T7_59:15117-19407(-)	4	0	0.118	0.737	1	141.609	140.257	190.514	170.771	129.683	218.359
LmxM.32.2740::LmxMC9T7.32.2:833391-835848(+)	24	0	0.118	0.81	1	228.092	171.689	133.214	312.324	181.98	117.274
LmxM.11.1350::LmxMC9T7_63:9598-10318(-)	3	0	0.117	0.854	1	166.861	107.736	373.2	186.24	137.193	334.563
LmxM.22.0160::LmxMC9T7.22.1:60987-62220(-)	3	0	0.116	0.799	1	152.13	144.105	306.993	186.914	165.001	277.489
LmxM.26.1710::LmxMC9T7.26.1:576120-576711(+)	7	0	0.116	0.695	1	154.863	127.216	127.673	143.892	129.23	172.201
LmxM.11.0820::LmxMC9T7.11.1:307129-308557(+)	19	0	0.116	0.762	1	214.165	228.067	375.98	364.711	244.457	261.964
LmxM.34.1830::LmxMC9T7.34.2:486802-489022(+)	5	0	0.116	0.817	1	759.151	397.517	319.628	716.679	493.004	347.361
LmxM.36.2700::LmxMC9T7.20.3:163562-167894(-)	7	0	0.115	0.83	1	71.7603	130.172	211.726	107.108	118.14	198.685
LmxM.21.1300::LmxMC9T7.21.1:514384-516424(-)	8	0	0.115	0.784	1	128.099	65.9193	134.679	116.022	91.764	135.723
LmxM.36.0590::LmxMC9T7.20.1:127177-127822(+)	2	0.000633112	0.115	0.75	1	137.996	238.534	185.764	217.657	225.022	158.567
LmxM.13.0130::LmxMC9T7_59:37793-39974(-)	5	0	0.115	0.732	1	177.439	133.018	156.504	219.948	155.605	137.118
LmxM.36.5030::LmxMC9T7.20.3:1014594-1015761(-)	5	0	0.115	0.748	1	213.664	207.5	342.754	318.441	227.502	266.387
LmxM.27.2480::LmxMC9T7_61:40202-41744(-)	4	0.000338181	0.114	0.788	1	176.496	89.5167	174.196	186.13	156.987	119.322
LmxM.15.0260::LmxMC9T7.05.1:98343-99786(+)	3	0	0.114	0.92	1	186.022	235.849	48.7301	284.58	278.697	34.1566
LmxM.17.1130::LmxMC9T7.17.1:458359-461866(+)	4	0.00152532	0.113	0.874	1	32.6571	40.1716	136.853	48.3576	45.9507	102.183
LmxM.19.1230::LmxMC9T7.19.2:171323-172490(+)	4	0	0.113	0.678	1	119.015	123.876	103.395	121.667	128.596	123.319
LmxM.16.0710::LmxMC9T7.16.1:239526-242385(-)	5	0	0.112	0.801	1	154.953	130.933	105.104	133.649	221.3	91.0424
LmxM.36.4360::LmxMC9T7.20.3:760965-762195(+)	18	0	0.112	0.843	1	624.632	423.975	275.528	709.217	519.426	249.893
LmxM.20.0650::LmxMC9T7.20.3:1989717-1991934(+)	6	0	0.11	0.827	1	99.7607	128.718	225.315	172.532	98.069	214.924
LmxM.25.1040::LmxMC9T7.25.1:382706-385655(+)	3	0.000633112	0.108	0.857	1	81.1568	49.84	143.698	91.2529	53.7145	148.546
LmxM.29.2120::LmxMC9T7.29.2:271580-272681(-)	3	0	0.108	0.822	1	94.4332	72.0643	113.607	76.2784	72.5562	175.042
LmxM.36.2320::LmxMC9T7.20.2:464906-466142(+)	4	0	0.108	0.834	1	200.717	107.615	253.278	204.882	122.43	273.295
LmxM.23.0360::LmxMC9T7.23.1:130703-131762(+)	19	0	0.108	0.821	1	870.406	620.032	417.054	896.536	753.112	417.717
LmxM.29.2370::LmxMC9T7.29.2:393707-394247(-)	13	0	0.108	0.774	1	2730.88	1641.2	1452.49	2183.52	2200.82	1696.61
LmxM.36.3690::LmxMC9T7.20.3:487108-490339(+)	4	0	0.107	0.882	1	155.728	77.9051	26.5069	71.2703	90.0291	62.5868
LmxM.21.0390::LmxMC9T7.21.1:106896-107970(+)	2	0.000633112	0.107	0.965	1	220.748	181.96		234.046	214.182
LmxM.23.1055::LmxMC9T7.23.2:263232-264495(-)	3	0.000633112	0.105	0.918	1	23.9948	16.8712	197.155	42.6127	46.5476	50.0816
LmxM.08.0390::LmxMC9T7.08_29.2:139241-145184(+)	3	0	0.105	0.775	1	124.677	85.3632	156.273	123.677	110.1	151.882
LmxM.30.1400::LmxMC9T7.30.3:285666-289542(-)	4	0	0.105	0.846	1	144.404	124.318	286.297	114.958	194.887	285.271
LmxM.28.2440::LmxMC9T7.28.2:179131-181150(+)	3	0	0.105	0.732	1	176.704	132.585	140.472	174.013	133.902	175.801
LmxM.22.0770::LmxMC9T7.22.1:309035-309905(-)	10	0	0.105	0.716	1	188.676	195.515	152.334	212.099	180.354	182.722
LmxM.11.0730::LmxMC9T7.11.1:283851-287979(+)	5	0	0.104	0.791	1	74.4851	97.4758	126.998	100.99	79.9015	141.759
LmxM.28.1990::LmxMC9T7.28.2:9499-11761(-)	20	0	0.104	0.789	1	152.982	146.607	131.538	224.519	154.546	105.449
LmxM.28.1080::LmxMC9T7.28.1:388157-390329(+)	4	0.00152532	0.104	0.821	1	152.988	79.0289	87.968	164.037	80.7224	99.6974
LmxM.28.2470::LmxMC9T7.28.2:189931-190810(+)	3	0	0.104	0.856	1	230.057	108.094	355.785	295.715	154.093	241.11
LmxM.34.2090::LmxMC9T7.34.2:584371-586447(+)	13	0	0.104	0.782	1	283.876	297.006	163.298	299.065	258.074	221.458
LmxM.26.1060::LmxMC9T7.26.1:306121-307108(+)	2	0	0.104	0.828	1	334.564	212.999	159.118	346.831	252.117	160.876
LmxM.29.1690::LmxMC9T7.29.2:94365-95370(+)	2	0	0.103	0.865	1	74.9788	148.344	51.9596	107.792	131.122	50.6094
LmxM.23.0860::LmxMC9T7.23.2:182879-183902(-)	9	0	0.103	0.783	1	244.641	148.61	224.379	190.959	184.742	286.461
LmxM.36.0960::LmxMC9T7.20.1:330205-332953(+)	3	0.00353645	0.102	0.96	1	94.6731	115.486		104.428	129.424
LmxM.33.3880::LmxMC9T7.33.3:1135044-1148979(+)	17	0	0.102	0.848	1	162.395	106.939	306.424	172.233	139.854	273.278
LmxM.34.3110::LmxMC9T7.34.4:11528-13337(-)	5	0	0.102	0.778	1	180.42	176.688	230.244	160.154	196.154	288.621
LmxM.06.0690::LmxMC9T7.06.1:246658-254362(+)	21	0	0.102	0.745	1	324.619	213.373	291.156	298.721	314.458	265.513
LmxM.32.0010::LmxMC9T7.32.1:1452-3921(-)	13	0	0.102	0.787	1	345.341	257.558	196.899	339.374	293.769	216.962
LmxM.34.4130::LmxMC9T7.34.4:372996-374780(+)	9	0	0.102	0.783	1	600.782	323.157	572.383	498.071	557.218	494.915
LmxM.22.0910::LmxMC9T7.22.2:30071-31997(+)	3	0	0.101	0.89	1	69.7406	108.048	274.456	89.6729	105.797	268.745
LmxM.23.1300::LmxMC9T7.23.2:364863-365772(+)	2	0	0.101	0.964	1	128.199	143.059		209.784	107.828
LmxM.17.0730::LmxMC9T7.17.1:249951-252093(-)	3	0	0.1	0.91	1	330.677	254.767	76.6594	339.295	311.789	75.1758
LmxM.24.2250::LmxMC9T7.24.2:144988-146284(-)	3	0	0.0999	0.796	1	86.0884	88.7174	156.737	138.133	96.4517	110.605
LmxM.06.0950::LmxMC9T7.06.1:373498-375511(+)	5	0	0.0997	0.787	1	115.03	93.2575	93.7327	151.301	78.389	104.304
LmxM.27.0630::LmxMC9T7.27.1:243972-246645(+)	12	0	0.0982	0.871	1	168.22	123.092	51.4194	129.797	146.033	68.8929
LmxM.31.0520::LmxMC9T7.31.1:185508-185961(+)	4	0	0.098	0.852	1	279.447	484.811	257.57	538.28	399.065	199.164
LmxM.08.0110::LmxMC9T7.08_29.2:26781-29052(+)	11	0	0.0977	0.784	1	137.085	92.5963	172.794	146.433	125.566	146.153
LmxM.21.0060::LmxMC9T7.21.1:7815-9093(+)	2	0	0.0965	0.957	1	61.7845	76.2792		89.0573	64.6802
LmxM.31.1220::LmxMC9T7.31.1:465762-468156(+)	2	0	0.0962	0.886	1	33.8288	22.4856	97.8913	33.937	40.707	65.841
LmxM.05.1060::LmxMC9T7.05.2:352925-354362(+)	12	0	0.0962	0.807	1	208.825	141.52	237.368	185.939	162.205	284.073
LmxM.01.0110::LmxMC9T7.01.1:18712-19315(-)	5	0	0.096	0.875	1	86.2755	94.6353	183.943	120.202	66.5766	229.141
LmxM.32.1150::LmxMC9T7.32.2:139872-142401(+)	16	0	0.096	0.728	1	179.722	171.322	173.083	212.581	172.228	177.706
LmxM.36.4620::LmxMC9T7.20.3:859059-862782(+)	6	0	0.0952	0.795	1	84.8142	72.5947	56.7947	58.6744	71.383	101.768
LmxM.28.0340::LmxMC9T7.28.1:103330-106792(+)	11	0	0.0948	0.759	1	102.023	73.3442	110.183	99.0234	96.9722	104.566
LmxM.20.0780::LmxMC9T7.20.3:2067987-2070018(+)	5	0	0.0947	0.876	1	118.387	61.0161	250.531	161.108	128.833	106.159
LmxM.13.0160::LmxMC9T7_59:45996-47508(-)	12	0	0.0943	0.871	1	341.947	174.812	128.262	338.376	217.94	126.477
LmxM.22.0980::LmxMC9T7.22.2:68050-70825(+)	6	0.00179695	0.094	0.803	1	152.865	286.49	169.34	181.025	206.034	241.762
LmxM.26.1150::LmxMC9T7.26.1:348863-351263(+)	2	0.0020202	0.0938	0.851	1	30.524	59.5027	75.6146	56.2278	39.3371	75.4599
LmxM.24.2180::LmxMC9T7.24.2:124758-129075(-)	38	0	0.0931	0.809	1	215.498	126.398	219.814	218.732	150.408	220.875
LmxM.11.0760::LmxMC9T7.11.1:293768-294251(+), LmxM.11.0770::LmxMC9T7.11.1:295528-296008(+)	2	0	0.0928	0.809	1	261.338	244.711	366.064	348.695	213.497	381.388
LmxM.28.1040::LmxMC9T7.28.1:367215-369741(+)	5	0	0.0921	0.869	1	96.7698	85.9916	263.039	134.523	107.627	183.085
LmxM.10.0300::LmxMC9T7.10.1:131204-133502(+)	4	0	0.0918	0.956	1	31.0321	77.1529		37.9424	76.3672
LmxM.34.3500::LmxMC9T7.34.4:148588-149485(-)	2	0	0.0918	0.813	1	133.363	153.383	113.188	188.524	157.094	94.6291
LmxM.20.1350::LmxMC9T7.20.3:2339953-2342953(+)	12	0	0.0918	0.8	1	151.37	112.109	176.929	165.471	116.829	187.996
LmxM.04.0710::LmxMC9T7.04.1:269275-271660(-)	12	0	0.0917	0.812	1	460.92	220.656	275.261	344.055	306.79	320.942
LmxM.21.0490::LmxMC9T7.21.1:140673-142026(+)	6	0	0.0916	0.818	1	132.685	175.007	102.14	201.241	123.478	115.486
LmxM.12.1300::LmxMC9T7.12.1:499116-500985(+)	2	0.00152532	0.0916	0.759	1	301.957	237.708	275.902	306.492	242.224	322.748
LmxM.36.1530::LmxMC9T7.20.2:118187-119693(-)	8	0	0.0914	0.819	1	311.299	184.235	184.739	314.028	222.131	183.7
LmxM.07.0960::LmxMC9T7.07.1:484689-488157(+)	4	0	0.0898	0.868	1	150.328	89.4357	274.75	159.67	123.746	225.337
LmxM.21.1040::LmxMC9T7.21.1:408346-414736(+)	25	0	0.0897	0.801	1	146.475	103.912	90.4709	123.796	142.503	94.0674
LmxM.25.0830::LmxMC9T7.25.1:293143-296236(+)	5	0	0.0894	0.783	1	107.764	97.4167	106.678	140.887	112.771	84.8841
LmxM.33.2240::LmxMC9T7.33.3:453632-457178(-)	4	0	0.0892	0.93	1	70.8807	42.2015	319.267	66.7338	63.4766	271.425
LmxM.21.1240::LmxMC9T7.21.1:485423-489212(-)	17	0	0.0892	0.798	1	119.009	115.164	196.096	153.612	133.491	157.775
LmxM.19.0800::LmxMC9T7.19.1:328186-330025(+)	15	0	0.0889	0.765	1	300.292	246.475	254.706	335.29	274.726	246.225
LmxM.32.2350::LmxMC9T7.32.2:663580-666163(+)	3	0	0.0888	0.967	1	118.637	128.776		199.618	92.0572
LmxM.19.0700::LmxMC9T7.19.1:296787-303621(+)	28	0	0.088	0.773	1	104.302	112.885	150.839	138.964	117.747	130.324
LmxM.09.0891::LmxMC9T7.09.1:350946-351333(-), LmxM.30.1900::LmxMC9T7.30.4:466663-467050(+), LmxM.30.2030::LmxMC9T7.30.4:524861-525248(+)	5	0	0.088	0.858	1	1796.87	1869.75	976.221	2461.21	1525.89	1048.64
LmxM.08_29.0240::LmxMC9T7.08_29.1:1092222-1093836(+)	2	0	0.0876	0.964	1	52.8309	125.838		104.674	76.2059
LmxM.14.0930::LmxMC9T7.14.2:126994-129574(-)	10	0	0.0875	0.772	1	514.224	471.561	487.31	655.795	460.092	469.751
LmxM.31.1460::LmxMC9T7.31.1:556284-565920(-)	4	0	0.087	0.841	1	129.337	123.294	88.8387	181.951	118.815	78.5326
LmxM.32.2600::LmxMC9T7.32.2:767598-770403(+)	3	0	0.0869	0.772	1	217.333	175.963	194.49	235.926	171.983	219.617
LmxM.07.0630::LmxMC9T7.07.1:278301-281616(+)	5	0	0.0866	0.83	1	84.856	99.6815	164.408	138.591	91.1798	131.775
LmxM.21.1290::LmxMC9T7.21.1:507184-507961(-)	5	0	0.0847	0.823	1	109.145	116.333	61.6845	107.267	85.488	101.864
LmxM.36.0950::LmxMC9T7.20.1:313923-326733(+)	9	0	0.0846	0.857	1	2730.33	2775.18	1730.59	3563.29	2935.68	1494.52
LmxM.33.1160::LmxMC9T7.33.3:101056-102409(-)	4	0	0.0841	0.858	1	185.609	130.427	67.0034	121.757	138.631	114.471
LmxM.36.6340::LmxMC9T7.20.3:1511484-1523985(-)	5	0	0.0839	0.888	1	892.181	550.039	267.96	672.996	682.845	340.663
LmxM.12.0450::LmxMC9T7.12.1:184933-188392(-)	13	0	0.0834	0.792	1	126.372	144.733	193.111	181.135	146.403	158.427
LmxM.11.0490::LmxMC9T7.11.1:167027-168251(+)	4	0	0.083	0.895	1	123.59	66.398	36.0975	113.916	68.8878	44.8614
LmxM.34.5310::LmxMC9T7.34.4:760336-761461(+)	5	0	0.0819	0.809	1	130.805	94.1172	118.972	140.673	91.5968	134.762
LmxM.09.1050::LmxMC9T7.09.1:425753-426479(-)	5	0	0.0809	0.852	1	241.211	227.296	177.43	356.003	218.191	148.166
LmxM.05.0920::LmxMC9T7.05.2:307483-310708(+)	19	0	0.0807	0.805	1	92.2431	82.3444	130.501	119.848	98.0886	99.7345
LmxM.21.0610::LmxMC9T7.21.1:171432-173505(-)	11	0	0.0806	0.893	1	65.9007	40.0386	132.732	66.6108	52.6546	118.079
LmxM.29.0810::LmxMC9T7.29.1:255460-256213(+)	5	0	0.0805	0.914	1	104.444	90.4646	391.187	122.59	123.591	288.426
LmxM.26.1620::LmxMC9T7.26.1:557353-558643(+)	5	0	0.0803	0.952	1	1187.87	220.292	114.832	1375.63	248.817	103.747
LmxM.29.2210::LmxMC9T7.29.2:323779-331141(-)	4	0	0.0801	0.901	1	1283.9	653.009	430.24	1381.8	700.221	440.381
LmxM.26.1520::LmxMC9T7.26.1:517343-518549(+)	4	0	0.0795	0.887	1	78.9892	47.459	106.059	68.2426	49.4319	139.045
LmxM.10.0950::LmxMC9T7.10.2:225622-227224(-)	4	0	0.0792	0.869	1	231.476	192.739	102.192	218.136	207.45	118.783
LmxM.31.0210::LmxMC9T7.31.1:63798-65391(-)	20	0	0.0792	0.813	1	420.085	415.275	302.494	448.369	446.224	310.953
LmxM.32.1930::LmxMC9T7.32.2:461876-462947(+)	4	0	0.0791	0.87	1	148.347	130.51	244.875	203.836	108.953	251.633
LmxM.31.3170::LmxMC9T7.31.1:1245544-1246042(+)	3	0.000338181	0.0788	0.844	1	94.0193	67.1906	101.828	124.689	62.7381	96.8692
LmxM.27.2300::LmxMC9T7.27.1:998843-1000952(-)	11	0	0.0784	0.863	1	118.542	87.4195	220.511	154.948	114.252	151.939
LmxM.01.0650::LmxMC9T7.01.1:174420-175905(+)	8	0	0.0779	0.871	1	180.761	119.302	293.144	180.489	150.789	273.122
LmxM.30.1380::LmxMC9T7.30.3:270657-274167(-)	14	0	0.0776	0.861	1	119.746	113.631	241.596	133.433	139.665	207.309
LmxM.16.1130::LmxMC9T7.16.1:431638-432181(+)	11	0	0.0772	0.84	1	242.934	250.424	158.849	298.227	223.14	170.491
LmxM.21.1830::LmxMC9T7.21.1:716238-716973(+)	9	0	0.0762	0.901	1	197.38	207.823	391.516	476.869	297.179	132.783
LmxM.14.0650::LmxMC9T7.14.1:240574-241432(-)	2	0	0.0762	0.926	1	274.924	264.592	114.354	449.85	283.793	76.3462
LmxM.31.1140::LmxMC9T7.31.1:440290-442705(+)	2	0.00306834	0.0758	0.958	1	59.541	21.1935		41.2297	35.8337
LmxM.36.2630::LmxMC9T7.20.3:126098-136469(-)	4	0	0.0757	0.97	1	116.305	86.6832		83.6882	141.009
LmxM.36.5310::LmxMC9T7.20.3:1122554-1123670(-)	7	0	0.0755	0.886	1	520.731	331.006	155.806	348.195	319.169	282.741
LmxM.18.0500::LmxMC9T7.18.1:190316-191576(-)	6	0	0.0752	0.868	1	143.481	105.047	151.668	164.391	82.6035	196.82
LmxM.20.0260::LmxMC9T7.20.3:1830321-1844790(-)	15	0	0.0748	0.864	1	120.482	70.986	174.771	139.906	105.232	118.607
LmxM.34.0690::LmxMC9T7.34.2:75894-77970(+)	5	0.00256996	0.0748	0.975	1	208.359	153.341		210.571	177.266
LmxM.29.0900::LmxMC9T7.29.1:286459-288319(+)	7	0	0.0746	0.848	1	200.945	111.395	153.074	180.016	118.853	187.032
LmxM.25.1630::LmxMC9T7.25.1:640236-642075(-)	2	0	0.0744	0.889	1	97.719	52.2794	97.684	100.708	46.5288	124.325
LmxM.26.0900::LmxMC9T7.26.1:237228-240063(-)	5	0	0.0743	0.873	1	178.76	184.389	97.3688	191.562	193.791	100.891
LmxM.08_29.0280::LmxMC9T7.08_29.1:1077753-1079229(+)	12	0	0.0743	0.898	1	805.034	394.153	284.739	734.262	489.063	293.617
LmxM.17.1250::LmxMC9T7_60:17488-20734(+)	7	0	0.0742	0.851	1	77.0391	78.9659	124.989	88.9342	75.2567	132.558
LmxM.18.0990::LmxMC9T7.18.1:408562-410047(+)	8	0	0.0736	0.863	1	560.331	500.29	287.37	630.376	370.89	401.549
LmxM.30.1720::LmxMC9T7.30.4:662333-665930(+)	4	0.0020202	0.0735	0.867	1	80.9634	62.6584	147.972	117.662	82.2892	90.3394
LmxM.32.1355::LmxMC9T7.32.2:212671-212995(+)	4	0	0.0732	0.893	1	129.954	163.066	288.828	147.2	142.225	340.423
LmxM.15.0900::LmxMC9T7.15.1:224316-225876(-)	5	0	0.0731	0.839	1	264.835	192.613	194.523	194.162	190.281	312.658
LmxM.23.0890::LmxMC9T7.23.2:192667-194080(-)	2	0.00353645	0.0728	0.906	1	16.1577	45.1156	43.5096	32.1915	20.912	54.8129
LmxM.13.1520::LmxMC9T7.13.1:432077-434915(-)	6	0	0.0728	0.818	1	113.233	109.436	100.483	148.049	96.6429	101.253
LmxM.26.1610::LmxMC9T7.26.1:551943-553629(+)	9	0	0.0714	0.935	1	390.054	425.939	58.204	249.329	244.051	184.371
LmxM.18.1140::LmxMC9T7.18.1:471653-475127(+)	11	0	0.0713	0.871	1	147.863	96.1681	95.8999	184.936	99.8856	85.6116
LmxM.10.1280::LmxMC9T7.10.2:331204-332155(+)	3	0	0.0707	0.969	1	85.8905	60.0627		88.1119	67.8145
LmxM.16.1420::LmxMC9T7.16.1:560367-561948(-)	19	0	0.0692	0.904	1	209.766	493.5	167.965	312.657	369.526	173.771
LmxM.16.1350::LmxMC9T7.16.1:532287-537720(-)	16	0	0.0691	0.841	1	122.275	120.022	185.635	131.009	133.093	180.394
LmxM.32.1250::LmxMC9T7.32.2:182436-183432(+)	4	0	0.0688	0.837	1	111.913	87.0017	137.142	95.0154	127.97	126.706
LmxM.27.2160::LmxMC9T7.27.1:947303-948434(-)	3	0	0.0679	0.869	1	117.891	136.9	72.935	147.281	109.772	83.8541
LmxM.09.1220::LmxMC9T7.09.1:469724-473834(-)	20	0	0.0677	0.847	1	122.961	101.018	174.809	122.325	126.353	161.709
LmxM.02.0710::LmxMC9T7_61:8457-10911(-)	36	0	0.0673	0.83	1	820.622	661.132	978.482	801.322	780.24	976.554
LmxM.32.1970::LmxMC9T7.32.2:478215-479922(+)	6	0	0.0673	0.821	1	2947.44	3020.13	2255.74	2645.19	3191.79	2735.64
LmxM.31.3130::LmxMC9T7.31.1:1226327-1227587(+), LmxM.33.2870queries=2subjects=2::LmxMC9T7.33.3:792909-794169(+), LmxM.33.2900queries=2subjects=2::LmxMC9T7.33.3:797167-798427(+)	29	0	0.0672	0.939	1	8337.14	4413.44	1902.95	9571.04	4870.7	1727.12
LmxM.07.0870::LmxMC9T7.07.1:419690-420809(+)	18	0	0.0662	0.836	1	231.734	158.221	206.204	242.397	201.552	177.58
LmxM.04.0960::LmxMC9T7.04.1:342598-343222(-)	7	0	0.0653	0.841	1	82.0103	56.8784	89.8174	87.2017	72.3611	76.0473
LmxM.16.0410::LmxMC9T7.16.1:136776-138738(-)	8	0	0.065	0.855	1	104.88	94.5979	131.733	89.9243	107.497	154.767
LmxM.19.1590::LmxMC9T7_62:46684-48481(+)	4	0	0.0648	0.936	1	121.504	50.4195	320.491	91.6101	112.395	218.178
LmxM.02.0360::LmxMC9T7.02.1:153303-154449(-)	2	0.0020202	0.064	0.974	1	120.385	70.6587		134.975	71.997
LmxM.14.1140::LmxMC9T7.14.2:248354-249887(+)	3	0	0.0638	0.915	1	39.4155	52.5441	95.8538	89.8366	31.6156	79.8067
LmxM.22.0620::LmxMC9T7.22.1:226268-227603(-)	28	0	0.0633	0.888	1	671.405	503.52	335.559	657.196	578.225	340.486
LmxM.26.1940::LmxMC9T7.26.2:86732-87803(+)	10	0	0.0627	0.848	1	340.654	214.827	283.481	308.279	248.196	308.875
LmxM.31.1890::LmxMC9T7.31.1:727445-731111(-)	3	0	0.0626	0.903	1	84.4631	71.1942	31.8241	44.1334	78.5173	62.9017
LmxM.33.0920::LmxMC9T7.33.2:189244-191539(+)	4	0	0.0626	0.859	1	174.559	106.07	131.762	173.576	116.59	137.325
LmxM.25.1150::LmxMC9T7.25.1:442522-443260(-)	2	0	0.0625	0.977	1	80.0401		187.001		84.1294	202.617
LmxM.06.0340::LmxMC9T7.06.1:112024-114742(-)	10	0	0.062	0.847	1	167.724	117.799	108.05	142.103	120.015	142.397
LmxM.33.2540::LmxMC9T7.33.3:617229-619839(+)	54	0	0.061	0.886	1	3557.48	2024.8	1838.37	3330.38	2348.06	1922.38
LmxM.29.2430::LmxMC9T7.29.2:416842-420490(-)	3	0.000633112	0.0606	0.972	1	57.7339	69.9396		57.4244	79.7546
LmxM.03.0560::LmxMC9T7.03.1:201652-203776(+)	2	0.00353645	0.0606	0.973	1	64.6924	63.4863		95.8461	48.6042
LmxM.19.0260::LmxMC9T7.19.1:76805-79331(+)	15	0	0.0604	0.892	1	1130.69	784.69	1610.19	1409.47	807.674	1422.83
LmxM.30.2920::LmxMC9T7.30.4:96545-97850(+)	4	0	0.0603	0.89	1	109.603	86.0304	172.477	171.95	114.491	93.6536
LmxM.20_2177943::LmxMC9T7.20.3:1274795-1274939(-)	2	0.00333519	0.0596	0.841	1	89.9	85.9055	96.267	116.756	86.4665	83.3655
LmxM.11.1130partialqueries=2subjects=2::LmxMC9T7.11.1:456924-457368(+), LmxM.11.1130queries=2subjects=2::LmxMC9T7.11.1:453163-453607(+)	8	0	0.0594	0.902	1	799.673	525.579	440.268	982.936	525.715	405.198
LmxM.33.0150::LmxMC9T7.33.1:48120-49116(+)	14	0	0.0592	0.911	1	137.473	100.009	244.381	120.88	123.315	254.944
LmxM.25.1450::LmxMC9T7.25.1:557475-558795(-)	2	0.000633112	0.0592	0.918	1	182.639	130.247	71.7969	139.303	194.458	71.3034
LmxM.26.0940::LmxMC9T7.26.1:248700-251220(-)	7	0	0.0571	0.924	1	99.9995	73.0984	202.713	125.442	69.4608	191.502
LmxM.34.4700::LmxMC9T7.34.4:570039-571482(+)	14	0	0.0571	0.863	1	382.456	373.815	286.613	401.356	414.697	277.237
LmxM.29.2390::LmxMC9T7.29.2:396980-408347(-)	9	0	0.0569	0.853	1	1663.67	2022.27	1824.62	2110.18	2154.93	1519.57
LmxM.07.1150::LmxMC9T7.07.1:547975-555583(+)	10	0	0.0568	0.897	1	636.306	355.795	350.181	654.539	384.186	354.827
LmxM.04.0110::LmxMC9T7.04.1:40344-41388(+)	4	0	0.0563	0.9	1	134.397	132.275	235.936	146.838	127.131	252.607
LmxM.11.0520::LmxMC9T7.11.1:177813-179526(+)	2	0	0.0563	0.978	1	142.128	64.6516		158.395	65.2111
LmxM.01.0350::LmxMC9T7.01.1:75981-78234(+)	2	0.000633112	0.056	0.928	1	42.5931	21.4371	50.7024	53.9586	18.4431	52.2667
LmxM.22.1590::LmxMC9T7.22.2:311522-316148(+)	3	0	0.056	0.892	1	140.246	64.431	78.3485	102.817	77.5473	99.7612
LmxM.22.1140::LmxMC9T7.22.2:141355-142657(+)	4	0	0.0557	0.936	1	103.373	100.614	231.878	324.253	89.2925	93.5273
LmxM.36.3100::LmxMC9T7.20.3:307402-308053(-)	5	0	0.0551	0.862	1	91.8646	116.877	74.5534	96.1665	88.0889	105.956
LmxM.10.0370::LmxMC9T7.10.1:175050-177138(+), LmxM.10.0380::LmxMC9T7.10.1:162688-164782(+)	7	0	0.055	0.95	1	448.762	147.807	137.243	614.263	117.35	141.603
LmxM.26.1950::LmxMC9T7.26.2:91330-99835(+)	68	0	0.055	0.916	1	952.677	413.767	393.039	757.509	608.11	377.068
LmxM.30.1780::LmxMC9T7.30.4:631253-632636(+)	3	0	0.0546	0.918	1	144.534	65.2246	83.5143	166.005	67.9653	78.1773
LmxM.36.4230::LmxMC9T7.20.3:680955-684195(+)	12	0	0.0546	0.929	1	290.549	238.68	103.284	281.647	257.325	110.707
LmxM.34.1170::LmxMC9T7.34.2:270086-271931(+)	2	0.00152532	0.0539	0.981	1	162.559	142.524		126.192	205.384
LmxM.26.0580::LmxMC9T7.26.1:137899-139666(-)	3	0	0.0535	0.882	1	77.6898	98.1942	102.137	107.459	67.8774	119.392
LmxM.27.0380::LmxMC9T7.27.1:100515-105159(+)	23	0	0.0535	0.879	1	262.145	215.764	194.452	279.066	263.628	167.1
LmxM.25.1445::LmxMC9T7.25.1:556113-556887(-)	3	0	0.0533	0.943	1	289.109	85.2732	183.111	392.173	100.182	128.378
LmxM.34.3850::LmxMC9T7.34.4:259192-260131(-)	7	0	0.0529	0.909	1	239.024	179.978	107.521	243.615	128.024	165.565
LmxM.28.1140::LmxMC9T7.28.1:420953-421931(+)	26	0	0.0519	0.861	1	2935.22	2036.97	2479.34	2580.85	2406.18	2658.91
LmxM.33.0250::LmxMC9T7.33.1:85872-87126(+)	7	0	0.0518	0.892	1	120.675	98.7831	169.938	174.991	106.781	120.741
LmxM.07.0900::LmxMC9T7.07.1:441611-442502(+)	4	0	0.0516	0.915	1	401.15	271.739	148.466	295.297	302.446	201.748
LmxM.21.0910::LmxMC9T7.21.1:364408-365221(+)	7	0	0.0514	0.911	1	94.0081	77.4795	136.755	165.316	73.6652	91.0244
LmxM.24.1120::LmxMC9T7.24.1:396134-398903(+)	4	0	0.0508	0.905	1	74.2837	107.744	90.4031	119.154	116.784	57.7864
LmxM.15.0800::LmxMC9T7.15.1:186349-192577(-)	26	0	0.0502	0.875	1	137.514	112.034	166.196	141.206	121.744	165.319
LmxM.23.1460::LmxMC9T7.23.2:471349-472918(+)	2	0.000633112	0.0499	0.932	1	158.356	199.937	66.2498	187.52	145.166	85.4731
LmxM.13.1090::LmxMC9T7.13.1:265648-266965(-)	21	0	0.0499	0.908	1	202.496	151.314	119.994	213.055	186.029	102.899
LmxM.32.2430::LmxMC9T7.32.2:696598-698548(+)	4	0	0.0497	0.911	1	350.077	209.633	158.985	312.355	229.706	180.301
LmxM.31.1030::LmxMC9T7.31.1:404064-404730(+)	4	0.00256996	0.0496	0.897	1	123.962	89.6187	167.185	148.296	98.555	140.895
LmxM.17.0725::LmxMC9T7.17.1:299128-300607(-)	22	0	0.0493	0.906	1	2579.37	1565.34	1320.05	2320.92	1879.24	1353.91
LmxM.36.2310::LmxMC9T7.20.2:462734-463712(+)	5	0	0.0491	0.899	1	202.06	121.104	149.057	163.293	117.682	210.227
LmxM.24.0980::LmxMC9T7.24.1:339698-344432(+)	2	0	0.0489	0.978	1	52.4155	80.0623		69.787	66.5727
LmxM.21.0980::LmxMC9T7.21.1:383387-388790(+)	24	0	0.0487	0.869	1	245.435	240.806	210.302	288.348	229.537	207.821
LmxM.28.2430::LmxMC9T7.28.2:175425-176913(+)	13	0	0.0483	0.888	1	312.977	348.253	234.563	377.416	307.182	243.814
LmxM.33.0180::LmxMC9T7.33.1:61928-64415(+)	2	0	0.048	0.899	1	307.235	278.309	201.85	290.498	343.163	191.322
LmxM.06.0350::LmxMC9T7.06.1:115508-116732(-)	5	0.000633112	0.0472	0.87	1	271.802	307.247	374.333	314.547	333.063	329.161
LmxM.11.0910::LmxMC9T7.11.1:357940-362590(+)	4	0	0.0466	0.936	1	236.575	270.287	108.286	312.874	207.557	117.463
LmxM.15.0830::LmxMC9T7.15.1:203658-206109(-)	3	0	0.0466	0.895	1	237.263	167.637	183.744	243.478	222.825	148.404
LmxM.04.0270::LmxMC9T7.04.1:76312-77755(+)	12	0	0.0456	0.893	1	163.418	109.452	125.526	172.116	123.77	115.874
LmxM.27.0550::LmxMC9T7.27.1:221077-222160(+)	3	0	0.0456	0.915	1	371.616	204.552	421.341	424.62	255.694	324.36
LmxM.36.1520::LmxMC9T7.20.2:112366-113896(-)	9	0	0.0455	0.939	1	259.956	163.084	128.695	339.861	179.262	98.4339
LmxM.34.3790queries=2subjects=2::LmxMC9T7.34.4:249166-249586(-), LmxM.34.3800queries=2subjects=2::LmxMC9T7.34.4:250540-250960(-)	12	0	0.0455	0.937	1	2096.59	1336.36	970.124	2620.5	1372.63	830.669
LmxM.18.0670::LmxMC9T7.18.1:278290-279655(+)	2	0	0.045	0.983	1	111.582	110.456		121.273	111.593
LmxM.03.0680::LmxMC9T7.03.1:247650-248511(+)	2	0.00285063	0.0447	0.883	1	769.099	860.978	654.149	882.613	821.01	656
LmxM.25.0250::LmxMC9T7.25.1:65881-68515(-)	6	0	0.0445	0.89	1	111.57	124.548	135.728	127.241	100.537	161.742
LmxM.03.0710::LmxMC9T7.03.1:267478-268225(-)	2	0	0.0444	0.911	1	261.284	164.906	225.354	253.92	277.13	151.328
LmxM.05.1030::LmxMC9T7.05.2:347198-347636(-)	2	0.0020202	0.0441	0.916	1	50.2056	80.3453	90.1463	91.9783	51.7812	83.6741
LmxM.07.0600::LmxMC9T7.07.1:268794-270522(+)	10	0	0.0439	0.914	1	196.16	187.329	353.603	245.479	190.219	304.873
LmxM.26.1320::LmxMC9T7.26.1:422828-423665(+)	2	0	0.0438	0.982	1	89.7105	71.3149		135.877	51.5762
LmxM.34.3700::LmxMC9T7.34.4:222357-223035(-)	4	0	0.0437	0.935	1	283.146	305.057	179.976	356.365	354.373	134.818
LmxM.36.2020::LmxMC9T7.20.2:330540-332241(+)	92	0	0.0428	0.889	1	10374.5	9123.85	7377.57	9268.66	10361.4	7947.5
LmxM.11.0830::LmxMC9T7.11.1:315340-319582(+)	10	0	0.0424	0.897	1	74.6997	87.871	94.2879	115.586	77.5518	75.4019
LmxM.13.1190::LmxMC9T7.13.1:291965-294105(-)	5	0	0.042	0.892	1	75.823	66.5401	85.8503	91.5989	81.0111	63.6964
LmxM.31.2880::LmxMC9T7.31.1:1125768-1128087(-)	2	0.00353645	0.042	0.985	1	134.266	142.342		117.177	178.001
LmxM.23.0040::LmxMC9T7.23.1:10580-11261(+)	13	0	0.0417	0.88	1	671.851	574.021	691.321	664.954	618.783	706.632
LmxM.34.4430::LmxMC9T7.34.4:493244-494198(+)	4	0.000338181	0.0414	0.919	1	1667.48	1394.56	2984.22	1988.4	1694.04	2245.17
LmxM.06.0330::LmxMC9T7.06.1:107729-111287(-)	13	0	0.0411	0.917	1	173.175	84.5724	142.195	148.79	112.235	135.834
LmxM.05.0180::LmxMC9T7.05.2:21916-23350(+)	11	0	0.0409	0.887	1	113.94	129.364	94.9149	122.786	110.451	112.308
LmxM.08_29.1800::LmxMC9T7.08_29.1:377857-378250(+), LmxM.11.1190::LmxMC9T7.11.1:472176-472569(+)	6	0	0.0405	0.91	1	1472.25	1176.7	812.733	1073.8	1360.14	1048.65
LmxM.34.2730::LmxMC9T7.34.2:841687-842950(-)	17	0	0.0401	0.927	1	1580.32	1049.31	920.857	1546.18	1412.43	759.959
LmxM.10.0160::LmxMC9T7.10.1:66556-68671(+)	2	0.000633112	0.0389	0.935	1	61.7904	108.398	156.007	109.13	77.9838	133.118
LmxM.25.1270::LmxMC9T7.25.1:487857-489390(-)	4	0	0.0389	0.903	1	98.0722	117.846	138.121	141.834	123.349	98.924
LmxM.32.2820::LmxMC9T7.32.2:876980-878762(+)	2	0	0.0387	0.957	1	76.4317	94.1971	247.619	90.5957	80.6029	264.579
LmxM.32.0240::LmxMC9T7.32.1:73511-74864(-)	2	0	0.0385	0.948	1	100.506	103.472	125.825	102.3	58.7622	235.833
LmxM.10.0880::LmxMC9T7.10.2:197234-200711(-)	2	0.000633112	0.0384	0.922	1	117.143	97.5541	179.38	141.961	99.6794	156.9
LmxM.20.0280::LmxMC9T7.20.3:1848827-1850189(+)	4	0	0.0379	0.94	1	94.3497	71.52	189.588	136.692	80.0808	126.444
LmxM.18.0220::LmxMC9T7.18.1:102560-103790(-)	9	0	0.0378	0.888	1	504.634	557.812	588.7	583.722	559.11	549.259
LmxM.21.1430::LmxMC9T7.21.1:558152-559592(-)	15	0	0.0375	0.926	1	365.455	271.626	498.643	330.709	308.22	524.974
LmxM.27.1420::LmxMC9T7.27.1:589081-590998(+)	2	0	0.0374	0.987	1	139.456	239.11		204.33	176.384
LmxM.28.1280::LmxMC9T7.28.1:469639-470998(+)	13	0	0.0371	0.958	1	337.842	283.757	1033.41	382.041	313.807	892.701
LmxM.34.2280::LmxMC9T7.34.2:669228-670626(+)	7	0	0.0369	0.961	1	268.606	243.925	81.0075	227.91	308.708	81.4541
LmxM.08_29.2550::LmxMC9T7.08_29.1:93136-95758(-)	6	0	0.0366	0.925	1	148.036	115.231	174.932	122.179	122.606	214.948
LmxM.29.1780::LmxMC9T7.29.2:122290-124174(+)	2	0	0.0365	0.97	1	88.567	35.2062	247.402	61.6199	57.7137	234.02
LmxM.31.2350::LmxMC9T7.31.1:915303-917193(-)	6	0	0.0356	0.929	1	229.718	187.158	113.951	186.898	199.608	141.408
LmxM.27.1210::LmxMC9T7.27.1:509242-511252(-)	3	0	0.0355	0.988	1	165.971	186.366		216.59	153.768
LmxM.27.1250::LmxMC9T7.27.1:525064-526030(-)	10	0	0.0354	0.933	1	303.677	219.204	461.468	278.714	281.363	421.602
LmxM.19.0790::LmxMC9T7.19.1:325321-327547(+)	6	0	0.0333	0.909	1	206.996	159.509	182.946	184.237	167.817	209.367
LmxM.14.0920::LmxMC9T7.14.2:119358-124641(-)	8	0	0.0331	0.916	1	135.733	127.19	168.462	132.457	129.4	181.772
LmxM.16.1230::LmxMC9T7.16.1:467479-472924(-)	29	0	0.0331	0.925	1	144.888	116.989	196.187	172.866	123.824	166.431
LmxM.24.2030::LmxMC9T7.24.2:82163-82943(-)	7	0	0.0331	0.916	1	351.396	267.327	230.821	314.18	280.487	263.56
LmxM.08_29.1070queries=2subjects=4::LmxMC9T7.08_29.1:750662-751784(-), LmxM.08_29.1090.aqueries=2subjects=4::LmxMC9T7.08_29.1:755386-756508(-), LmxM.08_29.1090.bqueries=2subjects=4::LmxMC9T7.08_29.1:757768-758890(-), LmxM.08_29.1090queries=2subjects=4::LmxMC9T7.08_29.1:753004-754126(-)	27	0	0.0331	0.934	1	3420.45	1957.18	2047.44	3333.14	2169.39	2030.46
LmxM.20.0880::LmxMC9T7.20.3:2097200-2097863(+)	3	0	0.0328	0.914	1	168.519	184.152	175.086	207.739	197.783	141.589
LmxM.05.0640::LmxMC9T7.05.2:184393-190147(+)	4	0	0.0327	0.955	1	45.0883	44.7233	55.8132	75.601	71.3527	22.331
LmxM.33.3740::LmxMC9T7.33.3:1094439-1095906(+)	5	0	0.0325	0.921	1	94.9375	92.234	120.526	134.318	86.0838	97.653
LmxM.11.0700::LmxMC9T7.11.1:271522-272755(+)	2	0	0.0324	0.919	1	193.359	198.569	136.311	167.163	161.128	207.832
LmxM.23.1260::LmxMC9T7.23.2:335078-339659(+)	2	0	0.0323	0.976	1	47.2143	32.4199		29.3687	18.9026	11.2778
LmxM.18.1150::LmxMC9T7.18.1:475850-476933(+)	3	0.00152532	0.032	0.985	1	94.2356	41.1541		69.1997	59.899
LmxM.14.0970::LmxMC9T7.14.2:144336-145200(-)	9	0	0.0315	0.936	1	470.239	231.971	320.98	387.512	349.968	275.665
LmxM.06.0620::LmxMC9T7.06.1:211173-214206(+)	3	0	0.0297	0.953	1	94.6974	105.36	209.674	149.901	83.2826	178.255
LmxM.21.1470::LmxMC9T7.21.1:571057-572104(-)	4	0	0.0285	0.958	1	225.21	223.881	538.802	214.954	285.307	469.99
LmxM.26.2030::LmxMC9T7.26.2:125848-128116(+)	11	0	0.0285	0.959	1	329.002	392.028	973.122	413.619	449.109	716.908
LmxM.16.1510::LmxMC9T7.16.1:613843-614332(-)	4	0	0.0283	0.99	1	144.307	155.969		173.714	137.405
LmxM.28.2820::LmxMC9T7.28.2:310064-312050(-)	18	0	0.0279	0.936	1	438.941	306.707	267.446	407.282	320.49	292.338
LmxM.19.1010::LmxMC9T7.19.2:60179-62753(+)	6	0	0.0274	0.942	1	260.972	274.191	163.63	297.052	226.917	183.881
LmxM.28.0110::LmxMC9T7.28.1:33151-33769(+)	5	0	0.027	0.943	1	113.663	104.19	104.575	167.439	84.6585	92.4161
LmxM.29.2900::LmxMC9T7.29.2:573636-575394(-)	10	0	0.0267	0.946	1	225.302	126.594	170.72	221.257	183.101	127.051
LmxM.16.1410::LmxMC9T7.16.1:556671-558240(-)	2	0	0.0264	0.962	1	97.9529	113.329	126.512	240.808	83.0302	74.1996
LmxM.34.0050::LmxMC9T7.34.1:16146-17247(-)	18	0	0.0261	0.95	1	269.952	163.94	347.705	272.858	198.693	299.661
LmxM.17.0250::LmxMC9T7.17.1:53784-54864(-)	4	0.000338181	0.0257	0.962	1	297.105	432.228	149.767	302.844	362.817	184.644
LmxM.19.0200::LmxMC9T7.19.1:46792-47746(-)	16	0	0.0252	0.926	1	695.043	662.585	623.581	606.08	723.031	690.564
LmxM.17.1290::LmxMC9T7_60:27617-29747(+)	15	0	0.0243	0.931	1	159.641	164.343	198.391	187.704	176.854	164.907
LmxM.24.1440::LmxMC9T7.24.1:529011-530607(+)	4	0	0.0236	0.96	1	164.344	133.51	256.94	151.021	134.759	290.936
LmxM.13.1100::LmxMC9T7.13.1:268344-271572(-)	17	0	0.023	0.947	1	84.5545	106.202	131.142	102.591	89.0039	135.296
LmxM.14.0705::LmxMC9T7.14.2:14979-15951(-)	5	0	0.0226	0.965	1	708.363	326.608	354.579	696.298	308.245	400.586
LmxM.32.1620::LmxMC9T7.32.2:369138-371856(+)	5	0	0.0225	0.952	1	147.057	75.5188	100.64	107.688	119.559	90.9662
LmxM.25.1090::LmxMC9T7.25.1:403190-404429(-)	2	0	0.0223	0.97	1	69.0552	73.8651	182.044	97.5288	62.4288	159.758
LmxM.23.0080::LmxMC9T7.23.1:16138-17398(+)	8	0	0.0217	0.947	1	135.64	106.626	122.899	122.095	98.098	155.237
LmxM.30.0160::LmxMC9T7.30.1:39322-42880(-)	7	0	0.0216	0.942	1	114.189	151.167	137.614	118.834	140.75	148.543
LmxM.27.1710::LmxMC9T7.27.1:711703-713065(+)	14	0	0.0207	0.957	1	90.6951	86.9802	167.375	104.259	121.514	108.797
LmxM.26.1960::LmxMC9T7.26.2:101819-104225(+)	22	0	0.0205	0.956	1	1066.3	791.565	624.381	1078.83	690.772	737.991
LmxM.20.0930::LmxMC9T7.20.3:2109328-2115604(+)	5	0	0.0204	0.952	1	290.376	194.347	282.837	205.875	284.39	284.448
LmxM.22.0780::LmxMC9T7.22.1:311489-312359(-)	2	0	0.0196	0.962	1	178.539	204.495	123.904	228.609	178.877	115.237
LmxM.29.2100::LmxMC9T7.29.2:265350-267258(-)	8	0	0.0191	0.953	1	144.894	137.669	212.146	151.059	156.454	186.311
LmxM.36.2580::LmxMC9T7.20.3:103482-106458(-)	2	0	0.0177	0.993	1			121.316			125.876
LmxM.08_29.0940::LmxMC9T7.08_29.1:818417-820691(-)	10	0	0.0172	0.956	1	232.762	231.141	212.806	249.541	272.194	174.702
LmxM.08_29.1500::LmxMC9T7.08_29.1:490943-492962(+)	7	0	0.0162	0.98	1	498.392	232.556	202.561	578.247	251.357	167.048
LmxM.13.1140::LmxMC9T7.13.1:280267-281479(-)	4	0	0.0158	0.98	1	86.7891	89.7084	196.665	121.068	61.4876	212.56
LmxM.25.0980::LmxMC9T7.25.1:347865-361974(+)	30	0	0.0154	0.96	1	118.896	112.315	133.375	136.729	97.0063	138.667
LmxM.31.1350::LmxMC9T7.31.1:513630-515109(+)	4	0	0.0147	0.974	1	71.2673	47.068	96.8184	85.5956	46.5712	84.0022
LmxM.33.2790::LmxMC9T7.33.3:734506-736309(+)	5	0	0.0145	0.981	1	138.002	159.591	47.6344	157.32	89.3951	76.875
LmxM.09.0900::LmxMC9T7.09.1:352314-352875(-)	3	0.00306834	0.0145	0.966	1	146.266	153.483	172.953	213.757	120.025	155.969
LmxM.34.2710::LmxMC9T7.34.2:830455-831994(-)	2	0	0.014	0.962	1	155.162	117.385	146.607	122.176	146.479	153.625
LmxM.26.0790::LmxMC9T7.26.1:209988-210387(-)	2	0	0.0136	0.98	1	59.418	48.2283	75.2082	107.036	32.8211	63.1105
LmxM.36.4850::LmxMC9T7.20.3:945966-947796(+)	3	0	0.0136	0.975	1	93.777	73.343	136.637	98.915	70.3651	138.905
LmxM.34.1050::LmxMC9T7.34.2:225721-227212(+)	9	0	0.0135	0.979	1	111.309	136.213	87.0007	182.254	122.253	60.8932
LmxM.25.0715::LmxMC9T7.25.1:244425-245262(-)	6	0	0.0126	0.966	1	419.131	457.497	322.597	432.267	379.215	387.389
LmxM.28.2990::LmxMC9T7.28.2:372861-373569(-)	3	0	0.0118	0.986	1	54.5155	67.399	235.638	79.8771	78.8621	140.855
LmxM.23.0520::LmxMC9T7.23.1:188267-189332(+)	3	0	0.0118	0.976	1	173.894	97.3831	105.951	93.5185	153.017	128.484
LmxM.30.0480::LmxMC9T7_64:2193-3348(+), LmxM.30.0480b::LmxMC9T7_64:2193-3348(+)	8	0	0.0115	0.966	1	86.211	81.111	93.4491	91.9492	84.8479	85.7836
LmxM.31.0950::LmxMC9T7.31.1:352023-354828(+)	14	0	0.0108	0.976	1	172.454	203.956	132.099	212.532	176.403	126.751
LmxM.08.0650::LmxMC9T7.08_29.2:273327-274194(+)	3	0	0.0108	0.981	1	279.804	142.649	107.703	185.196	150.435	157.815
LmxM.21_369741.aqueries=1subjects=2::LmxMC9T7.21.1:366808-367207(+), LmxM.21_369741queries=1subjects=2::LmxMC9T7.21.1:365801-366200(+), LmxM.21.0920::LmxMC9T7.21.1:367815-368214(+)	6	0	0.0107	0.98	1	669.423	592.022	318.185	669.777	481.959	399.446
LmxM.26.1670::LmxMC9T7.26.1:571888-572932(+), LmxM.26.1690::LmxMC9T7.26.1:574470-575430(+), LmxM.26.1700::LmxMC9T7.26.1:574470-575481(+)	2	0.0020202	0.0106	0.984	1	233.173	260.282	104.415	240.061	226.735	119.032
LmxM.36.0280::LmxMC9T7.20.1:32097-32703(-)	2	0.000633112	0.0104	0.996	1	84.6574	110.11		128.202	74.2948
LmxM.36.4400::LmxMC9T7.20.3:784096-786988(+)	12	0	0.0087	0.979	1	172.026	211.337	190.607	144.21	230.926	211.885
LmxM.07.0100::LmxMC9T7.07.1:34626-37725(+)	8	0	0.00846	0.984	1	184.776	163.706	264.432	180.311	151.069	298.862
LmxM.29.0120::LmxMC9T7.29.1:36638-38504(-)	21	0	0.00819	0.983	1	1573.41	914.281	1221.62	1615.13	1107.04	999.721
LmxM.36.1480::LmxMC9T7.20.2:94416-95652(-)	3	0	0.00814	0.99	1	119.58	47.6319	188.547	96.2064	75.5817	150.212
LmxM.28.1880::LmxMC9T7.28.1:714583-718384(-)	7	0	0.0081	0.987	1	69.6775	114.131	38.1179	74.6248	79.5649	51.9204
LmxM.30.1610::LmxMC9T7.30.4:692684-693500(+)	3	0	0.00806	0.985	1	119.993	103.146	52.2253	95.5202	89.6747	76.7375
LmxM.17.0840::LmxMC9T7.17.1:325147-326887(-)	3	0	0.00775	0.978	1	175.181	136.123	150.973	162.059	157.707	143.149
LmxM.08_29.0810::LmxMC9T7.08_29.1:873887-875729(+)	6	0	0.00769	0.997	1	184.7	177.815		217.787	153.232
LmxM.21.0700::LmxMC9T7.21.1:198795-200661(-)	2	0	0.00749	0.987	1	91.0775	63.2991	61.6024	123.246	61.9981	47.2079
LmxM.25.0540::LmxMC9T7.25.1:179395-180283(-)	9	0	0.00678	0.985	1	418.244	540.166	548.478	723.184	419.368	414.377
LmxM.09.0830::LmxMC9T7.09.1:327123-329454(-)	4	0	0.00669	0.988	1	82.4805	55.4287	32.7169	52.9739	52.6135	54.4177
LmxM.06.0320::LmxMC9T7.06.1:103283-106397(-)	2	0.000633112	0.00666	0.985	1	165.325	165.678	268.796	204.272	159.545	229.061
LmxM.25.1020::LmxMC9T7.25.1:375606-376902(+)	3	0	0.00603	0.983	1	170.502	155.045	152.465	143.477	176.945	160.762
LmxM.27.0230::LmxMC9T7.27.1:48081-48645(-)	6	0	0.00593	0.986	1	417.478	287.233	256.489	322.602	262.933	367.097
LmxM.29.2750::LmxMC9T7.29.2:533791-534496(-)	5	0	0.00575	0.993	1	540.529	505.919	203.908	603.391	482.909	193.672
LmxM.16.1070::LmxMC9T7.16.1:398118-399639(+)	4	0	0.00574	0.988	1	102.149	81.6674	87.94	63.5471	92.6316	126.123
LmxM.36.2130::LmxMC9T7.20.2:388246-389962(+)	5	0	0.00535	0.989	1	91.1045	160.914	142.988	141.076	154.319	97.3632
LmxM.31.1000::LmxMC9T7.31.1:392847-394464(+)	18	0	0.00515	0.99	1	350.392	421.861	223.553	422.007	333.74	237.153
LmxM.19.0985::LmxMC9T7.19.2:43567-45520(+)	28	0	0.00503	0.992	1	1474.97	853.794	1876.24	1229.96	891.164	2178.31
LmxM.09.0450::LmxMC9T7.09.1:174301-177388(+)	4	0	0.00495	0.989	1	155.444	102.297	122.053	175.232	104.907	106.668
LmxM.21.0520::LmxMC9T7.21.1:147270-148614(+)	2	0	0.00399	0.998	1	84.4313	26.6667		54.5111	41.6478
LmxM.09.0250::LmxMC9T7.09.1:95801-98753(+)	3	0.000633112	0.00397	0.997	1	59.8524	53.3419	451.424	68.8557	70.3528	299.984
LmxM.08_29.2560::LmxMC9T7.08_29.1:91002-92025(-)	4	0	0.00363	0.998	1	67.6239	91.5577		115.345	54.0843
LmxM.18.1500::LmxMC9T7.18.1:643996-647392(+)	9	0	0.00336	0.991	1	175.944	152.311	121.962	137.71	167.117	143.014
LmxM.04.0750queries=2subjects=1::LmxMC9T7.04.1:341081-341723(-)	17	0	0.00331	0.995	1	678.947	419.017	986.519	534.603	447.705	1180.69
LmxM.31.1060::LmxMC9T7.31.1:411132-412938(+)	5	0	0.00299	0.992	1	272.854	191.462	200.04	258.003	207.444	196.475
LmxM.12.0210::LmxMC9T7.12.1:71376-72612(+)	16	0	0.00295	0.994	1	154.895	103.466	223.827	167.098	130.165	165.938
LmxM.31.0690::LmxMC9T7.31.1:232573-233254(+)	2	0	0.00236	0.995	1	243.811	201.045	126.186	182.655	196.003	173.618
LmxM.29.3730::LmxMC9T7.29.2:860215-860533(+)	4	0	0.00205	0.997	1	127.611	68.4385	77.5321	191.941	68.5506	51.6826
LmxM.18.1380::LmxMC9T7.18.1:587156-588293(+)	32	0	0.0018	0.995	1	802.707	647.251	929.166	762.113	685.296	927.8
LmxM.22.1500::LmxMC9T7.22.2:280254-283914(+)	5	0	0.001	0.998	1	86.3075	82.7908	136.481	110.439	78.3944	112.876
LmxM.34.0680::LmxMC9T7.34.2:70751-75341(+)	6	0	-5.41e-05	1	1	125.383	186.316		171.469	136.225
LmxM.04.0460::LmxMC9T7.04.1:162557-164012(-)	3	0	-0.000197	1	1	171.478	128.349		199.654	110.191
LmxM.32.2250::LmxMC9T7.32.2:617014-618373(+)	5	0	-0.000264	1	1	70.979	43.4629	158.81	69.9971	60.8726	114.917
LmxM.08_29.0920::LmxMC9T7.08_29.1:827318-828830(-)	8	0	-0.000342	1	1	182.371	141.258	389.433	178.022	142.422	395.402
LmxM.20.1510::LmxMC9T7.20.3:2399074-2405395(-)	3	0.00179695	-0.000465	1	1	228.617	70.8773		115.823	139.766
LmxM.17.1050::LmxMC9T7.17.1:426192-427365(+)	3	0.000633112	-0.000843	0.998	1	321.858	174.177	239.191	241.91	193.195	286.41
LmxM.34.3940::LmxMC9T7.34.4:281085-282900(+)	15	0	-0.000976	0.998	1	282.569	204.742	363.151	253.19	241.98	342.223
LmxM.28.2620::LmxMC9T7.28.2:246168-248766(+)	8	0	-0.000995	0.998	1	253.884	202.836	128.183	237.39	234.969	118.096
LmxM.08_29.0020::LmxMC9T7.08_29.1:1164626-1167767(+)	12	0	-0.00112	0.999	1	286.155	333.462	128.732	306.555	316.434	126.336
LmxM.33.3960::LmxMC9T7.33.3:1189578-1193688(+)	3	0	-0.00117	0.998	1	94.3996	49.1386	76.2803	123.247	71.0572	40.305
LmxM.32.2660::LmxMC9T7.32.2:788392-791893(+)	5	0	-0.00182	0.996	1	124.359	82.5002	162.783	121.819	96.0551	142.189
LmxM.07.0350::LmxMC9T7.07.1:154396-156370(-)	4	0	-0.00216	0.995	1	134.869	111.869	166.169	149.149	142.967	117.048
LmxM.34.3310::LmxMC9T7.34.4:84729-85641(-)	11	0	-0.00223	0.996	1	237.304	239.789	524.472	265.454	259.001	432.07
LmxM.34.1950::LmxMC9T7.34.2:522767-523475(+)	4	0	-0.00232	0.995	1	272.491	342.941	175.913	280.939	285.858	203.709
LmxM.28.2290::LmxMC9T7.28.2:120484-122986(+)	3	0.000338181	-0.00333	0.994	1	101.723	80.4859	73.6807	107.629	104.502	53.264
LmxM.15.1030::LmxMC9T7.15.1:268188-269859(-)	3	0	-0.00364	0.991	1	66.2245	83.6797	112.401	95.3867	84.2074	76.9626
LmxM.21.1561::LmxMC9T7.21.1:627299-628580(-)	4	0.0009375	-0.00433	0.988	1	151.119	133.606	165.254	174.607	126.706	149.461
LmxM.20.0590::LmxMC9T7.20.3:1968023-1969871(+)	3	0	-0.00461	0.99	1	152.167	97.849	75.4261	91.9758	105.283	114.87
LmxM.26.1790::LmxMC9T7.26.2:7827-16134(+)	12	0	-0.00471	0.993	1	110.446	81.164	214.782	92.9366	94.399	217.323
LmxM.23.0260::LmxMC9T7.23.1:97288-98548(+)	13	0	-0.00482	0.996	1	444.665	188.736	78.7467	355.395	201.535	91.3489
LmxM.19.0230::LmxMC9T7.19.1:64232-66308(+)	12	0	-0.00486	0.988	1	241.953	178.406	252.27	243.991	172.868	255.581
LmxM.34.4940::LmxMC9T7.34.4:633784-634414(+)	3	0	-0.00544	0.989	1	170.641	148.265	175.923	220.196	193.274	103.407
LmxM.34.2950::LmxMC9T7.34.3:56601-59892(-)	8	0	-0.00558	0.992	1	131.385	83.177	223.894	119.772	88.0002	229.464
LmxM.28.1800::LmxMC9T7.28.1:681529-689269(-)	10	0	-0.00565	0.991	1	184.767	135.745	67.7298	149.339	130.715	86.0062
LmxM.24.0070::LmxMC9T7.24.1:13172-14492(+)	4	0	-0.00646	0.987	1	187.905	134.364	93.6368	119.15	162.554	120.431
LmxM.04.0440::LmxMC9T7.04.1:149191-153154(-)	2	0	-0.00661	0.993	1	59.909	59.6145	21.8418	92.2849	48.4477	17.2091
LmxM.24.0140::LmxMC9T7.24.1:26328-27513(+)	8	0	-0.00731	0.987	1	315.016	366.715	144.991	250.981	234.576	280.207
LmxM.36.2530::LmxMC9T7.20.3:83573-85916(+)	3	0.0020202	-0.00794	0.995	1	52.5675	17.7416	177.671	49.0498	19.3666	171.58
LmxM.33.3420::LmxMC9T7.33.3:980124-981693(+)	5	0	-0.0081	0.987	1	152.466	78.1579	236.478	168.482	113.129	145.377
LmxM.27.0290::LmxMC9T7.27.1:67390-67843(-)	2	0	-0.00822	0.989	1	410.564	332.829	137.517	351.479	331.876	158.366
LmxM.05.1190::LmxMC9T7.05.2:395010-400884(-)	19	0	-0.00841	0.981	1	235.487	138.684	229.215	214.565	195.123	175.702
LmxM.36.6330::LmxMC9T7.20.3:1509043-1509880(-)	2	0	-0.00851	0.997	1	181.367	158.009		208.603	134.968
LmxM.13.1350::LmxMC9T7.13.1:349663-353125(-)	11	0	-0.00855	0.991	1	267.844	168.618	745.709	195.11	261.691	647.992
LmxM.27.2250::LmxMC9T7.27.1:980564-981752(-)	2	0	-0.0096	0.988	1	82.8612	79.6606	272.023	108.109	84.6043	192.432
LmxM.08_29.1470::LmxMC9T7_71:18723-20859(-)	18	0	-0.00961	0.981	1	438.632	426.574	289.666	557.017	327.315	291.395
LmxM.08.0540::LmxMC9T7.08_29.2:209170-210229(+)	4	0	-0.00983	0.979	1	116.139	78.0364	152.577	124.439	103.478	105.217
LmxM.18.1400.aqueries=1subjects=2::LmxMC9T7.20.3:506835-507342(+), LmxM.18.1400queries=1subjects=2::LmxMC9T7.18.1:592485-592992(+), LmxM.36.3740.aqueries=1subjects=2::LmxMC9T7.20.3:506835-507342(+), LmxM.36.3740queries=1subjects=2::LmxMC9T7.18.1:592485-592992(+)	9	0	-0.0101	0.983	1	380.519	207.038	232.428	423.046	190.415	222.598
LmxM.21.1480::LmxMC9T7.21.1:573089-575750(-)	2	0.0020202	-0.0107	0.977	1	93.3061	72.4378	140.698	80.809	105.755	108.822
LmxM.08_29.2460queries=2subjects=2::LmxMC9T7.08_29.1:124269-124932(-), LmxM.08_29.2461queries=2subjects=2::LmxMC9T7.08_29.1:126186-126849(-)	24	0	-0.0109	0.983	1	3178.55	2200.45	1407.3	3261.84	2259.64	1305.43
LmxM.36.6710::LmxMC9T7.20.3:1650559-1651615(-)	3	0.0020202	-0.0113	0.996	1	247.842	188.324		201.343	226.45
LmxM.26.0860::LmxMC9T7.26.1:225239-228200(-)	3	0	-0.0125	0.978	1	123.543	101.164	56.2709	113.539	95.5231	63.1793
LmxM.32.3210::LmxMC9T7.32.3:216635-219290(+)	13	0	-0.0126	0.972	1	384.852	240.667	301.955	356.802	227.119	336.227
LmxM.36.2030::LmxMC9T7.20.2:334717-336415(+)	35	0	-0.0127	0.963	1	3333.94	2972.63	3180.27	3396.43	3239.96	2789.62
LmxM.36.6020::LmxMC9T7.20.3:1374373-1375180(-)	2	0.000633112	-0.0131	0.995	1	149.12	150.723		197.017	111.015
LmxM.22.1160::LmxMC9T7.22.2:148224-149577(+)	6	0	-0.0136	0.975	1	451.68	282.537	207.676	364.826	309.417	228.231
LmxM.15.0820::LmxMC9T7.15.1:197616-200718(-)	4	0.000338181	-0.0138	0.968	1	88.9364	107.559	156.93	103.846	108.014	130.043
LmxM.33.0730::LmxMC9T7.33.2:125348-126191(+)	5	0	-0.0147	0.983	1	205.581	146.089	499.044	174.798	179.571	463.155
LmxM.03.0080::LmxMC9T7.03.1:18671-20825(+)	2	0	-0.0154	0.995	1	183.788	126.236		131.559	170.801
LmxM.14.0570::LmxMC9T7.14.1:212075-215594(-)	2	0	-0.0155	0.995	1			268.899			260.358
LmxM.29.2080::LmxMC9T7.29.2:257989-259642(+)	6	0	-0.0158	0.978	1	123.105	54.4178	145.862	79.5903	71.0074	167.309
LmxM.28.1910::LmxMC9T7.28.1:727117-729118(-)	4	0	-0.016	0.959	1	115.594	146.809	109.293	143.331	123.915	101.013
LmxM.24.1820::LmxMC9T7.24.2:6382-7906(-)	2	0.000633112	-0.0162	0.979	1	164.221	127.603	338.883	160.795	117.8	362.497
LmxM.32.0440::LmxMC9T7.32.1:170747-171677(-)	3	0	-0.0162	0.996	1			664.166			642.175
LmxM.28.2520::LmxMC9T7.28.2:206232-208155(+)	2	0.000338181	-0.0165	0.993	1	105.916	90.4274		100.97	91.6663
LmxM.21.1500::LmxMC9T7.21.1:581524-583159(-)	17	0	-0.0169	0.957	1	421.427	276.448	346.775	383.056	302.572	336.542
LmxM.26.1240::LmxMC9T7.26.1:386143-388069(+)	35	0	-0.0169	0.967	1	1334.14	1171.29	647.139	1077.63	1110.67	815.772
LmxM.23.0740::LmxMC9T7.23.2:120422-121997(-)	2	0	-0.0171	0.964	1	185.551	124.733	256.372	158.251	195.525	185.072
LmxM.36.5910::LmxMC9T7.20.3:1331757-1332882(-)	3	0	-0.0172	0.976	1	137.754	135.064	315.408	152.073	123.194	302.206
LmxM.07.0320::LmxMC9T7.07.1:136240-139672(-)	3	0	-0.0172	0.952	1	150.211	130.246	176.116	155.296	147.044	145.602
LmxM.08_29.1310::LmxMC9T7.08_29.1:647461-649264(-)	14	0	-0.0181	0.958	1	148.037	135.635	199.943	138.52	137.125	203.568
LmxM.01.0470::LmxMC9T7.01.1:111308-113399(+)	13	0	-0.0183	0.977	1	226.358	141.734	417.41	216.273	142.26	419.011
LmxM.30.2850::LmxMC9T7.30.4:114218-114854(+)	2	0	-0.0183	0.958	1	268.566	245.581	248.163	325.594	270.331	179.008
LmxM.29.0330::LmxMC9T7.29.1:99939-102522(-)	14	0	-0.0184	0.951	1	267.248	298.13	331.275	326.16	243.88	319.383
LmxM.25.0220::LmxMC9T7.25.1:59357-61499(-)	2	0	-0.0188	0.957	1	96.6792	144.504	160.459	120.588	115.303	155.06
LmxM.07.0490::LmxMC9T7.07.1:222781-223972(+)	4	0.00306834	-0.0192	0.993	1	136.272	117.641		140.198	109.861
LmxM.19.0220::LmxMC9T7.19.1:54661-56890(-)	2	0	-0.0196	0.967	1	72.0251	72.4978	48.9045	76.3866	89.1069	36.0211
LmxM.07.0280::LmxMC9T7.07.1:104473-123115(-)	9	0	-0.0196	0.958	1	163.636	90.8415	103.605	138.758	93.9024	113.468
LmxM.05.0600::LmxMC9T7.05.2:168900-171633(+)	3	0	-0.0202	0.972	1	168.664	113.116	241.623	163.739	91.2961	295.695
LmxM.19.0150::LmxMC9T7.19.1:25625-26468(-)	11	0	-0.0205	0.948	1	81.7513	77.4827	80.1369	85.0659	94.2443	60.6695
LmxM.29.2890::LmxMC9T7.29.2:570616-571990(-)	13	0	-0.0206	0.956	1	241.266	200.41	354.387	228.265	221.65	324.448
LmxM.26.1140::LmxMC9T7.26.1:346142-347753(+)	3	0	-0.0209	0.992	1	107.107	110.316		106.805	105.926
LmxM.15.0540::LmxMC9T7.15.1:58683-60720(+)	3	0.00457235	-0.0213	0.962	1	86.987	85.1456	168.996	112.023	76.6923	139.391
LmxM.06.0980::LmxMC9T7.06.1:384311-387554(+)	4	0	-0.0214	0.965	1	158.22	108.706	79.2529	161.56	116.549	69.2383
LmxM.36.2710::LmxMC9T7.20.3:168971-170963(-)	6	0	-0.0216	0.949	1	127.6	87.0995	148.467	122.141	104.662	123.411
LmxM.10.0800::LmxMC9T7.10.2:168276-172107(-)	9	0	-0.0219	0.958	1	100.816	111.869	149.538	98.4006	89.8906	182.176
LmxM.33.1090::LmxMC9T7.33.3:70859-75137(-)	10	0	-0.0219	0.95	1	240.047	147.156	139.75	163.799	184.09	156.432
LmxM.32.0040::LmxMC9T7.32.1:7816-9379(-)	2	0	-0.0223	0.961	1	68.88	55.9246	140.229	69.6628	80.2496	92.2508
LmxM.05.0140::LmxMC9T7.05.2:10337-12392(+)	20	0	-0.0229	0.968	1	843.575	620.688	410.12	956.076	687.429	311.52
LmxM.36.1610::LmxMC9T7.20.2:160140-160488(-)	8	0	-0.0232	0.995	1	1904.06	1216.49		1935.65	1140.33
LmxM.28.2910::LmxMC9T7.28.2:348126-349485(-)	12	0	-0.0234	0.981	1	664.234	423.041	106.389	628.035	359.818	126.017
LmxM.26.1360::LmxMC9T7.26.1:433721-435494(+)	5	0	-0.024	0.973	1	58.956	44.3881	214.51	82.1405	58.6343	110.891
LmxM.31.0450::LmxMC9T7.31.1:167265-168060(-)	19	0	-0.0243	0.954	1	2081.73	1011.83	1071.79	1620.43	1119	1183.77
LmxM.31.0870::LmxMC9T7.31.1:321643-323143(+)	3	0.000633112	-0.0245	0.949	1	199.678	208.883	167.756	188.437	267.987	131.672
LmxM.31.0020::LmxMC9T7.31.1:2949-4434(-)	11	0	-0.0247	0.97	1	173.501	243.835	72.714	200.521	183.935	79.2319
LmxM.28.0430::LmxMC9T7.28.1:138132-139413(-)	2	0	-0.0251	0.951	1	171.608	132.524	245.003	142.368	151.114	245.799
LmxM.36.3180::LmxMC9T7.20.3:326769-331002(-)	5	0	-0.0251	0.994	1	846.518	1304.17		840.377	1246.83
LmxM.18.1540::LmxMC9T7.18.1:665854-666946(+)	2	0	-0.0252	0.989	1	89.2342	55.4114		132.298	35.4664
LmxM.30.1370::LmxMC9T7.30.3:264958-269419(-)	10	0	-0.0253	0.948	1	231.354	153.482	310.181	191.796	209.39	260.215
LmxM.06.0920::LmxMC9T7.06.1:364608-365916(+)	2	0	-0.0255	0.965	1	117.212	88.9464	262.645	140.512	88.8725	207.945
LmxM.32.1790::LmxMC9T7.32.2:417181-418084(-)	2	0	-0.0256	0.99	1	113.227	88.1525		114.877	82.3832
LmxM.16.0860::LmxMC9T7.16.1:307992-308670(-)	2	0	-0.0258	0.992	1	256.513	306.864		288.463	258.622
LmxM.14.0660::LmxMC9T7.14.1:243019-243874(-)	5	0	-0.0262	0.975	1	253.492	83.9113	170.457	433.975	84.3146	93.827
LmxM.33.4330::LmxMC9T7.33.3:1297817-1298507(+)	3	0.0020202	-0.0266	0.928	1	89.6075	75.7819	78.4377	94.1919	78.0177	68.5865
LmxM.25.1010::LmxMC9T7.25.1:371246-372542(+)	4	0	-0.0268	0.948	1	124.7	131.524	217.45	105.282	170.954	187.415
LmxM.30.1050::LmxMC9T7.30.3:82982-84134(-)	10	0	-0.0277	0.949	1	266.988	448.939	228.224	374.22	329.524	209.399
LmxM.29.2770::LmxMC9T7.29.2:538441-539248(-)	3	0	-0.0279	0.956	1	126.336	122.028	285.055	150.369	119.353	231.062
LmxM.36.4930::LmxMC9T7.20.3:975943-977071(-)	3	0.00306834	-0.028	0.951	1	85.9053	110.85	112.251	162.955	100.123	61.8038
LmxM.20.1320::LmxMC9T7.20.3:2329401-2330685(+)	4	0.000633112	-0.0283	0.944	1	140.466	90.6339	188.831	125.654	111.27	162.107
LmxM.10.1120::LmxMC9T7.10.2:275510-276089(-)	4	0	-0.0289	0.934	1	202.728	110.115	143.513	139.007	136.036	159.542
LmxM.29.0030::LmxMC9T7.29.1:6471-7188(-)	2	0	-0.0294	0.937	1	114.892	115.165	183.403	119.337	110.049	173.811
LmxM.15.0170::LmxMC9T7.05.1:57936-59151(-)	9	0	-0.0296	0.926	1	72.0172	94.9839	71.8047	96.4579	66.9588	71.5019
LmxM.31.3050::LmxMC9T7.31.1:1193658-1196748(+)	12	0	-0.0296	0.959	1	106.512	132.625	369.228	206.002	152.197	156.44
LmxM.36.0570::LmxMC9T7.20.1:111728-113969(+)	20	0	-0.03	0.923	1	769.792	662.122	676.186	847.558	687.64	555.534
LmxM.25.1410::LmxMC9T7.25.1:535373-537152(-)	3	0.000633112	-0.0301	0.976	1	42.069	46.942	272.95	62.318	41.9456	193.699
LmxM.28.1420::LmxMC9T7.28.1:527452-529420(+)	9	0	-0.0302	0.916	1	173.686	164.744	172.787	150.12	155.052	199.463
LmxM.32.2340::LmxMC9T7.32.2:660369-661839(+)	28	0	-0.0304	0.937	1	1706.89	1330.47	2434	1531.43	1497.92	2261.94
LmxM.10.0210::LmxMC9T7.10.1:90523-91948(+)	17	0	-0.0308	0.924	1	1585.51	1089.3	1187.45	1509.34	1141.14	1116.85
LmxM.28.0380::LmxMC9T7.28.1:112697-113876(-)	7	0	-0.0312	0.949	1	910.483	386.649	568.862	467.539	461.167	870.478
LmxM.29.1070::LmxMC9T7.29.1:341857-342565(+)	10	0	-0.0315	0.931	1	548.743	413.791	685.268	504.531	427.015	676.451
LmxM.16.1460cpartial::LmxMC9T7.16.1:586002-591681(-)	18	0	-0.032	0.955	1	3292.88	4571.62	1796.47	3772.69	4067.74	1648.9
LmxM.21.1750::LmxMC9T7.21.1:700731-701889(+)	2	0.00152532	-0.0325	0.988	1	82.0069		170.028		75.9397	171.608
LmxM.03.0970::LmxMC9T7.03.1:369695-370673(-)	4	0	-0.0337	0.988	1	125.428	142.854		130.977	127.556
LmxM.17.0810::LmxMC9T7.17.1:310463-311918(-)	10	0	-0.034	0.946	1	122.482	88.9127	129.159	95.778	69.1138	197.975
LmxM.31.3080::LmxMC9T7.31.1:1207967-1210646(+)	2	0	-0.0342	0.975	1	23.5372	21.5392		21.3522	22.1114
LmxM.36.4520::LmxMC9T7.20.3:813170-816332(+)	6	0	-0.0346	0.94	1	875.602	459.083	338.206	583.766	525.608	412.346
LmxM.34.5190::LmxMC9T7.34.4:728293-729730(+)	6	0	-0.0348	0.931	1	91.5173	51.6869	41.7332	54.356	56.8868	59.3899
LmxM.30.3110::LmxMC9T7.30.4:21656-24197(+)	12	0	-0.0351	0.914	1	113.577	79.8828	88.3174	110.421	88.2092	76.4828
LmxM.31.2820::LmxMC9T7.31.1:1103053-1104280(-)	11	0	-0.0351	0.922	1	243.033	207.979	157.632	245.526	150.482	200.466
LmxM.31.2100::LmxMC9T7.31.1:804942-807840(-)	5	0	-0.0352	0.908	1	153.737	118.902	173.207	134.491	137.645	158.967
LmxM.30.2990::LmxMC9T7.30.4:64170-69906(+)	2	0.00353645	-0.0355	0.987	1	219.016	106.707		175.099	123.963
LmxM.14.1160::LmxMC9T7.14.2:256494-257784(+)	30	0	-0.0355	0.924	1	1802.35	1328.81	1170.69	1832.67	1356.8	1047.34
LmxM.20.1650::LmxMC9T7.20.3:2422337-2422859(-), LmxM.21.1550::LmxMC9T7.21.1:606103-606625(-)	10	0	-0.0355	0.966	1	2793.4	1050.4	711.791	3065.16	1008.37	627.612
LmxM.18.0300::LmxMC9T7.18.1:130900-132067(-)	2	0	-0.036	0.956	1	216.855	300.113	177.425	352	335.732	90.6671
LmxM.08_29.1100::LmxMC9T7.08_29.1:748447-749530(-)	7	0	-0.0362	0.945	1	287.132	271.731	280.119	469.039	306.262	141.108
LmxM.08_29.1570::LmxMC9T7.08_29.1:466848-468054(+)	12	0	-0.0368	0.941	1	315.74	195.38	145.158	289.631	222.186	128.912
LmxM.26.1880::LmxMC9T7.26.2:59903-62108(+)	5	0	-0.0371	0.913	1	160.196	126.325	181.384	118.713	153.398	186.598
LmxM.32.2810::LmxMC9T7.32.2:873894-875325(+)	15	0	-0.0373	0.889	1	276.564	272.014	279.087	252.503	295.874	260.046
LmxM.28.1640::LmxMC9T7.28.1:608314-612439(-)	2	0	-0.0379	0.937	1	63.1257	115.959	158.687	117.502	123.755	73.8242
LmxM.25.1420::LmxMC9T7.25.1:539266-539917(-)	13	0	-0.0382	0.946	1	566.365	314.16	184.405	399.54	371.766	204.027
LmxM.29.1110::LmxMC9T7.29.1:365568-368151(+)	7	0	-0.0383	0.986	1	147.856	130.423		149.805	118.867
LmxM.26.1630queries=2subjects=2::LmxMC9T7.26.1:559824-560088(+), LmxM.26.1640queries=2subjects=2::LmxMC9T7.26.1:560758-561022(+)	5	0	-0.0384	0.929	1	159.229	120.191	263.296	216.732	138.78	154.656
LmxM.36.0370::LmxMC9T7.20.1:52084-53452(-)	6	0	-0.0392	0.946	1	144.663	56.447	173.774	132.298	73.9494	133.694
LmxM.13.1050::LmxMC9T7.13.1:244435-245140(-)	6	0	-0.0399	0.901	1	229.642	236.165	153.722	181.778	203.882	207.05
LmxM.26.1860::LmxMC9T7.26.2:45847-47542(+)	9	0.00256996	-0.0407	0.954	1	7181.46	4339.61	1871.1	6414.64	4131.18	2021.86
LmxM.34.2050::LmxMC9T7.34.2:564904-565306(+)	3	0	-0.0408	0.93	1	137.429	68.8304	79.9042	136.82	70.1062	72.3881
LmxM.28.0060::LmxMC9T7.28.1:15561-17019(+)	6	0	-0.0408	0.933	1	229.212	223.412	121.636	204.744	249.221	112.134
LmxM.32.2720::LmxMC9T7.32.2:808810-810250(+)	6	0.000338181	-0.0409	0.936	1	268.183	289.815	656.506	302.385	293.963	527.189
LmxM.36.2550::LmxMC9T7.20.3:90582-91704(+)	6	0	-0.0411	0.985	1	127.022	140.39		110.714	147.868
LmxM.15.0950::LmxMC9T7.15.1:246297-246957(-), LmxM.32.0920::LmxMC9T7.32.2:35318-35978(+)	6	0	-0.0415	0.919	1	1847.81	1016.34	1284.19	1832.14	1129.07	1069.46
LmxM.19.0680::LmxMC9T7.19.1:280047-283434(+)	14	0	-0.0418	0.918	1	297.485	252.585	191.528	324.844	254.302	159.72
LmxM.01.0690::LmxMC9T7.01.1:191065-191755(+)	2	0	-0.042	0.948	1	208.538	130.697	84.4804	183.577	191.091	60.1449
LmxM.08_29.2860::LmxMC9T7.33.3:732937-733407(+), LmxM.33.2780::LmxMC9T7.33.3:732937-733420(+)	9	0	-0.042	0.912	1	2702.86	1690.81	2066.05	2853.72	1809.17	1675.75
LmxM.30.0140::LmxMC9T7.30.1:35400-36771(-)	2	0	-0.0424	0.942	1	61.6935	46.8582	94.7425	71.984	32.4254	107.434
LmxM.28.0470::LmxMC9T7.28.1:148997-151388(-)	2	0	-0.0426	0.92	1	190.101	134.679	86.0256	98.724	135.653	150.528
LmxM.21.1060queries=2subjects=2::LmxMC9T7.21.1:418836-419268(+), LmxM.21.1070queries=2subjects=2::LmxMC9T7.21.1:420352-420784(+)	9	0	-0.0427	0.928	1	375.27	187.362	225.494	376.107	172.104	224.139
LmxM.17.0410::LmxMC9T7.17.1:114946-118153(-)	7	0	-0.0432	0.942	1	184.206	63.3976	60.7892	121.528	61.4087	86.9519
LmxM.31.3900::LmxMC9T7.31.1:1491136-1491919(+), LmxM.34.1430.aqueries=1subjects=2::LmxMC9T7.34.2:354945-355728(+), LmxM.34.1430queries=1subjects=2::LmxMC9T7.34.2:352612-353395(+), LmxM.34.1440.aqueries=1subjects=2::LmxMC9T7.34.2:354945-355728(+), LmxM.34.1440queries=1subjects=2::LmxMC9T7.34.2:352612-353395(+)	12	0	-0.0433	0.896	1	417.156	283.731	393.903	423.164	296.386	339.697
LmxM.23.0990::LmxMC9T7.23.2:225516-227742(-)	9	0	-0.0436	0.936	1	87.7807	58.4958	34.2935	67.6515	72.0709	32.9887
LmxM.23.1630::LmxMC9T7.23.1:218947-220867(+)	4	0.0009375	-0.0458	0.931	1	144.308	130.881	291.612	137.044	129.048	283.12
LmxM.28.0890::LmxMC9T7.28.1:315300-317709(+)	4	0	-0.0465	0.887	1	117.358	143.982	136.372	147.796	147.134	96.2073
LmxM.33.4310::LmxMC9T7.33.3:1292130-1295721(+)	20	0	-0.0466	0.927	1	1069.17	865.468	465.934	1003.46	832.129	468.656
LmxM.24.1340::LmxMC9T7.24.1:474406-477067(+)	5	0.00124805	-0.0468	0.982	1	129.348	99.0945		96.9717	119.921
LmxM.08.0120::LmxMC9T7.08_29.2:30922-31735(+)	6	0	-0.0469	0.967	1	344.28	253.728	67.4376	398.098	306.517	43.7949
LmxM.36.2510::LmxMC9T7.20.3:78241-80944(+)	16	0	-0.0472	0.887	1	677.847	478.592	473.152	603.771	546.346	421.855
LmxM.06.0860::LmxMC9T7.06.1:344628-346191(+)	2	0	-0.0474	0.928	1	986.917	807.395	575.901	1326.92	712.546	439.791
LmxM.15.0200::LmxMC9T7.05.1:74765-75434(-), LmxM.33.0860::LmxMC9T7.33.2:173724-174393(+)	12	0	-0.0478	0.878	1	678.791	472.357	478.205	580.284	485.732	492.494
LmxM.31.1750::LmxMC9T7.31.1:672467-674807(-)	13	0	-0.0486	0.94	1	113.641	135.021	309.012	114.928	116.498	320.094
LmxM.27.1895::LmxMC9T7.27.1:822204-826014(-)	29	0	-0.0492	0.874	1	271.336	174.818	232.412	213.84	204.495	227.567
LmxM.27.1790::LmxMC9T7.27.1:758776-761917(-)	7	0	-0.0501	0.905	1	88.0691	46.214	105.314	64.8252	76.4709	77.9187
LmxM.24.1480::LmxMC9T7.24.1:561385-563266(+)	6	0	-0.0503	0.899	1	300.3	264.723	159.19	259.782	254.141	172.638
[truncated: 1,290 more rows]
