# Supplementary material for: Identification of a conserved gene family with an essential role in Leishmania parasite–insect vector adhesion
Source: Proc Natl Acad Sci U S A. 2026 Jul 20;123(30):e2603653123. doi: 10.1073/pnas.2603653123 (PMC13416946; doi:10.1073/pnas.2603653123)
Supplement: Supplementary file 3 — Dataset S02 (XLSX) [file pnas.2603653123.sd02.xlsx]

## Sheet: Sheet1
Dataset S2. List of proteins with at least 15 peptides and 4-fold change enrichment in the TurboID::KIAP3 (TIDK3) vs parental (C9T7) selected for tagging and localisation analysis, Related to Figures 1-4, S2 and S3, and Dataset 1 and Movie S1-S4. Members of the Adhesion Related NTPase-like Domain (ARND) gene family are shown in blue. KIAP3 (bait) is highlighted in purple. See also Figures 1-4, S2…
GeneID	TriTrypDB gene name	Molecular weight (kDa)	Peptides	Min*(PG.Q.Value)	TIDK3_vs_C9T7_log2 fold change	TIDK3_vs_C9T7_p.val	TIDK3_vs_C9T7_p.adj	LeishTag localisation	TrypTag localisation	InterPro Domain descriptiom	Computed GO fuctions/ biological process	Tagging screen localisation (Promastigote)	Haptomonad adhered flagellum localisation?
LmxM.32.2940 (KIAP4)	hypothetical protein, conserved	68.436	73	0	5.4	9.61e-05	0.0101	N/a	cytoplasm (points)*	P-loop containing nucleoside triphosphate hydrolases	N/a	cytoplasm (weak); flagellar cytoplasm (weak)	Yes
LmxM.32.2980	hypothetical protein, conserved	126.764	104	0	5.16	0.000364	0.0225	N/a	No ortholog	N/a	N/a	Cytoplasm; flagellum	Yes
LmxM.32.2910	hypothetical protein, conserved	204.1	150	0	4.76	0.000207	0.0157	N/a	No ortholog	3x P-loop containing nucleoside triphosphate hydrolases	N/a	cytoplasm (weak); flagellar cytoplasm (weak)	Yes
LmxM.30.2110	hypothetical protein, unknown function	114.39	20	0	4.72	0.000135	0.0121	cytoplasm*	No ortholog	N/a	N/a	cytoplasm (weak); flagellar cytoplasm (weak)	No
LmxM.17.1030	hypothetical protein, conserved	87.385	48	0	4.6	0.000355	0.0225	N/a	endocytic (weak)*	P-loop containing nucleoside triphosphate hydrolases	N/a	endocytic, cytoplasm; flagellar cytoplasm	Yes (weak)
LmxM.30.2190	hypothetical protein, unknown function	81.387	33	0	4.52	0.00135	0.0519	cytoplasm*	No ortholog	N/a	N/a	Cytoplasm; flagellar cytoplasm (weak)	Yes (weak)
LmxM.26.1130	hypothetical protein, unknown function	183.269	15	0	4.52	0.00729	0.154	cytoplasm (weak)*; flagellum	No ortholog	N/a	N/a	cytoplasm (weak); proximal flagellum (enriched); flagellar cytoplasm (weak)	No
LmxM.32.3010	hypothetical protein, conserved	113.589	69	0	4.34	0.000623	0.0324	N/a	cytoplasm*: cytoplasm (weak, points)*	P-loop containing nucleoside triphosphate hydrolases	N/a	Cytoplasm (weak), flagellar cytoplasm	Yes
LmxM.30.2115	hypothetical protein, unknown function	35.871	19	0	4.3	0.00152	0.0563	panplasm	No ortholog	N/a	N/a	cytoplasm (weak), flagellar cytoplasm (weak); basal body	Yes
LmxM.20.1190 (KIAP3)	cysteine peptidase, Clan CA, family C2, putative	78.264	66	0	4.23	0.000542	0.0297	N/a	axoneme; cytoplasm; endocytic	Domain of unknown function (DUF1935); Cysteine proteinase, calpain-type, catalytic domain	calcium-dependent cysteine-type endopeptidase activity; proteolysis	cytoplasm (weak), flagellar cytoplasm (weak)	Yes
LmxM.22.0630	hypothetical protein, unknown function	119.311	16	0	4.01	0.022	0.286	cytoplasm*	No ortholog	N/a	N/a	Cytoplasm (spots, weak), flagellum (weak)	Yes (weak)
LmxM.08_29.1900	hypothetical protein, conserved	49.462	16	0	4	9.86e-05	0.0101	N/a	nucleoplasm; cytoplasm (weak)	Zinc finger C2H2 type domain	N/a	cytoplasm (weak); nucleoplasm	No
LmxM.32.2960	hypothetical protein, conserved	68.605	68	0	3.85	0.000658	0.0329	N/a	No ortholog	P-loop containing nucleoside triphosphate hydrolases	N/a	Cytoplasm; flagellum	Yes
LmxM.32.2930	Present in the outer mitochondrial membrane proteome 22-2	143.155	103	0	3.83	0.000427	0.0243	N/a	cytoplasm (reticulated, weak)*; mitochondrion	N/a	N/a	Cytoplasm (weak); flagellar cytoplasm (weak)	Yes
LmxM.08_29.2050	hypothetical protein, conserved	78.248	23	0	3.66	0.000313	0.0211	Flagellum (weak); cytoplasm (weak)	No ortholog	N/a	N/a	Cytoplasm (weak); flagellar cytoplasm (weak)	Yes (weak)
LmxM.15.0440a	hypothetical protein	93.543	92	0	3.59	0.000199	0.0157	N/a	flagellum attachment zone; cytoplasm (reticulated, weak)	8x Domain of unknown function (DUF7623)	N/a	No recovery after two transfection attempts	No recovery after two transfection attempts
LmxM.30.1420	hypothetical protein, conserved	123.71	33	0	3.49	0.000365	0.0225	flagellum; cytoplasm (weak)	No ortholog	N/a	N/a	cytoplasm (weak); flagellar cytoplasm (weak)	Yes (weak)
LmxM.20.0580	MORN repeat, putative	45.095	20	0	3.41	0.000858	0.0385	axoneme; endocytic; lysosome	No ortholog	6x MORN repeat	N/a	cytoplasm (weak); lysosome; endocytic; flagellum (weak)	Yes (spots, weak)
LmxM.30.0400	calpain-like protein, putative, cysteine peptidase, Clan CA, family C2, putative	103.064	17	0	3.29	0.000314	0.0211	Flagellum (weak); cytoplasm (weak)	No ortholog	Domain of unknown function (DUF1935); Cysteine proteinase, calpain-type, catalytic domain	calcium-dependent cysteine-type endopeptidase activity; proteolysis	cytoplasm (weak); flagellar cytoplasm (weak)	Yes (weak)
LmxM.07.0840	hypothetical protein, conserved	126.495	15	0	3.29	0.0509	0.817	N/a	No ortholog	N/a	N/a	endocytic	No
LmxM.32.2890	hypothetical protein, conserved	289.779	82	0	3.25	0.00038	0.0225	mitochondrion (weak)	cytoplasm (points)*; cytoplasm (reticulated, weak)*	2x P-loop containing nucleoside triphosphate hydrolases	N/a	mitochondrion (weak); flagellum (weak)	Yes
LmxM.20.1040	hypothetical protein, conserved	93.69	25	0	3.21	0.00105	0.045	panplasm; lysosome	N/a	N/a	N/a	cytoplasm (spots); flagellar cytoplasm	Yes
LmxM.12.1150	hypothetical protein, unknown function	120.591	19	0	3.12	0.0392	0.374	Cytoplasm (weak); flagellum (weak)	No ortholog	N/a	N/a	cytoplasm (weak); proximal flagellum	No
LmxM.15.0630	hypothetical protein, unknown function	95.692	27	0	3.11	0.000229	0.017	basal body; tripartite attachment complex	No ortholog	N/a	N/a	basal body; cytoplasm (weak)	No
LmxM.15.0520	ecotin, putative	40.928	18	0	3.09	0.000876	0.0387	Flagellum (weak); cytoplasm (weak)	paraflagellar rod (cell cycle dependent); cytoplasm (weak)	Ecotin, trypsin inhibitor	serine-type endopeptidase inhibitor activity	Flagellum (weak); Distal flagellum (strong); cytoplasm (weak)	Yes
LmxM.13.0710	Putative GTPase activating protein for Arf, putative	45.564	16	0	3.09	0.0012	0.0489	N/a	Golgi apparatus	Arf GTPase activating protein	GTPase activator activity; COPI coating of Golgi vesicle	Golgi apparaus; cytoplasm (weak)	No
LmxM.19.0370	hypothetical protein, conserved	118.859	33	0	3.05	0.00114	0.0482	axoneme; mitochondrion (weak)	No ortholog	N/a	N/a	mitochondrion; cytoplasm (weak); flagellar cytoplasm (weak)	Yes (weak)
LmxM.25.1080	hypothetical protein, conserved	47.534	29	0	2.81	0.00058	0.0308	N/a	cytoplasm; cytoplasm (patchy)	RNA-binding domain, RBD	nucleic acid binding; RNA binding	cytoplasm (weak; reticulated), flagellar cytoplasm (weak)	No
LmxM.14.0800	hypothetical protein, conserved	44.163	19	0	2.77	0.00213	0.0718	N/a	cytoplasm; flagellar cytoplasm	N/a	N/a	cytoplasm; flagellar cytoplasm (weak)	Yes (weak)
LmxM.06.0830	lipin, putative	145.354	27	0	2.76	0.00035	0.0225	N/a	cytoplasm (reticulated)	lipin, N-terminal conserved region; LNS2 (Lipin/Ned1/Smp2)	phosphatidate phosphatase activity ; obsolete cellular lipid metabolic process	Cytoplasm	no
LmxM.27.0820	parallel beta-helix repeat, putative	347.534	17	0	2.73	0.134	1	N/a	cytoplasm (weak, reticulated); flagellum (weak)	39x Parallel beta-helix repeat	regulation of apoptotic process; ubiquitin-dependent protein catabolic process	cytoplasm (weak), flagellar cytoplasm (weak)	Yes
LmxM.33.1510	hypothetical protein, conserved	55.146	16	0	2.69	0.00175	0.0617	N/a	No ortholog	N/a	N/a	cytoplasm	No
LmxM.20.1050	hypothetical protein, unknown function	99.183	31	0	2.66	0.00501	0.124	axoneme	No ortholog	N/a	N/a	cytoplasm (weak); flagellar cytoplasm (weak)	Yes
LmxM.30.1240	hypothetical protein, conserved	136.067	23	0	2.65	0.0627	0.837	flagellum (weak)	No ortholog	N/a	N/a	cytoplasm (reticulated); flagellum (weak)	Yes (weak)
LmxM.32.2905	Present in the outer mitochondrial membrane proteome 22-1	170.407	71	0	2.64	0.00608	0.139	N/a	No ortholog	P-loop containing nucleoside triphosphate hydrolases	N/a	mitochondrion (weak); flagellum (weak)	Yes (weak)
LmxM.08_29.2100	Present in the outer mitochondrial membrane proteome 37	69.544	43	0	2.62	0.000676	0.0329	N/a	endocytic*; endoplasmic reticulum*	Domain of unknown function (DUF4139)	N/a	Endoplasmic reticulum; cytoplasm (weak); flagellar cytoplasm (weak)	Yes (weak)
LmxM.17.0260	hypothetical protein, conserved	81.347	23	0	2.61	0.00872	0.172	paraflagellar rod	paraflagellar rod	N/a	N/a	Cytoplasm (weak), paraflagellar rod	Yes (weak)
LmxM.18.0070	zinc-finger of a C2HC-type/Double zinc ribbon, putative	77.673	16	0	2.6	0.00278	0.0867	N/a	cytoplasm (points)*; cytoplasm*	2x zinc-finger of a C2HC-type; 4x Zinc finger C2HC/C3H-type profile; Double zinc ribbon	N/a	PCR failure in three attempts	PCR failure in three attempts
LmxM.30.2140	hypothetical protein, unknown function	108.279	31	0	2.57	0.00516	0.125	N/a	No ortholog	N/a	N/a	cytoplasm (weak), flagellar cytoplasm (weak)	Yes
LmxM.22.1050	major facilitator superfamily, putative	100.434	16	0	2.56	0.00141	0.053	N/a	endocytic (50%)*; cytoplasm (weak, 50%)*	Major facilitator superfamily (MFS) profile	transmembrane transporter activity; transmembrane transport	endocytic, golgi, cytoplasm (weak)	No
LmxM.22.1370	intraflagellar transport protein-like protein	61.567	45	0	2.55	0.000761	0.0352	N/a	intraflagellar transport particle; cytoplasm	IFT74 - Intraflagellar transport protein 74	beta-tubulin binding; intraciliary transport; cilium assembly	intraflagellar transport particle; cytoplasm (weak)	No
LmxM.26.1420	FYVE zinc finger, putative	255.93	70	0	2.54	0.00053	0.0296	N/a	endocytic; cytoplasm (weak)	14x MORN repeat; Zinc/RING finger domain, C3HC4 (zinc finger); 5x MORN repeat; Zinc/RING finger domain, C3HC4 (zinc finger); 1x MORN repeat	metal ion binding	Cytoplasm (weak); endocytic	No
LmxM.26.2160	hypothetical protein, unknown function	232.17	31	0	2.53	0.000713	0.0335	Flagellum proximal	No ortholog	FAZ1, conserved domain	N/a	Ctoplasm (weak); Flagellum within the FAZ area (strong)	No
LmxM.08.0930	protein kinase, putative	121.113	17	0	2.48	0.00971	0.179	N/a	flagellum attachment zone; cytoplasm (reticulated, weak)	Protein tyrosine and serine/threonine kinase	protein kinase activity; ATP binding; protein phosphorylation	Cytoplasm (weak), flagellar cytoplasm	Yes
LmxM.25.1260	hypothetical protein, conserved	233.53	41	0	2.41	0.00229	0.0748	mitochondrion	endocytic*;cytoplasm (weak)*	2x WD40 repeat-like	protein binding	Cytoplasm (weak); endocytic; lysosome	No
LmxM.16.1330	hypothetical protein, conserved	145.944	15	0	2.36	0.00257	0.0819	N/a	cytoplasm; flagellar cytoplasm; nuclear lumen; cytoplasm (points, strong); endocytic	3x Ribonuclease Inhibitor	N/a	cytoplasm (weak); flagellum cytoplasm (weak); endocytic	Yes
LmxM.21.0853	Serine/threonine-protein kinase NEK19, putative	197.132	38	0	2.29	0.0053	0.127	N/a	cytoplasm (reticulated)*; cytoplasm (weak, points, )*	Protein kinase domain	ATP binding; protein serine/threonine kinase activity; protein phosphorylation	No recovery after two transfection attempts	No recovery after two transfection attempts
LmxM.33.0460	hypothetical protein, unknown function	253.661	29	0	2.28	0.0035	0.0977	lysosome	No ortholog	N/a	N/a	Endocytic, lysosome. Flagellum (weak)	Yes (weak)
LmxM.29.2340	zinc-finger protein, conserved	126.825	33	0	2.18	0.00217	0.0722	basal body	mitochondrion*	Zinc finger C2H2 type domain	N/a	Basal body	No
LmxM.08_29.1370	RNA binding protein, putative	141.405	25	0	2.16	0.00633	0.142	cytoplasm (weak)*	No ortholog	2x Eukaryotic RNA Recognition Motif (RRM)	RNA binding; nucleic acid binding	cytoplasm (weak), flagellar cytoplasm (weak)	Yes
LmxM.31.2410	hypothetical protein, conserved	230.651	25	0	2.13	0.00166	0.0601	N/a	axoneme (proximal)	3x Tetratricopeptide repeat (TPR) domain	protein binding	proximal flagellum	No
LmxM.31.3870	myosin XXI, putative	119.016	55	0	2.13	0.00774	0.16	N/a	cytoplasm (reticulated, weak)*	Myosin head (motor domain); 2x Ubiquitin-associated domains (UBA)	ATP binding; cytoskeletal motor activity; protein binding; actin filament binding; microfilament motor activity; actin filament organization	cytoplasm (weak); flagellar cytoplasm (weak); a region of the flagellum as it emerges from the cell body (strong)	Yes
LmxM.06.0370	glutamine synthetase, putative	42.292	22	0	2.12	0.00124	0.0489	N/a	N/a	Glutamine synthetase, beta-Grasp domain; Glutamine synthetase, catalytic domain	glutamine synthetase activity; catalytic activity; glutamine biosynthetic process	Basal body	No
LmxM.12.0380	pumillio protein 4, putative	153.193	18	0	2.12	0.00323	0.0941	N/a	cytoplasm*; cytoplasm (points)*	7x Pumilio-family RNA binding repeat	RNA binding; mRNA binding; post-transcriptional regulation of gene expression	cytoplasm (weak)	No
LmxM.19.1130	hypothetical protein, conserved	614.905	16	0	2.07	0.00488	0.124	N/a	paraflagellar rod; cytoplasm (reticulated); endocytic	12x Ankyrin repeats	protein binding	cytoplasm (weak); flagellar cytoplasm (weak)	No
LmxM.36.3330	hypothetical protein, conserved	44.076	15	0	2.05	0.0023	0.0748	N/a	axoneme; cytoplasm (50%); cytoplasm (points, weak)	EFHB C-terminal EF-hand domain	N/a	axoneme; cytoplasm (weak)	No (axoneme)
LmxM.08_29.1180	hypothetical protein, conserved	251.4	18	0	2.01	0.00202	0.0689	cytoplasm (weak, reticulated)	cytoplasm (reticulated)*; cytoplasm (weak, points, reticulated)*	N/a	thioredoxin-disulfide reductase (NADPH) activity; negative regulation of Wnt signaling pathway; negative regulation of protein ubiquitination	cytoplasm (reticulated, weak) flagellar cytoplasm (weak)	No
LmxM.34.0810	hypothetical protein, unknown function	156.559	21	0	2	0.00237	0.0763	cytoplasm (weak); endocytic	No ortholog	N/a	N/a	Endocytic; cytoplasm (weak)	No
*: This localisation may be background fluorescence
TrypTag orthologs search strategy: Reciprocal Best BLAST against T. brucei (TREU927) protein sequence database on TriTrypDB using a 10-5 e-value cut-off and the BLASTP programme.
